# Supplementary material for: Genomic and Epidemiological Analysis of SARS-CoV-2 Viruses in Sri Lanka
Source: Front Microbiol. 2021 Sep 16;12:722838. doi: 10.3389/fmicb.2021.722838 (PMC8483294; doi:10.3389/fmicb.2021.722838)
Supplement: Supplementary file 1 [file Data_Sheet_1.ZIP]

Archive with 25 entries (21 files):
- Supplementary_1_global_tree/
- Supplementary_1_global_tree/.DS_Store
- Supplementary_1_global_tree/.Rhistory
- Supplementary_1_global_tree/README.md
- Supplementary_1_global_tree/SL_Global.pdf
- Supplementary_1_global_tree/SL_global.treefile
- Supplementary_1_global_tree/SL_global_tree.R
- Supplementary_1_global_tree/SL_metadata.tsv
- Supplementary_2_BEAST_analysis/
- Supplementary_2_BEAST_analysis/BEAST_analysis.xml
- Supplementary_2_BEAST_analysis/README.md
- Supplementary_3_clock_tree/
- Supplementary_3_clock_tree/.Rhistory
- Supplementary_3_clock_tree/README.md
- Supplementary_3_clock_tree/SL_BEAST_clock_tree.pdf
- Supplementary_3_clock_tree/SL_BEAST_clock_tree.R
- Supplementary_3_clock_tree/SL_BEAST_summary_tree.tree
- Supplementary_3_clock_tree/SL_metadata.tsv
- Supplementary_4_map/
- Supplementary_4_map/.RData
- Supplementary_4_map/.Rhistory
- Supplementary_4_map/README.md
- Supplementary_4_map/SL373_prop_map.pdf
- Supplementary_4_map/sl_sampling_data.xlsx
- Supplementary_4_map/Sri_Lanka_proportional_symbol_map.R
