# Supplementary material for: Genomic and Epidemiological Analysis of SARS-CoV-2 Viruses in Sri Lanka
Source: Front Microbiol. 2021 Sep 16;12:722838. doi: 10.3389/fmicb.2021.722838 (PMC8483294; doi:10.3389/fmicb.2021.722838)
Supplement: Supplementary file 1 [file Data_Sheet_1.ZIP › Supplementary_1_global_tree/README.md]

# Genomic and epidemiological analysis of SARS-CoV-2 viruses in Sri Lanka

Chandima Jeewandara, Deshni Jayathilaka , Diyanath Ranasinghe, Nienyun Sharon Hsu, Dinuka Ariyaratne, Tibutius Thanesh Jayadas, Deshan Madushanka, Benjamin B. Lindsey, Laksiri Gomes, Matthew D. Parker, Ananda Wijewickrama, Malika Karunaratne, Graham S. Ogg, Thushan I. de Silva, **Gathsaurie Neelika Malavige**,

---

This repository contains code and data files for the paper above. This paper is currently in peer review, and the preprint can be found [here](https://www.medrxiv.org/content/10.1101/2021.05.05.21256384v2).


## Contents of repo

global\_tree: Contains two input files (SL\_global.treefile and SL_metadata.tsv) and an R code (SL\_global\_tree.R) for plotting Figure 3. SL\_Global.pdf is an example output. 
