# Supplementary material for: Genomic and Epidemiological Analysis of SARS-CoV-2 Viruses in Sri Lanka
Source: Front Microbiol. 2021 Sep 16;12:722838. doi: 10.3389/fmicb.2021.722838 (PMC8483294; doi:10.3389/fmicb.2021.722838)
Supplement: Supplementary file 1 [file Data_Sheet_1.ZIP › Supplementary_1_global_tree/SL_global.treefile]

(CDR100:0.0000026638,((((((((((((((((((((((((((((((CDR101:0.0000874316,CMC91808:0.0000513571)32.2/77:0.0000466036,CDR68:0.0001353932)77.8/83:0.0000511437,CDR80:0.0000465726)0/64:0.0000010000,(CDR107:0.0009778495,CDR65:0.0002340421)74.7/93:0.0000465255)83.3/64:0.0000464710,(CDR81:0.0001400202,(CDR85:0.0002840875,CDR98:0.0001866680)0/64:0.0000010000)0/65:0.0000010000)95/100:0.0001397582,((CDR40:0.0000468119,(CDR61:0.0003756790,CDR84:0.0001493287)0/30:0.0000010000)0/30:0.0000010000,CMC94262:0.0001439124)0/30:0.0000010000)0/34:0.0000010000,(CDR69:0.0000939847,CDR76:0.0001398013)94.6/100:0.0001874943)70.4/22:0.0000463240,(((CDR104:0.0000010000,CDR106:0.0000466511)74/100:0.0000466105,((CDR41:0.0000935685,CDR82:0.0001875363)74.6/32:0.0000465606,CDR89:0.0001866889)0/27:0.0000010000)0/27:0.0000010000,(CDR38:0.0000010000,(CDR87:0.0000010000,CDR88:0.0001398499)0/65:0.0000399856)73.7/52:0.0000065388)0/27:0.0000010000)60.8/22:0.0000440474,CDR77:0.0001220481)0/26:0.0000022413,((CDR39:0.0000010000,(CDR50:0.0000928427,CDR74:0.0000929588)0/41:0.0000010000)0/41:0.0000010000,CDR90:0.0000465973)0/41:0.0000010000)78.8/22:0.0000461499,CMC95123:0.0005381571)79.4/22:0.0000464372,(((((((((CDR67:0.0000931488,CDR78:0.0001867126)88.4/30:0.0000926487,CDR75:0.0002342346)94/60:0.0001401157,QA31:0.0001397184)72.4/22:0.0000464555,MULQ106:0.0000010000)83.9/22:0.0000464551,(CDR73:0.0000466696,CMC89508:0.0001502416)90/77:0.0000986222)0/22:0.0000022358,MULQ66:0.0000464661)0/22:0.0000028206,QA72:0.0000924692)91.1/22:0.0000010000,hCoV-19/Ghana/WACCBIP-GS131/2021|EPI_ISL_944726|2021-01-01:0.0000931654)0/22:0.0000010000,((CDRF36:0.0001834526,QA71:0.0000924559)0/66:0.0000020701,MULQ112:0.0002514349)80.4/66:0.0000466998)0/22:0.0000021390)91.2/53:0.0000975547,(((NR29:0.0001861042,NR123:0.0002792330)71.9/97:0.0000463535,hCoV-19/Ghana/WACCBIP-GS59/2021|EPI_ISL_944725|2021-01-06:0.0000938971)78.4/77:0.0000464796,hCoV-19/Malaysia/IMR-WC61542/2021|EPI_ISL_934424|2021-01-24:0.0001722541)79.3/77:0.0000569558)0/30:0.0000010000,(((hCoV-19/Slovakia/UKBA-807/2021|EPI_ISL_831671|2021-01-11:0.0001418528,hCoV-19/Slovakia/UKBA-1119/2021|EPI_ISL_959629|2021-01-28:0.0000472393)0/47:0.0000010000,(hCoV-19/Slovakia/UKBA-1106/2021|EPI_ISL_959646|2021-01-20:0.0001889170,hCoV-19/Slovakia/UKBA-706/2021|EPI_ISL_875525|2021-01-07:0.0000938856)0/47:0.0000010000)0/100:0.0000010000,hCoV-19/Austria/CeMM3076/2021|EPI_ISL_934654|2021-01-14:0.0000468659)90.3/100:0.0000932080)0/21:0.0000010000,hCoV-19/Hungary/UD-P540/2021|EPI_ISL_826270|2021-01-08:0.0000468677)0/21:0.0000026637,hCoV-19/Jordan/Biolab002/2021|EPI_ISL_977600|2021-01-27:0.0000465402)0/24:0.0000010000,hCoV-19/Belgium/rega-2109/2021|EPI_ISL_935205|2021-01-17:0.0000931475)0/20:0.0000010000,(NR25:0.0002789802,((QCF12:0.0000010000,QCF6:0.0001865895)40.5/62:0.0000926209,QCF7:0.0000942053)93.2/90:0.0001861269)0/45:0.0000010000)0/22:0.0000010000,(((((((((CDR102:0.0000981135,CDR105:0.0000932665)83.2/100:0.0000921845,(((CDR54:0.0002895587,CDR97:0.0002368053)41.3/100:0.0001736592,CMC90016:0.0001844978)0/87:0.0000025865,CDR91:0.0000931064)90.7/73:0.0001394419)0/53:0.0000010000,(CDR44:0.0000915809,CMC88881:0.0000568961)0/96:0.0000022461)89.8/53:0.0000463509,(((((CDR43:0.0002443635,CDR95:0.0000474161)78.5/34:0.0000468316,(CDR49:0.0001859941,CDR93:0.0000469891)42/70:0.0000926753)0/32:0.0000010000,CDR94:0.0000466691)0/32:0.0000010000,CDR47:0.0007936926)82.9/54:0.0000464181,(CDR45:0.0000010000,CDR46:0.0001399300)85.7/74:0.0000465581)0/22:0.0000010000)0/22:0.0000010000,CMC88939:0.0001878423)91/41:0.0000439242,(CDR42:0.0001094977,CDR83:0.0001479711)77.6/93:0.0001682872)0/39:0.0000022713,((((CDR48:0.0000921930,CDR92:0.0000669288)0/46:0.0000010000,((CDR53:0.0003723129,CDR63:0.0000466439)76.9/64:0.0000464703,CDR60:0.0000465568)80.7/63:0.0000464516)76.4/39:0.0000464483,CDR55:0.0000927156)76.1/39:0.0000464635,(CDR51:0.0001987444,(CDR62:0.0000912986,CDR96:0.0000990530)0/63:0.0000028729)81.3/69:0.0000490324)0/39:0.0000010000)96.8/68:0.0001959296,hCoV-19/Belgium/rega-1952/2021|EPI_ISL_896460|2021-01-15:0.0001407752)0/20:0.0000010000,hCoV-19/Australia/QLD1499/2021|EPI_ISL_849755|2021-01-06:0.0000463740)0/20:0.0000010000)85.5/28:0.0000461079,(hCoV-19/Israel/CVL-1676/2021|EPI_ISL_944208|2021-01-04:0.0001898163,hCoV-19/Bosnia_and_Herzegovina/VFS-UNSA-LMGFI014/2020|EPI_ISL_955173|2020-12-25:0.0000010000)0/61:0.0000010000)85.1/25:0.0000461044,(((((((((((((((((((((((((((((((((((((((((((((((((((((((((((((((((((((((((((((((((((((((((((((((((((((((((((((((CDR52:0.0003726176,((CMC86624:0.0002326462,((CA99139:0.0000929742,CMC82201:0.0001859766)91.2/51:0.0000926971,(CMC66839:0.0001406253,15899:0.0000010000)0/27:0.0000010000)0/22:0.0000010000)71/22:0.0000453103,(CMC86789:0.0001858243,CMC86811:0.0005593551)93.6/100:0.0002320531)0/22:0.0000023533)0/22:0.0000010000,(CDRI1:0.0001394243,ING2084:0.0006170127)93.8/80:0.0002326669)74.9/22:0.0000457202,(15372:0.0000476296,((SL-CMC9950:0.0000010000,SL-WB28:0.0000010000)91.2/94:0.0000463233,SL-CMC9932:0.0000524206)100/44:0.0000044608)0/29:0.0000010000)70.4/22:0.0000464646,((CMC84237:0.0000467401,((P8:0.0000983269,SL-BIN44:0.0000728930)80.7/65:0.0000692789,DKP18:0.0001036229)0/22:0.0000010000)0/22:0.0000023657,ING2052:0.0000927014)0/22:0.0000010000)7.4/21:0.0000464259,CMC75126:0.0003266967)0/22:0.0000023962,(CMC87068:0.0000926591,CMC77196:0.0001389916)0/22:0.0000010000)71/22:0.0000436095,CoV7137:0.0002027581)100/21:0.0000027114,((CMC77697:0.0001392462,CoV7350:0.0000933061)0/25:0.0000022198,(ABG34:0.0001497407,M151:0.0001888664)0/28:0.0000021931)93.9/51:0.0001386492)0/21:0.0000010000,((((((((((CDR56:0.0002644084,((CDR57:0.0001245910,CDR59:0.0000616699)33.2/73:0.0000606465,CDR58:0.0001101990)36/89:0.0000616811)88.5/82:0.0000967894,(CDR71:0.0000823537,CM108341:0.0003827219)46/50:0.0000459667)88.6/72:0.0001028903,((CP107818:0.0000010000,(CP107829:0.0001056481,CP107863:0.0000514123)0/98:0.0000010000)73.1/99:0.0000479033,(CP107831:0.0000551986,CP107951:0.0000010000)0/97:0.0000010000)99.9/100:0.0005014580)74.1/43:0.0000456035,((CMC80451:0.0001855798,CN102751:0.0001411774)89.4/74:0.0000926107,(CMC83690:0.0001521813,CMC84013:0.0000952627)0/25:0.0000010000)0/20:0.0000010000)0/18:0.0000010000,(((((CP108816:0.0000010000,CP108864:0.0000931414)0/67:0.0000010000,CP108841:0.0000537692)89/93:0.0001162174,CA86899:0.0000493849)87.8/57:0.0001156049,(P2:0.0000010000,P4:0.0001392856)94.1/96:0.0001389765)0/22:0.0000010000,((RATT_C_02:0.0002327066,((CA78693:0.0000940912,SL-WB04:0.0000010000)0/22:0.0000010000,(SL-MIN01:0.0000010000,hCoV-19/Sri_Lanka/MIN01/2020|EPI_ISL_602564|2020-10-03:0.0000010000)0/32:0.0000010000)0/22:0.0000010000)0/22:0.0000010000,(CMC68909:0.0000461877,CMC73331:0.0001442043)78.8/73:0.0000458095)0/22:0.0000010000)0/22:0.0000010000)0/19:0.0000010000,(((((((((CDRS22:0.0000930040,CDRS30:0.0000459481)0/33:0.0000021695,CDRS25:0.0001395171)40.7/36:0.0000457852,CDRS33:0.0001424534)0/28:0.0000020465,(CDRS27:0.0000010000,CDRS29:0.0000461899)0/27:0.0000010000)0/22:0.0000010000,(CDRS24:0.0001391532,CDRS31:0.0000460964)79.8/100:0.0000457585)0/22:0.0000010000,CDRS28:0.0000010000)83.9/22:0.0000457417,((((((CDRS23:0.0001855914,(CA89803:0.0000010000,ABG16:0.0001426634)0/100:0.0000023728)75.2/22:0.0000457779,CA79689:0.0000936764)0/22:0.0000010000,(CA85022:0.0000023502,CA88751:0.0000928035)73.7/81:0.0000929768)75.6/22:0.0000457828,((CDRS26:0.0001447590,CA86905:0.0000459592)0/21:0.0000021678,CA103306:0.0000459597)83.3/48:0.0000464546)0/21:0.0000010000,CA99150:0.0000458216)0/21:0.0000010000,CA99145:0.0000010000)0/22:0.0000021677)76.8/80:0.0000461995,CMC82662:0.0001397010)89.4/62:0.0000923639,(CA81375:0.0000929364,CA81471:0.0000010000)97/100:0.0001845798)0/23:0.0000010000)0/20:0.0000010000,(((((((CDR66:0.0002787333,(CK105351:0.0000453676,CK105352:0.0000470776)91.1/100:0.0001392462)0/53:0.0000020215,VAC01:0.0000464042)89.5/89:0.0000927526,(CMC83312:0.0002328711,CMC60508:0.0001857221)0/28:0.0000010000)0/21:0.0000028549,((((CA92688:0.0000463287,RTH5:0.0001394291)94.2/100:0.0001396014,CK104003:0.0000458125)0/26:0.0000010000,(CMC83980:0.0000010000,(CMC83982:0.0000461800,CMC83991:0.0000930916)84.2/99:0.0001391801)75.1/100:0.0001388187)85.6/22:0.0000461316,SL-CMC11595:0.0003071104)0/22:0.0000010000)0/21:0.0000010000,((CDR70:0.0005586756,(CA103848:0.0001852481,CV85548:0.0002327531)0/41:0.0000023439)43.7/22:0.0000457519,((CA90197:0.0000997801,CMC83755:0.0002892305)76.6/85:0.0000468991,(((CMC76300:0.0000010000,CMC76417:0.0000460025)80.3/100:0.0000459886,CMC76418:0.0000461086)78.8/100:0.0000459834,CMC76424:0.0000010000)87.2/100:0.0000916380)0/22:0.0000022164)0/22:0.0000010000)0/21:0.0000010000,(((((CA90544:0.0000937315,CA91156:0.0000472330)77.7/71:0.0000461992,CA91568:0.0000010000)0/28:0.0000010000,(CA90800:0.0001388535,CA91924:0.0000010000)81.8/49:0.0000458170)0/22:0.0000023352,CMC82701:0.0002792035)37.8/22:0.0000456655,(CA91575:0.0000473932,CA91949:0.0000935897)0/97:0.0000021567)94.6/22:0.0001386578)0/19:0.0000010000,(((CA90907:0.0001882835,(CMC74873:0.0001395018,MVP03:0.0001927353)0/62:0.0000010000)0/75:0.0000010000,DMC_C_111:0.0001408044)83.6/26:0.0000457303,(COV7469:0.0000485425,CMC70852:0.0001445417)78.4/26:0.0000462016)0/19:0.0000010000)0/21:0.0000024070)91.4/20:0.0000461127,((((CMC87762:0.0000456318,(CMC77485:0.0000927390,CoV7356:0.0000010000)0/99:0.0000010000)84.6/97:0.0000455846,(((CMC83303:0.0000010000,(CMC83433:0.0000010000,(CMC83435:0.0003748458,CMC83466:0.0000933290)0/98:0.0000010000)89.7/100:0.0000925575)37.8/95:0.0000458939,CMC83434:0.0001388833)0/92:0.0000010000,CMC77618:0.0000460685)0/91:0.0000010000)95.2/100:0.0001815315,(((CA90219:0.0000765976,((CA90221:0.0000010000,CA90222:0.0000459459)77.8/100:0.0000628103,CA90224:0.0000771421)33/100:0.0000459626)76.1/100:0.0000635123,CMC76926:0.0001849626)21.4/77:0.0000459277,CMC83064:0.0002707750)75.3/78:0.0000508939)89.1/70:0.0000996605,(((CK89939:0.0002556684,(((CA81378:0.0000020859,CA81381:0.0000470212)91.5/90:0.0000010000,A7528:0.0000021374)77.2/64:0.0000459282,CA81465:0.0000930943)94/100:0.0001851395)0/31:0.0000010000,(7589:0.0000010000,hCoV-19/Sri_Lanka/C26818/2020|EPI_ISL_668447|2020-11-03:0.0000010000)0/60:0.0000010000)73.9/24:0.0000458827,(((CMC80220:0.0001268399,(CMC80313:0.0001855137,CMC82819:0.0000465755)79.3/80:0.0000584962)12.1/22:0.0000464442,CMC80234:0.0000812196)90.1/25:0.0001048832,((((CMC69934:0.0000928370,(CMC72385:0.0003908489,COV7478:0.0000010000)0/47:0.0000010000)89.4/47:0.0000936965,15386:0.0000478712)0/22:0.0000010000,CMC75184:0.0000931283)0/22:0.0000010000,CMC73322:0.0001389563)0/22:0.0000010000)0/18:0.0000010000)0/17:0.0000010000)0/18:0.0000023844)0/18:0.0000023902,((((((CDR72:0.0001387234,((CMC80418:0.0001857474,RTH3:0.0001861348)72/86:0.0000457296,MAN3:0.0006978770)0/84:0.0000010000)79.6/61:0.0000455982,(((CMC87041:0.0000925825,CMC87070:0.0000925909)0/94:0.0000010000,(CMC87190:0.0000458172,CMC87205:0.0000929212)89.8/74:0.0000924378)91.5/39:0.0000924746,RTH8:0.0003717041)0/22:0.0000026637)81.7/20:0.0000456180,N22:0.0001855569)0/22:0.0000026637,SL-CSTH3262:0.0001040958)86.4/21:0.0000912834,((CMC82521:0.0002792570,SEQ01:0.0001852591)0/28:0.0000010000,CA81615:0.0001852061)0/28:0.0000023246)12.6/18:0.0000461724,(((CDRC2:0.0004328849,((CMC60514:0.0001388622,(CMC60597:0.0000928110,(CMC76839:0.0002331633,(CMC60513:0.0000010000,hCoV-19/Sri_Lanka/CMC60513/2020|EPI_ISL_792550|2020-12-30:0.0000010000)86.7/100:0.0001003245)0/89:0.0000010000)0/89:0.0000010000)94.4/32:0.0000929002,CMC60515:0.0000010000)76.2/26:0.0000458670)95.2/100:0.0001847138,((((C105141:0.0000010000,RTH6:0.0001391758)97.5/87:0.0001852953,(CMC69602:0.0000933668,CMC77416:0.0001394555)75.4/22:0.0000457481)0/22:0.0000010000,CMC82395:0.0000926256)0/22:0.0000010000,((CA90834:0.0000927042,CA91958:0.0000936432)78.1/60:0.0001392033,((RTH2:0.0000458942,RTH4:0.0000930608)97.7/100:0.0002320716,MVP46:0.0001959419)0/26:0.0000010000)75.6/22:0.0000455913)0/22:0.0000010000)76.2/22:0.0000454842,((((CDRW10:0.0001855337,CDRW11:0.0000010000)86.4/30:0.0000923809,CDRW12:0.0000463245)62.8/18:0.0000929694,((CM109233:0.0001867335,CM10:0.0000010000)0/25:0.0000010000,(((CMC87036:0.0000459364,(((CMC87038:0.0000010000,((CMC87046:0.0000010000,CMC87128:0.0000010000)79.2/100:0.0000457548,CMC87130:0.0000457607)0/28:0.0000010000)0/28:0.0000010000,((CMC87137:0.0000929324,CMC87144:0.0000459393)76.3/81:0.0000459199,CA94316:0.0000925843)0/22:0.0000010000)0/22:0.0000010000,CMC87040:0.0000457511)77.1/22:0.0000457493)78.8/22:0.0000459193,CMC87140:0.0000459315)90/22:0.0000926751,(CMC82904:0.0000926041,CMC72613:0.0001861751)0/21:0.0000010000)0/21:0.0000023378)0/22:0.0000010000)70.4/22:0.0000457635,(((CA103909:0.0002327190,CMC77019:0.0000934675)0/21:0.0000010000,RTH7:0.0002806791)87.6/22:0.0000457599,RTH1:0.0003727150)0/15:0.0000023792)0/22:0.0000010000)0/19:0.0000021085)73/20:0.0000460526)0/18:0.0000024044,(((CW103177:0.0000493819,((CW103178:0.0001386395,((CW103180:0.0002799825,CW103261:0.0000010000)79.7/84:0.0000459466,CW103259:0.0000930347)74.1/74:0.0000464127)39.6/66:0.0000927442,CW103264:0.0000461021)0/60:0.0000010000)94.3/95:0.0001838909,NR124:0.0000949864)94.8/93:0.0002319484,((STF103572:0.0001392363,CMC70666:0.0001934897)73.9/39:0.0000467317,((MAT36:0.0001393775,MAT43:0.0000010000)80/97:0.0000921429,(MAT38:0.0000010000,hCoV-19/Sri_Lanka/MAT38/2021|EPI_ISL_862724|2021-01-19:0.0000010000)0/100:0.0000010000)75.5/74:0.0000929653)0/20:0.0000010000)92.5/22:0.0000442139)0/18:0.0000010000)0/17:0.0000010000,(((NP47:0.0001391841,NP55:0.0000010000)84.5/93:0.0000574480,CMC34108:0.0000010000)96.7/85:0.0001740263,cov3563:0.0000461288)0/29:0.0000010000)0/16:0.0000010000,CMC79794:0.0001390323)0/16:0.0000010000,(CA103286:0.0000929868,(CMC83757:0.0000459210,CMC75810:0.0002322476)88.7/96:0.0000929635)96.9/100:0.0001854945)83.1/22:0.0000459713,(CMC77266:0.0001885883,(CMC37019:0.0000010000,hCoV-19/Sri_Lanka/CMC37019/2020|EPI_ISL_792549|2020-11-30:0.0000010000)94/100:0.0001508864)0/43:0.0000010000)78.6/22:0.0000459713,((CMC35812:0.0000010000,hCoV-19/Sri_Lanka/CMC35812/2020|EPI_ISL_792548|2020-11-28:0.0000010000)90.8/100:0.0001494201,(CMC64284:0.0000010000,hCoV-19/Sri_Lanka/CMC64284/2021|EPI_ISL_792551|2021-01-04:0.0000010000)98.8/100:0.0003028355)0/92:0.0000010000)45.9/22:0.0000459760,(CMC77309:0.0001848438,(((((CV86866:0.0000462726,CV86867:0.0001855455)74.9/96:0.0000458732,CV86870:0.0000459268)79.6/33:0.0000458817,(CV86880:0.0000010000,CV87792:0.0000459144)79.8/100:0.0000459156)74.2/20:0.0000451497,(CV87795:0.0000928574,MAN4:0.0000460870)0/29:0.0000010000)12.6/24:0.0000920474,CV87812:0.0001388028)79.5/77:0.0000934185)0/22:0.0000010000)0/22:0.0000010000,cov3576:0.0000477230)0/20:0.0000010000,CMC83045:0.0001852450)84.2/22:0.0000465299,(((CA89635:0.0001512815,cov5260:0.0000474382)76.1/59:0.0000478451,(17272:0.0000010000,hCoV-19/Sri_Lanka/C31262/2020|EPI_ISL_668452|2020-11-09:0.0000010000)87.1/100:0.0000961803)78.5/22:0.0000476559,14902:0.0000487764)79/28:0.0000472825)0/22:0.0000010000,(((CA94250:0.0001388528,CMC82058:0.0000462371)89.1/49:0.0001391536,CMC82283:0.0000010000)87.2/39:0.0000926566,(CW103267:0.0002793504,(SL-GQC12:0.0000010000,hCoV-19/Sri_Lanka/GQC12/2020|EPI_ISL_602574|2020-10-23:0.0000010000)0/94:0.0000010000)80.1/22:0.0000457886)79.7/22:0.0000457351)82.2/22:0.0000475874,CMC80235:0.0002783333)0/22:0.0000010000,CMC73350:0.0001851601)0/22:0.0000010000,((CA94371:0.0001856774,CA94441:0.0003259365)75.7/26:0.0000457765,(MAT39:0.0001848692,SL-BIN33:0.0008086102)0/51:0.0000026637)67.6/22:0.0000458327)77.2/22:0.0000486733,(CA103847:0.0001855068,CA78694:0.0000010000)76.7/30:0.0000458442)86.1/36:0.0001086374,(w65:0.0000010000,hCoV-19/Sri_Lanka/W65/2020|EPI_ISL_792556|2020-12-07:0.0000010000)91.1/100:0.0001433079)85.9/72:0.0001083862,DKP5:0.0001602839)95.9/100:0.0002165665,(((((((((((CDR86:0.0002865558,((hCoV-19/Nigeria/CV649/2021|EPI_ISL_941296|2021-01-19:0.0001399132,(hCoV-19/Nigeria/BCVL-18691/2021|EPI_ISL_985111|2021-01-10:0.0000468798,hCoV-19/Jordan/PHBC3/2021|EPI_ISL_935041|2021-01-07:0.0004706084)0/95:0.0000010000)0/98:0.0000010000,hCoV-19/Nigeria/CV700/2021|EPI_ISL_977562|2021-01-07:0.0000462539)85.8/100:0.0000931015)100/100:0.0008447147,(NR44:0.0013097221,hCoV-19/Kenya/C60161/2020|EPI_ISL_806617|2020-09-21:0.0001950238)0/56:0.0000026637)81.2/22:0.0000897542,((((((((((((((((((((((((((((((((((((CV80518:0.0000460440,(CV87923:0.0000469776,(((((((((((((hCoV-19/Sweden/21-50503/2021|EPI_ISL_1008448|2021-01-19:0.0005655703,((((hCoV-19/Austria/CeMM1555/2020|EPI_ISL_854278|2020-11-04:0.0002339574,hCoV-19/Poland/NIPH-NIH-06/2020|EPI_ISL_882961|2020-11-02:0.0001391906)77.4/100:0.0000457836,(((hCoV-19/Denmark/DCGC-11162/2020|EPI_ISL_669633|2020-11-02:0.0002346113,hCoV-19/Iceland/3059/2021|EPI_ISL_826730|2021-01-03:0.0002814943)0/39:0.0000010000,((hCoV-19/Czech_Republic/NRL_645/2021|EPI_ISL_960421|2021-01-17:0.0003299452,hCoV-19/Czech_Republic/NRL_11782-2/2020|EPI_ISL_792704|2020-12-07:0.0001878927)0/43:0.0000010000,(hCoV-19/Czech_Republic/NRL_10875/2020|EPI_ISL_737017|2020-11-04:0.0001878590,hCoV-19/Czech_Republic/NRL-10483/2020|EPI_ISL_693660|2020-10-26:0.0002358519)0/20:0.0000010000)0/20:0.0000010000)0/20:0.0000010000,hCoV-19/Faroe_Islands/HFS-122/2020|EPI_ISL_614300|2020-09-19:0.0000470883)0/20:0.0000010000)85.5/20:0.0000457751,(hCoV-19/Croatia/Zagreb-12/2020|EPI_ISL_710549|2020-08-24:0.0000010000,(((hCoV-19/Slovenia/146859/2020|EPI_ISL_906118|2020-10-20:0.0039917676,hCoV-19/Slovenia/NK7862/2020|EPI_ISL_877436|2020-11-10:0.0002780213)73.4/95:0.0005929740,(hCoV-19/Slovenia/NK7861/2020|EPI_ISL_877435|2020-11-07:0.0003433540,hCoV-19/Slovakia/UKBA-405/2020|EPI_ISL_718253|2020-11-30:0.0002360492)76.7/100:0.0000563194)73.9/95:0.0003925638,hCoV-19/Germany/HH-HPI-p2951/2020|EPI_ISL_959918|2020-09-05:0.0001858453)0/85:0.0000010000)93.3/95:0.0002104100)0/18:0.0000010000,(hCoV-19/Bosnia_and_Herzegovina/AGC-MOS-002/2020|EPI_ISL_722201|2020-11-20:0.0005118486,hCoV-19/Sweden/20-13013/2020|EPI_ISL_788999|2020-12-03:0.0001382788)86.5/100:0.0000920293)0/20:0.0000010000)0/15:0.0000010000,hCoV-19/Slovakia/UKBA-1019/2020|EPI_ISL_903998|2020-12-22:0.0003308703)0/15:0.0000010000,hCoV-19/Czech_Republic/IAB20_016_016/2020|EPI_ISL_889346|2020-08-14:0.0000936768)0/17:0.0000010000,((((hCoV-19/Austria/CeMM1700/2020|EPI_ISL_853779|2020-11-21:0.0000471394,hCoV-19/Slovenia/176062/2020|EPI_ISL_877428|2020-10-31:0.0003298986)0/99:0.0000010000,hCoV-19/Slovenia/V0-42648/2021|EPI_ISL_979270|2021-01-22:0.0002811400)87.9/100:0.0002199054,(hCoV-19/Slovenia/PNK8092/2021|EPI_ISL_979253|2021-01-25:0.0001402003,hCoV-19/Slovenia/V0-25265/2021|EPI_ISL_979265|2021-01-13:0.0001409017)75/100:0.0000461371)99.7/100:0.0008817994,hCoV-19/Iceland/6585/2021|EPI_ISL_830318|2021-01-01:0.0003288921)73.2/100:0.0001086912)82.8/20:0.0002110702,hCoV-19/Czech_Republic/NRL_522/2021|EPI_ISL_960415|2021-01-14:0.0005191567)0/15:0.0000010000,hCoV-19/Czech_Republic/NRL_12184/2020|EPI_ISL_960434|2020-12-21:0.0002829238)0/17:0.0000010000,hCoV-19/Czech_Republic/NRL-10143/2020|EPI_ISL_660577|2020-10-20:0.0001880576)0/16:0.0000010000,hCoV-19/Luxembourg/LNS1340020/2020|EPI_ISL_911052|2020-12-15:0.0003760119)0/17:0.0000010000,hCoV-19/Netherlands/GE-RIVM-20334/2020|EPI_ISL_723187|2020-12-03:0.0001868543)0/16:0.0000010000,hCoV-19/Faroe_Islands/HFS-98/2020|EPI_ISL_614316|2020-09-30:0.0000468474)0/20:0.0000010000,hCoV-19/Faroe_Islands/HFS-132/2020|EPI_ISL_614303|2020-09-21:0.0000481182)83.2/23:0.0002111527,hCoV-19/Czech_Republic/NRL_11155/2020|EPI_ISL_792690|2020-11-16:0.0003300171)0/20:0.0000010000,(((hCoV-19/Poland/NIPH-NIH-09/2020|EPI_ISL_856911|2020-12-17:0.0000929332,(hCoV-19/Norway/5824/2020|EPI_ISL_759973|2020-11-18:0.0002348383,hCoV-19/Norway/5841/2020|EPI_ISL_775300|2020-11-13:0.0000937619)0/98:0.0000010000)0/98:0.0000010000,(hCoV-19/Lithuania/VULSK-1107/2020|EPI_ISL_914881|2020-11-13:0.0005176339,hCoV-19/Lithuania/VULSK-397/2020|EPI_ISL_914886|2020-10-31:0.0000892515)88.2/100:0.0000926055)85.9/100:0.0000457636,(hCoV-19/Czech_Republic/NRL_144/2020|EPI_ISL_960425|2020-12-29:0.0002358483,hCoV-19/Czech_Republic/IAB20_016_112/2020|EPI_ISL_889418|2020-10-05:0.0000936778)0/90:0.0000010000)82.4/100:0.0000457623)95.4/33:0.0006378093)0/19:0.0000010000)0/22:0.0000010000,CV87946:0.0002502400)75.1/22:0.0002507895,CV80630:0.0001313989)30.8/22:0.0002114356,VQC32:0.0002242695)0.6/22:0.0000803655,VQC14:0.0000479055)91.9/42:0.0006182433,VQC30:0.0000010000)0/22:0.0000020922,CV80604:0.0001406818)95.6/47:0.0008493854,hCoV-19/Bosnia_and_Herzegovina/VFS-UNSA-LMGFI012/2020|EPI_ISL_955170|2020-12-03:0.0005287876)87.3/36:0.0006196431,((((hCoV-19/Lithuania/ID6835/2021|EPI_ISL_1005319|2021-01-05:0.0002537193,hCoV-19/Lithuania/T-88/2020|EPI_ISL_802861|2020-10-13:0.0000010000)93.8/100:0.0001839911,hCoV-19/Bosnia_and_Herzegovina/VFS-UNSA-LMGFI010/2020|EPI_ISL_955156|2020-11-28:0.0002357421)92.9/99:0.0002321392,((hCoV-19/Romania/IF-966/2021|EPI_ISL_862833|2021-01-13:0.0003743239,(hCoV-19/Romania/54Hunedoara/2020|EPI_ISL_807154|2020-12-24:0.0004209245,hCoV-19/Romania/191Hunedoara/2020|EPI_ISL_807156|2020-12-28:0.0004216771)0/94:0.0000029763)45/73:0.0000459663,hCoV-19/Denmark/DCGC-3222/2020|EPI_ISL_616882|2020-08-31:0.0003754711)91.3/31:0.0000440777)0/29:0.0000023839,((((hCoV-19/Romania/RO_IOCN19/2020|EPI_ISL_891227|2020-07-17:0.0002798043,(((hCoV-19/Ireland/D-NVRL-75IRL88687/2020|EPI_ISL_671899|2020-10-13:0.0002803442,hCoV-19/Ireland/D-NVRL-76IRL33879/2020|EPI_ISL_732439|2020-10-18:0.0001518532)0/100:0.0000010000,(hCoV-19/Ireland/KE-NVRL-71IRL96351/2020|EPI_ISL_525381|2020-08-01:0.0000010000,hCoV-19/Ireland/OY-NVRL-71IRL97979/2020|EPI_ISL_525392|2020-08-03:0.0000467476)0/100:0.0000010000)92.2/100:0.0001400175,(hCoV-19/Romania/USAFSAM-S564/2020|EPI_ISL_738341|2020-11-28:0.0002348323,hCoV-19/Norway/4757/2020|EPI_ISL_775320|2020-10-19:0.0002337831)93.7/100:0.0001397658)0/100:0.0000010000)0/100:0.0000010000,hCoV-19/Romania/Bucuresti409385/2021|EPI_ISL_910339|2021-01-04:0.0007896531)91.3/100:0.0000927315,(((hCoV-19/Austria/MUW_1328132/2020|EPI_ISL_913087|2020-10-21:0.0002339813,hCoV-19/Romania/RO_SC10051/2020|EPI_ISL_896377|2020-11-11:0.0004006376)75.7/100:0.0000662973,hCoV-19/Romania/RO_DJ40541/2020|EPI_ISL_896374|2020-10-29:0.0005188267)0/100:0.0000022792,hCoV-19/Ireland/un-NVRL-AIIDM0203v1/2020|EPI_ISL_791314|2020-12-07:0.0005184844)94.5/100:0.0001397452)77.6/100:0.0000458617,(hCoV-19/Denmark/DCGC-15289/2020|EPI_ISL_713744|2020-11-23:0.0001402298,hCoV-19/Italy/LAZ-INMI-109/2020|EPI_ISL_728282|2020-12-01:0.0003258669)99.1/100:0.0003256528)0/29:0.0000010000)77.1/29:0.0000509881)83.7/52:0.0003860861,(hCoV-19/Morocco/HMIMV-Rabat1025-04/2020|EPI_ISL_471457|2020-04-13:0.0000930326,hCoV-19/Morocco/HMIMV-279CC/2020|EPI_ISL_966940|2020-07-01:0.0002303617)75.1/100:0.0000453705)0/35:0.0000010000,((hCoV-19/Iran/Ghilan-S15-319/2020|EPI_ISL_1014679|2020-07-05:0.0001764059,hCoV-19/Iran/GRC-9695/2020|EPI_ISL_596455|2020-06-11:0.0000455732)0/99:0.0000010000,hCoV-19/Iran/GRC-9673/2020|EPI_ISL_596452|2020-05-18:0.0002808686)85.5/100:0.0000567835)85.1/47:0.0002039778,hCoV-19/Mexico/CMX-INER-01/2020|EPI_ISL_424345|2020-03-12:0.0000458342)0/16:0.0000010000,hCoV-19/Poland/PL_P38/2020|EPI_ISL_455451|2020-03-17:0.0000458171)0/14:0.0000010000,hCoV-19/Luxembourg/LNS1874423/2020|EPI_ISL_419573|2020-03-11:0.0000457361)0/11:0.0000010000,hCoV-19/Romania/ChVir7248/2020|EPI_ISL_467781|2020-04-28:0.0002780689)0/11:0.0000010000,(hCoV-19/Austria/CeMM0216/2020|EPI_ISL_438050|2020-03-16:0.0000010000,hCoV-19/Austria/CeMM0726/2020|EPI_ISL_583670|2020-05-17:0.0001870281)89/100:0.0000928942)0/12:0.0000010000,hCoV-19/Ghana/2709_S25/2020|EPI_ISL_515084|2020-03-28:0.0001859608)0/11:0.0000010000,hCoV-19/Bolivia/26953/2020|EPI_ISL_837550|2020-05-03:0.0001940079)0/17:0.0000010000,hCoV-19/Spain/GA-USC-009/2020|EPI_ISL_468339|2020-04-22:0.0001885017)0/19:0.0000010000,hCoV-19/Denmark/ALAB-HH74/2020|EPI_ISL_429315|2020-03-18:0.0000933363)84.8/26:0.0002047996,(hCoV-19/Chile/Santiago-PUC_MVL_0280/2020|EPI_ISL_801759|2020-04-30:0.0001886793,hCoV-19/Congo/Q001C130AO_2101-TM-r1-044/2021|EPI_ISL_912390|2021-01-07:0.0002363246)72.5/49:0.0000456151)0/16:0.0000010000,(((((((hCoV-19/Senegal/57476/2020|EPI_ISL_476149|2020-06-06:0.0002817319,hCoV-19/Senegal/57503/2020|EPI_ISL_498244|2020-06-09:0.0002463694)0/85:0.0000010000,((hCoV-19/Gambia/NPHL-1168/2020|EPI_ISL_561212|2020-06-27:0.0002344789,(hCoV-19/Senegal/83403/2020|EPI_ISL_498251|2020-07-09:0.0005661750,hCoV-19/Burkina_Faso/2-030-765/2020|EPI_ISL_660515|2020-06-30:0.0001911026)0/30:0.0000010000)0/30:0.0000010000,hCoV-19/Senegal/6934/2020|EPI_ISL_498235|2020-04-22:0.0002386126)0/84:0.0000010000)87.7/99:0.0000490843,((hCoV-19/Gambia/NPHL-2473/2020|EPI_ISL_561260|2020-07-21:0.0000587204,hCoV-19/Gambia/GC19-3432/2020|EPI_ISL_561179|2020-07-27:0.0000466599)89/100:0.0001621815,hCoV-19/Gambia/S-422/2020|EPI_ISL_811035|2020-09-22:0.0000938154)75.8/99:0.0000586664)0/82:0.0000010000,hCoV-19/Gambia/NPHL-100C/2020|EPI_ISL_561207|2020-06-01:0.0001989304)83.8/93:0.0000490900,hCoV-19/Gambia/S-281/2020|EPI_ISL_810972|2020-08-04:0.0000975470)0/75:0.0000010000,((hCoV-19/Gambia/NPHL-2640/2020|EPI_ISL_561285|2020-06-17:0.0000462832,hCoV-19/Gambia/S-3039J/2020|EPI_ISL_811037|2020-10-01:0.0002358215)0/100:0.0000398019,hCoV-19/Gambia/S-375/2020|EPI_ISL_811032|2020-09-07:0.0000467318)0/95:0.0000065031)0/90:0.0000010000,(hCoV-19/Germany/BE-ChVir-D2015-8253/2020|EPI_ISL_753776|2020-10-16:0.0002333090,(hCoV-19/Canada/QC-HSE-0084066933/2020|EPI_ISL_890146|2020-08-05:0.0000461198,hCoV-19/France/PAC-IHU-1224/2020|EPI_ISL_569092|2020-08-17:0.0000464193)0/99:0.0000010000)90.1/100:0.0000923343)84.6/90:0.0000488067)0/16:0.0000010000,hCoV-19/Spain/VC-FISABIO-471/2020|EPI_ISL_447471|2020-03-26:0.0001862829)0/16:0.0000010000,hCoV-19/Kenya/NIC_187/2020|EPI_ISL_457833|2020-03-20:0.0000461071)0/19:0.0000010000,hCoV-19/Uruguay/UY-NYUMC933/2020|EPI_ISL_480431|2020-04-25:0.0001014470)0/21:0.0000010000,hCoV-19/Romania/Cento-33532454/2020|EPI_ISL_815390|2020-08-19:0.0005548063)0/20:0.0000010000,((hCoV-19/Lebanon/LAU3-53451/2020|EPI_ISL_637112|2020-08-14:0.0002341957,hCoV-19/Saudi_Arabia/KAUST-RIYADH1251/2020|EPI_ISL_678217|2020-08-11:0.0000510211)14.6/22:0.0000455525,(hCoV-19/Lebanon/LAU-R249/2020|EPI_ISL_1009658|2020-12-01:0.0012025224,(hCoV-19/Lebanon/LAU-R117/2020|EPI_ISL_1009128|2020-09-01:0.0004475593,hCoV-19/Lebanon/LAU-R148/2020|EPI_ISL_1009214|2020-10-01:0.0008442035)0/100:0.0000022871)94.5/100:0.0001951712)96.3/100:0.0001891869)0/20:0.0000010000,((hCoV-19/Mexico/BCN-IBT-IMSS-17/2020|EPI_ISL_955240|2020-04-08:0.0001381654,hCoV-19/Mexico/CMX-INER-0077/2020|EPI_ISL_837675|2020-04-24:0.0001383659)0/79:0.0000010000,hCoV-19/Mexico/CMX-INER-0089/2020|EPI_ISL_837687|2020-05-07:0.0000920644)84.3/80:0.0000454857)0/16:0.0000010000,hCoV-19/Guatemala/CDC-1236/2020|EPI_ISL_509703|2020-03-21:0.0000455123)0/22:0.0000010000,(hCoV-19/Romania/ROSV_10626/2020|EPI_ISL_491036|2020-05-26:0.0000935186,hCoV-19/Romania/ROSV_13109/2020|EPI_ISL_491051|2020-06-15:0.0000929892)99.1/100:0.0003256669)0/18:0.0000010000,hCoV-19/South_Africa/KRISP-K004548/2020|EPI_ISL_660245|2020-10-27:0.0004647975)0/20:0.0000010000,(hCoV-19/Austria/CeMM2033/2020|EPI_ISL_934426|2020-12-21:0.0008532690,hCoV-19/Colombia/DC-INS-79190/2020|EPI_ISL_456120|2020-03-12:0.0000010000)72.2/81:0.0000459706)0/18:0.0000010000,hCoV-19/Chile/Los_Angeles-PUC_MVL_0181/2020|EPI_ISL_801707|2020-04-16:0.0000466200)0/20:0.0000010000,(((hCoV-19/Equatorial_Guinea/15547/2020|EPI_ISL_649157|2020-06-07:0.0001897833,hCoV-19/Equatorial_Guinea/32158/2020|EPI_ISL_953408|2020-07-06:0.0003341559)0/94:0.0000010000,hCoV-19/Equatorial_Guinea/5864/2020|EPI_ISL_953423|2020-05-05:0.0000461171)86.8/95:0.0000459712,((((((hCoV-19/Equatorial_Guinea/19019/2020|EPI_ISL_953405|2020-06-14:0.0001468058,hCoV-19/Equatorial_Guinea/46787/2020|EPI_ISL_648337|2020-08-02:0.0001927492)74.1/96:0.0000476038,hCoV-19/Equatorial_Guinea/29555/2020|EPI_ISL_953412|2020-07-02:0.0001005238)80.7/100:0.0000471745,hCoV-19/Equatorial_Guinea/3814/2020|EPI_ISL_648332|2020-04-26:0.0000963698)0/43:0.0000010000,hCoV-19/Equatorial_Guinea/13737/2020|EPI_ISL_953417|2020-06-02:0.0000943739)0/26:0.0000010000,hCoV-19/Equatorial_Guinea/50236/2020|EPI_ISL_648339|2020-08-14:0.0002821037)0/20:0.0000010000,(((hCoV-19/Equatorial_Guinea/2433/2020|EPI_ISL_953419|2020-04-21:0.0000940661,hCoV-19/Equatorial_Guinea/38087/2020|EPI_ISL_648330|2020-07-16:0.0002356985)0/28:0.0000010000,(hCoV-19/Equatorial_Guinea/25536/2020|EPI_ISL_648370|2020-06-25:0.0000945483,hCoV-19/Equatorial_Guinea/40288/2020|EPI_ISL_648377|2020-07-21:0.0000952820)0/71:0.0000010000)0/20:0.0000010000,hCoV-19/Equatorial_Guinea/7692/2020|EPI_ISL_648347|2020-05-12:0.0000938711)0/20:0.0000010000)0/73:0.0000010000)91.1/70:0.0000459174)0/18:0.0000010000,((hCoV-19/Norway/CS-26/2020|EPI_ISL_666606|2020-04-06:0.0000466046,(hCoV-19/Ecuador/USFQ-162/2020|EPI_ISL_516649|2020-07-14:0.0000010000,hCoV-19/Ecuador/USFQ-167/2020|EPI_ISL_516651|2020-07-25:0.0000461929)88.2/100:0.0000460070)0/100:0.0000010000,hCoV-19/Norway/2454/2020|EPI_ISL_471172|2020-04-17:0.0000923952)82.4/100:0.0000455188)81.1/22:0.0002042692,(((((((((((((((((((((((((((((((((((((((((((((((((((((((((((((((((((((CoV486:0.0000010000,hCoV-19/Sri_Lanka/COV486/2020|EPI_ISL_428673|2020-03-31:0.0000010000)79.9/100:0.0000461709,((((((((hCoV-19/Argentina/PAIS-A0222/2020|EPI_ISL_792303|2020-03-28:0.0000460852,hCoV-19/Brazil/SP-02/2020|EPI_ISL_413016|2020-02-28:0.0000461104)0/36:0.0000010000,hCoV-19/Slovenia/4815/2020|EPI_ISL_635208|2020-03-07:0.0000459215)0/22:0.0000010000,hCoV-19/Greece/236_31815/2020|EPI_ISL_437895|2020-03-07:0.0002333276)0/25:0.0000010000,(hCoV-19/Iceland/279/2020|EPI_ISL_417607|2020-03-17:0.0000459233,hCoV-19/Iceland/135/2020|EPI_ISL_417696|2020-03-12:0.0000457460)78.1/100:0.0000455956)0/22:0.0000010000,hCoV-19/Palestine/32/2020|EPI_ISL_596517|2020-03-31:0.0000921949)0/22:0.0000010000,(hCoV-19/South_Korea/IHC1215/2020|EPI_ISL_540998|2020-03-03:0.0000924619,hCoV-19/Ukraine/203100357/2020|EPI_ISL_512636|2020-05-08:0.0000931377)0/24:0.0000010000)0/29:0.0000010000,hCoV-19/Singapore/52cul/2020|EPI_ISL_574480|2020-06-05:0.0001842301)0/37:0.0000428092,hCoV-19/Timor-Leste/TL25/2020|EPI_ISL_456600|2020-03-30:0.0001872631)100/87:0.0000026922)59.3/96:0.0000920576,(hCoV-19/Italy/LAZ-INMI1-isl/2020|EPI_ISL_410545|2020-01-29:0.0000457201,((((hCoV-19/Poland/PL_P39/2020|EPI_ISL_455452|2020-03-28:0.0001390242,(hCoV-19/Portugal/PT0847/2020|EPI_ISL_511106|2020-04-30:0.0001430497,hCoV-19/Slovenia/7484/2020|EPI_ISL_635242|2020-03-14:0.0000459208)0/39:0.0000010000)0/39:0.0000010000,(((hCoV-19/Hong_Kong/HKU-200723-089/2020|EPI_ISL_497856|2020-03-09:0.0000467065,hCoV-19/Hong_Kong/HKU-200723-022/2020|EPI_ISL_497789|2020-03-06:0.0001439077)76.1/100:0.0000460776,hCoV-19/Hong_Kong/HKPU90-1602/2020|EPI_ISL_419251|2020-02-26:0.0002863490)97.7/100:0.0002346346,hCoV-19/Italy/LAZ-INMI1-B2/2020|EPI_ISL_451299|2020-02-04:0.0000931189)0/20:0.0000010000)0/41:0.0000010000,((hCoV-19/England/201061453/2020|EPI_ISL_464411|2020-02-27:0.0000010000,hCoV-19/Iceland/13/2020|EPI_ISL_417765|2020-02-27:0.0000010000)95.9/100:0.0001388388,hCoV-19/Norway/1493/2020|EPI_ISL_417488|2020-02-29:0.0000010000)78.1/100:0.0000455802)0/41:0.0000010000,(((hCoV-19/South_Korea/A6/2020|EPI_ISL_485390|2020-04-06:0.0001380140,((((hCoV-19/Ireland/D-NVRL-20G42748/2020|EPI_ISL_708512|2020-03-27:0.0000480553,hCoV-19/Ireland/D-20G31545/2020|EPI_ISL_848112|2020-03-17:0.0001867058)0/92:0.0000010000,((hCoV-19/Nigeria/ED01-CV155/2020|EPI_ISL_527873|2020-02-21:0.0001839417,hCoV-19/Iceland/535/2020|EPI_ISL_424555|2020-03-29:0.0000926373)0/84:0.0000010000,hCoV-19/Aruba/AW-RIVM-10101/2020|EPI_ISL_547445|2020-03-13:0.0000461079)0/85:0.0000010000)0/98:0.0000010000,hCoV-19/Poland/PL_MCB_7/2020|EPI_ISL_645006|2020-04-07:0.0000931226)0/99:0.0000010000,hCoV-19/Jamaica/JM-CDC-0869/2020|EPI_ISL_450793|2020-03-09:0.0000455272)0/99:0.0000010000)77.9/100:0.0000454526,hCoV-19/South_Africa/NHLS-UCT-LA-9007/2020|EPI_ISL_640073|2020-03-19:0.0000470562)79.9/100:0.0000455998,((((hCoV-19/New_Zealand/CoV002/2020|EPI_ISL_417212|2020-03-11:0.0000936311,hCoV-19/New_Zealand/20VR1109/2020|EPI_ISL_456190|2020-03-03:0.0002344147)0/99:0.0000010000,hCoV-19/Moldova/ChVir7770/2020|EPI_ISL_523962|2020-03-14:0.0000459633)96.3/100:0.0001392647,hCoV-19/England/20124095002/2020|EPI_ISL_418727|2020-03-13:0.0001429443)0/97:0.0000010000,(hCoV-19/South_Korea/KCDC2015/2020|EPI_ISL_427809|2020-02-26:0.0001845870,(hCoV-19/South_Korea/KCDC2056/2020|EPI_ISL_481376|2020-02-20:0.0000924291,hCoV-19/South_Korea/KCDC2118/2020|EPI_ISL_498019|2020-03-15:0.0001387077)0/100:0.0000010000)85.1/100:0.0000455438)0/97:0.0000010000)83.2/97:0.0000454463)68.5/22:0.0000444477)0/22:0.0000010000)0/38:0.0000010000,(hCoV-19/Sweden/01/2020|EPI_ISL_411951|2020-02-07:0.0002305568,hCoV-19/Sweden/20-02114/2020|EPI_ISL_476139|2020-01-31:0.0000455905)80.1/100:0.0000454490)0/21:0.0000010000,((((((hCoV-19/Thailand/SI200383-NT/2020|EPI_ISL_437622|2020-01-23:0.0000010000,hCoV-19/Thailand/NIH-190/2020|EPI_ISL_434695|2020-01-22:0.0000491317)85.9/100:0.0000459939,(hCoV-19/Taiwan/2/2020|EPI_ISL_406031|2020-01-23:0.0001377089,hCoV-19/Hong_Kong/HKPU61-0202/2020|EPI_ISL_419229|2020-02-17:0.0003309908)0/31:0.0000010000)0/22:0.0000010000,(hCoV-19/Hong_Kong/CUHK1/2020|EPI_ISL_416314|2020-02-07:0.0000457810,hCoV-19/Hong_Kong/VM20002493-2/2020|EPI_ISL_414527|2020-02-09:0.0000938611)78.9/100:0.0000455992)0/22:0.0000010000,hCoV-19/USA/CA2/2020|EPI_ISL_406036|2020-01-22:0.0000455055)0/22:0.0000010000,hCoV-19/Singapore/17/2020|EPI_ISL_418992|2020-02-10:0.0000924257)0/22:0.0000010000,(hCoV-19/Australia/VIC02/2020|EPI_ISL_416410|2020-01-24:0.0000928297,hCoV-19/Guangdong/20SF602/2020|EPI_ISL_428464|2020-01-25:0.0000010000)0/41:0.0000010000)0/21:0.0000010000)0/21:0.0000010000,hCoV-19/Australia/VIC01/2020|EPI_ISL_406844|2020-01-25:0.0000924230)83.8/22:0.0000454490,((((((((((hCoV-19/Netherlands/Tilburg_1363354/2020|EPI_ISL_413586|2020-02-27:0.0000966633,hCoV-19/Belgium/UGent-94/2020|EPI_ISL_468742|2020-03-13:0.0001448464)77.5/99:0.0000460631,hCoV-19/Norway/1986/2020|EPI_ISL_590915|2020-03-10:0.0000461169)0/92:0.0000010000,hCoV-19/Ecuador/HEE-01/2020|EPI_ISL_417482|2020-03-09:0.0000977095)0/92:0.0000010000,(hCoV-19/Taiwan/NTU29/2020|EPI_ISL_463007|2020-04-12:0.0002773078,hCoV-19/Netherlands/NB-EMC-211/2020|EPI_ISL_523334|2020-06-20:0.0005208724)74.7/100:0.0000454031)83/93:0.0000454495,((((((((((((((hCoV-19/Hong_Kong/HKPU1_2101/2020|EPI_ISL_417176|2020-01-21:0.0001874183,hCoV-19/Hong_Kong/XM-PII-S4/2020|EPI_ISL_417443|2020-01-22:0.0002319871)0/99:0.0000010000,hCoV-19/Hong_Kong/HKU-001a/2020|EPI_ISL_434571|2020-01-22:0.0000010000)87.7/99:0.0000920465,hCoV-19/USA/CA-CDC-1/2020|EPI_ISL_406034|2020-01-23:0.0000921110)0/20:0.0000010000,((hCoV-19/South_Korea/KCDC2012/2020|EPI_ISL_426182|2020-02-09:0.0001393118,hCoV-19/Sichuan/IVDC-SC-001/2020|EPI_ISL_408484|2020-01-15:0.0000455692)0/31:0.0000010000,(hCoV-19/Guangdong/20SF254/2020|EPI_ISL_428457|2020-01-23:0.0000933226,(hCoV-19/Vietnam/38142/2020|EPI_ISL_416427|2020-01-24:0.0000609457,hCoV-19/Vietnam/38238/2020|EPI_ISL_660541|2020-01-31:0.0000928892)88.3/99:0.0001228562)0/37:0.0000010000)0/22:0.0000010000)0/20:0.0000010000,(hCoV-19/Guangdong/20SF115/2020|EPI_ISL_428443|2020-01-21:0.0000461778,hCoV-19/Vietnam/CM99/2020|EPI_ISL_416429|2020-02-11:0.0000921621)0/29:0.0000010000)95.1/100:0.0001381986,((((((((((((hCoV-19/Nigeria/OS085-CV14/2020|EPI_ISL_455424|2020-03-29:0.0000933376,hCoV-19/Australia/NSW2314/2020|EPI_ISL_500706|2020-05-24:0.0000462477)0/87:0.0000010000,hCoV-19/Senegal/618/2020|EPI_ISL_420077|2020-03-20:0.0000459402)0/87:0.0000010000,hCoV-19/India/OR-RMRC160/2020|EPI_ISL_455761|2020-05-07:0.0001417518)0/85:0.0000010000,(((((((((hCoV-19/Burkina_Faso/2-037-1654/2020|EPI_ISL_660453|2020-08-14:0.0000462632,hCoV-19/Burkina_Faso/2-052-1891/2020|EPI_ISL_660527|2020-08-20:0.0000977475)99.1/100:0.0003282807,hCoV-19/Cote_d_Ivoire/BKE0355/2020|EPI_ISL_614373|2020-06-29:0.0001560317)76.1/100:0.0000460466,hCoV-19/Cote_d_Ivoire/BKE0753/2020|EPI_ISL_614384|2020-07-27:0.0000461126)0/27:0.0000010000,(hCoV-19/Burkina_Faso/588/2020|EPI_ISL_660475|2020-06-21:0.0001401339,((hCoV-19/Cote_d_Ivoire/BKE0041/2020|EPI_ISL_614351|2020-06-04:0.0000010000,hCoV-19/Cote_d_Ivoire/BKE0249/2020|EPI_ISL_614366|2020-06-20:0.0000010000)0/100:0.0000010000,hCoV-19/Cote_d_Ivoire/BKE0310/2020|EPI_ISL_614371|2020-06-24:0.0001400102)90.4/100:0.0000933422)79.3/100:0.0000461141)0/22:0.0000010000,(hCoV-19/Cote_d_Ivoire/BKE0937/2020|EPI_ISL_614392|2020-08-28:0.0003862009,hCoV-19/Cote_d_Ivoire/BKE0613/2020|EPI_ISL_681838|2020-07-17:0.0001422494)0/60:0.0000010000)0/36:0.0000010000,hCoV-19/Cote_d_Ivoire/BKE0172/2020|EPI_ISL_614357|2020-06-13:0.0000462511)93.4/100:0.0000933427,hCoV-19/Nigeria/BO-CV349/2020|EPI_ISL_730014|2020-05-19:0.0000470843)0/51:0.0000010000,hCoV-19/Benin/1950/2020|EPI_ISL_476830|2020-04-15:0.0000930505)0/51:0.0000010000,(hCoV-19/Nigeria/BO-CV326/2020|EPI_ISL_729995|2020-04-19:0.0001388764,hCoV-19/Ghana/3176_S11/2020|EPI_ISL_422402|2020-03-30:0.0000484364)0/69:0.0000010000)75.1/82:0.0000457325)0/70:0.0000010000,hCoV-19/Gabon/ITM-K011/2020|EPI_ISL_539573|2020-03-22:0.0000455805)0/73:0.0000010000,(((hCoV-19/Burkina_Faso/2-009/2020|EPI_ISL_660450|2020-05-08:0.0000010000,hCoV-19/Burkina_Faso/2-012/2020|EPI_ISL_660451|2020-05-10:0.0000462657)90.8/100:0.0000933676,(hCoV-19/Egypt/CUNCI-HGC7I02/2020|EPI_ISL_529142|2020-07-19:0.0001401332,hCoV-19/Egypt/CUNCI-HGC6I011/2020|EPI_ISL_479727|2020-06-02:0.0001855976)87.9/100:0.0000926196)0/100:0.0000010000,hCoV-19/Mali/UCRC-31/2020|EPI_ISL_812967|2020-03-31:0.0001382029)84.4/100:0.0000455161)0/74:0.0000010000,(hCoV-19/Sierra_Leone/KGH-G-8669/2020|EPI_ISL_512820|2020-04-14:0.0000924285,hCoV-19/Sierra_Leone/KGH-G-8790/2020|EPI_ISL_512821|2020-04-27:0.0003246770)96.8/100:0.0002312983)84.1/75:0.0000454564,(((((((((((hCoV-19/Denmark/DCGC-2319/2020|EPI_ISL_617656|2020-08-10:0.0000462674,hCoV-19/Denmark/DCGC-1788/2020|EPI_ISL_618212|2020-07-13:0.0000010000)100/100:0.0005626879,(((hCoV-19/Uganda/UG098/2020|EPI_ISL_738006|2020-08-26:0.0002860165,hCoV-19/Uganda/UG060/2020|EPI_ISL_737976|2020-07-28:0.0001858050)78.6/100:0.0000944609,hCoV-19/Uganda/UG046/2020|EPI_ISL_737939|2020-07-15:0.0003241567)0/99:0.0000010000,hCoV-19/Uganda/UG103/2020|EPI_ISL_738010|2020-07-04:0.0001391115)85.3/100:0.0000520418)0/92:0.0000026637,hCoV-19/South_Africa/NHLS-UCT-GS-2931/2020|EPI_ISL_700481|2020-05-09:0.0001859625)0/92:0.0000010000,hCoV-19/Uganda/UG017/2020|EPI_ISL_451199|2020-04-20:0.0000457731)0/59:0.0000010000,((((((((hCoV-19/Rwanda/NRLNAT1083/2021|EPI_ISL_925912|2021-01-07:0.0000465119,hCoV-19/Rwanda/NRLNAT1086/2021|EPI_ISL_925915|2021-01-02:0.0000941585)0/100:0.0000010000,hCoV-19/Rwanda/NRLNAT1018/2020|EPI_ISL_925856|2020-12-04:0.0000465121)95.7/100:0.0001412133,(hCoV-19/Netherlands/NH-RIVM-11088/2021|EPI_ISL_943266|2021-01-09:0.0002843920,hCoV-19/Uganda/UG209/2020|EPI_ISL_954276|2020-12-28:0.0001423738)0/99:0.0000010000)0/68:0.0000010000,hCoV-19/Kenya/C80125/2021|EPI_ISL_969003|2021-01-16:0.0003468507)0/100:0.0000026637,hCoV-19/Uganda/UG166/2020|EPI_ISL_954229|2020-12-26:0.0001848546)77.9/100:0.0000470621,(hCoV-19/Cambodia/137334/2020|EPI_ISL_918359|2020-12-02:0.0000459952,hCoV-19/Cambodia/126519/2020|EPI_ISL_918371|2020-11-28:0.0001392559)98.8/100:0.0003245791)43.7/100:0.0000458145,hCoV-19/Uganda/UG162/2020|EPI_ISL_954237|2020-08-15:0.0000479215)99.7/100:0.0004164426,hCoV-19/Uganda/UG053/2020|EPI_ISL_737970|2020-05-11:0.0001883421)87.8/100:0.0000924162)0/60:0.0000010000,hCoV-19/Singapore/1390/2020|EPI_ISL_645117|2020-11-04:0.0003749100)0/58:0.0000010000,hCoV-19/United_Arab_Emirates/0001/2020|EPI_ISL_698213|2020-05-07:0.0001381172)0/58:0.0000010000,(hCoV-19/United_Arab_Emirates/L2004034664/2020|EPI_ISL_520670|2020-04-17:0.0000390218,hCoV-19/Ghana/84218_S47/2020|EPI_ISL_515106|2020-05-25:0.0001918322)58.7/58:0.0000064539)79.5/100:0.0000450333,(hCoV-19/Egypt/CUNCI-HGC9I022/2020|EPI_ISL_857332|2020-12-25:0.0011728843,hCoV-19/Jordan/SR-0336/2020|EPI_ISL_450188|2020-04-06:0.0000026638)84.8/100:0.0000457342)10.4/72:0.0000461525,hCoV-19/United_Arab_Emirates/0992/2020|EPI_ISL_699125|2020-06-10:0.0001847984)0/60:0.0000010000,(((((hCoV-19/Burkina_Faso/4307/2020|EPI_ISL_660473|2020-11-03:0.0003752010,(hCoV-19/Burkina_Faso/3535/2020|EPI_ISL_660521|2020-10-09:0.0001256417,hCoV-19/Burkina_Faso/1977/2020|EPI_ISL_660526|2020-08-27:0.0001782289)76.1/100:0.0000793818)100/100:0.0005629658,hCoV-19/Cote_d_Ivoire/BKE0011/2020|EPI_ISL_614348|2020-05-30:0.0001867972)0/79:0.0000010000,(hCoV-19/Cote_d_Ivoire/BKE0965/2020|EPI_ISL_614393|2020-09-04:0.0001401679,hCoV-19/Cote_d_Ivoire/BKE0820/2020|EPI_ISL_681840|2020-08-05:0.0001402375)96.1/100:0.0001868296)0/53:0.0000010000,hCoV-19/Fujian/3520022Y/2020|EPI_ISL_431785|2020-01-23:0.0000459053)0/54:0.0000026637,hCoV-19/Australia/QLD03/2020|EPI_ISL_410717|2020-02-05:0.0000455778)0/53:0.0000010000)0/31:0.0000010000)85.9/81:0.0000457439,((hCoV-19/Germany/HH-hpi-p2438/2020|EPI_ISL_775939|2020-04-22:0.0001411787,hCoV-19/Mali/M002823/2020|EPI_ISL_487463|2020-04-14:0.0001867434)0/54:0.0000010000,hCoV-19/Uganda/UG034/2020|EPI_ISL_737954|2020-03-21:0.0002325769)0/24:0.0000010000)85.2/57:0.0000457403,((((((hCoV-19/India/MH-1-31/2020|EPI_ISL_413523|2020-01-31:0.0001850825,(((hCoV-19/Nanchang/JX14/2020|EPI_ISL_421243|2020-01-21:0.0000924663,(hCoV-19/Nanchang/JX90/2020|EPI_ISL_421245|2020-01-25:0.0002321381,(hCoV-19/Nanchang/JX39/2020|EPI_ISL_421248|2020-01-23:0.0000923904,hCoV-19/Wuhan/WH04/2020|EPI_ISL_406801|2020-01-05:0.0000362206)0/19:0.0000010000)0/18:0.0000010000)0/18:0.0000010000,hCoV-19/Belgium/rega-0616915/2020|EPI_ISL_734764|2020-06-16:0.0002344501)0/15:0.0000010000,(hCoV-19/Guangdong/20SF117/2020|EPI_ISL_428447|2020-01-21:0.0000010000,(hCoV-19/Zhejiang/CN2/2020|EPI_ISL_455684|2020-01-22:0.0000458745,hCoV-19/Zhejiang/CN5/2020|EPI_ISL_455685|2020-01-22:0.0000458627)0/100:0.0000010000)84.9/100:0.0000457814)0/16:0.0000010000)0/17:0.0000010000,hCoV-19/Shandong/LY003-2/2020|EPI_ISL_414936|2020-01-23:0.0001427113)0/17:0.0000010000,hCoV-19/Japan/PG-0415/2020|EPI_ISL_480083|2020-03-25:0.0001866347)0/16:0.0000010000,hCoV-19/Wuhan/0125-A191/2020|EPI_ISL_493165|2020-01-25:0.0001420153)0/17:0.0000010000,hCoV-19/Wuhan/IME-WH01/2019|EPI_ISL_529213|2019-12-30:0.0000458720)0/17:0.0000010000,(((hCoV-19/South_Korea/KCDC2010/2020|EPI_ISL_426180|2020-02-05:0.0000459525,hCoV-19/Japan/PG-0214/2020|EPI_ISL_479914|2020-03-01:0.0000458151)0/100:0.0000010000,hCoV-19/South_Korea/KCDC2165/2020|EPI_ISL_506959|2020-03-09:0.0000922580)91.3/100:0.0000922182,((hCoV-19/Wuhan/HBCDC-HB-02/2020|EPI_ISL_412978|2020-01-17:0.0000925421,(hCoV-19/Wuhan/HBCDC-HB-04/2020|EPI_ISL_412980|2020-01-18:0.0001387023,(hCoV-19/Anhui/SZ005/2020|EPI_ISL_413485|2020-01-24:0.0002759119,hCoV-19/Wuhan/WHUH005/2020|EPI_ISL_449480|2020-01-22:0.0011522128)0/26:0.0000010000)0/23:0.0000010000)0/24:0.0000010000,(((hCoV-19/Thailand/SI202872-NT/2020|EPI_ISL_437613|2020-02-25:0.0001420197,hCoV-19/Thailand/SI202620-NT/2020|EPI_ISL_437615|2020-02-22:0.0000010000)92/100:0.0000930316,hCoV-19/Thailand/SI200468-NT/2020|EPI_ISL_437620|2020-01-25:0.0000010000)82.9/100:0.0000459365,hCoV-19/Malaysia/MKAK-CL-2020-5096/2020|EPI_ISL_416885|2020-01-30:0.0000460756)79.6/100:0.0000456206)0/20:0.0000010000)0/20:0.0000010000)0/19:0.0000010000)0/18:0.0000010000,(((hCoV-19/Uruguay/UY-8M/2020|EPI_ISL_480345|2020-04-13:0.0003087227,hCoV-19/Bolivia/26958/2020|EPI_ISL_837576|2020-03-31:0.0001407914)0/82:0.0000010000,hCoV-19/Spain/MD-IBV-003711/2020|EPI_ISL_467202|2020-04-02:0.0001408128)0/81:0.0000010000,((hCoV-19/Uruguay/UY-NYUMC860/2020|EPI_ISL_457956|2020-03-25:0.0000010000,hCoV-19/Uruguay/UY-5/2020|EPI_ISL_426480|2020-03-17:0.0000470248)87.1/100:0.0000462629,hCoV-19/Mexico/CMX-InDRE_03/2020|EPI_ISL_424667|2020-03-04:0.0000010000)87.3/100:0.0000455372)76.5/78:0.0000455363)0/15:0.0000010000,(((((hCoV-19/Shanghai/CH-03/2020|EPI_ISL_468726|2020-01-23:0.0001827145,(((hCoV-19/USA/CA-CZB-1788/2020|EPI_ISL_660108|2020-03-05:0.0000510177,hCoV-19/USA/NY-UB-00037/2020|EPI_ISL_1009297|2020-04-01:0.0000923709)0/100:0.0000010000,hCoV-19/Canada/BC_8150537/2020|EPI_ISL_418847|2020-03-12:0.0000936766)0/100:0.0000010000,hCoV-19/Australia/NSW2519/2020|EPI_ISL_527035|2020-03-23:0.0000933600)90.3/100:0.0000933250)0/98:0.0000010000,hCoV-19/Malaysia/MKAK-CL-2020-6430/2020|EPI_ISL_416886|2020-02-04:0.0000456154)0/98:0.0000010000,hCoV-19/Fujian/8/2020|EPI_ISL_411060|2020-01-21:0.0000010000)0/99:0.0000010000,hCoV-19/Singapore/20/2020|EPI_ISL_418993|2020-01-29:0.0000921483)0/98:0.0000010000,hCoV-19/Chongqing/YC01/2020|EPI_ISL_408478|2020-01-21:0.0000923803)76.9/100:0.0000454850)0/15:0.0000010000)0/15:0.0000010000,(((hCoV-19/Singapore/894/2020|EPI_ISL_536435|2020-02-02:0.0000456576,hCoV-19/Shenzhen/HKU-SZ-005/2020|EPI_ISL_405839|2020-01-11:0.0000920604)0/43:0.0000010000,((hCoV-19/Beijing/Wuhan_IME-BJ01/2020|EPI_ISL_424355|2020-01-24:0.0000922005,((hCoV-19/Thailand/SI202205-NT/2020|EPI_ISL_437616|2020-02-07:0.0000459129,(hCoV-19/Australia/NSW04/2020|EPI_ISL_417030|2020-01-24:0.0000933491,hCoV-19/United_Arab_Emirates/skmc-920168117/2020|EPI_ISL_582125|2020-01-28:0.0000944170)0/82:0.0000010000)0/58:0.0000010000,hCoV-19/Guangdong/20SF025/2020|EPI_ISL_403935|2020-01-15:0.0000010000)0/45:0.0000010000)0/42:0.0000010000,hCoV-19/Japan/TY-WK-012/2020|EPI_ISL_408665|2020-01-29:0.0000921617)0/44:0.0000010000)0/98:0.0000010000,hCoV-19/Sichuan/SC-PHCC2-040/2020|EPI_ISL_451360|2020-01-24:0.0000454520)78.7/99:0.0000454500)0/15:0.0000010000,((((((((((((((hCoV-19/Spain/MD-HLP-H9-38/2020|EPI_ISL_417961|2020-03-12:0.0000010000,(hCoV-19/Germany/HH-hpi-p2014/2020|EPI_ISL_776322|2020-03-21:0.0000936743,hCoV-19/Panama/GMI-PA584303/2020|EPI_ISL_1001458|2020-12-05:0.0011012217)0/55:0.0000010000)0/54:0.0000010000,hCoV-19/Colombia/CAL-GUR-0072/2020|EPI_ISL_447734|2020-03-26:0.0000465634)84.7/55:0.0000714094,(hCoV-19/Panama/328709/2020|EPI_ISL_496605|2020-02-28:0.0000480999,(hCoV-19/Panama/328710/2020|EPI_ISL_496606|2020-02-20:0.0000994422,hCoV-19/Panama/330413/2020|EPI_ISL_496663|2020-03-13:0.0000497696)0/75:0.0000010000)0/75:0.0000028895)0/26:0.0000020687,hCoV-19/Panama/335925/2020|EPI_ISL_496827|2020-04-03:0.0002508109)0/19:0.0000010000,hCoV-19/Peru/LIM-INS-024/2020|EPI_ISL_491429|2020-03-25:0.0000952945)0/19:0.0000010000,hCoV-19/Portugal/PT0880/2020|EPI_ISL_511139|2020-04-24:0.0001403271)0/15:0.0000023637,((((hCoV-19/Panama/332800/2020|EPI_ISL_496723|2020-03-20:0.0000479074,hCoV-19/Panama/332857/2020|EPI_ISL_496728|2020-03-24:0.0000479080)0/55:0.0000010000,hCoV-19/Panama/337884/2020|EPI_ISL_496865|2020-04-08:0.0000010000)0/47:0.0000010000,hCoV-19/Panama/337442/2020|EPI_ISL_496860|2020-07-04:0.0000964758)0/62:0.0000010000,hCoV-19/Panama/GMI-PA376271/2020|EPI_ISL_1001457|2020-06-07:0.0000479872)86.5/62:0.0000469721)0/25:0.0000047694,hCoV-19/Chile/RM-ISPCH-17/2020|EPI_ISL_445260|2020-03-11:0.0000936501)0/58:0.0000540308,hCoV-19/Luxembourg/LNS7543365/2020|EPI_ISL_445062|2020-04-29:0.0001413385)0/36:0.0000010000,hCoV-19/Spain/PV-IBV-000697/2020|EPI_ISL_452767|2020-03-05:0.0000462484)0/42:0.0000010000,hCoV-19/Georgia/Tb-390/2020|EPI_ISL_416477|2020-03-08:0.0000459218)0/94:0.0000010000,hCoV-19/Spain/RI-ISCIII-201277/2020|EPI_ISL_455336|2020-02-29:0.0000467364)0/95:0.0000010000,hCoV-19/Kazakhstan/34391/2020|EPI_ISL_454519|2020-04-26:0.0000923151)0/97:0.0000010000,hCoV-19/Kazakhstan/16238/2020|EPI_ISL_454498|2020-04-14:0.0001381240)97.9/100:0.0002310671)0/22:0.0000010000,hCoV-19/United_Arab_Emirates/L3290260632/2020|EPI_ISL_523952|2020-05-20:0.0002770906)86.5/22:0.0000503557,hCoV-19/Singapore/469/2020|EPI_ISL_476795|2020-02-19:0.0000010000)85.4/22:0.0000507592,(((((((((((hCoV-19/Hong_Kong/HKPU12_2201/2020|EPI_ISL_417179|2020-01-30:0.0000484795,(hCoV-19/Hangzhou/HZCDC0025/2020|EPI_ISL_421234|2020-01-21:0.0000457792,hCoV-19/Hangzhou/ZJU-01/2020|EPI_ISL_415709|2020-01-25:0.0003263640)0/26:0.0000010000)80.8/22:0.0001629332,(hCoV-19/Wuhan/WHUH001/2020|EPI_ISL_449476|2020-01-22:0.0003183562,((hCoV-19/Wuhan/WHUH007/2020|EPI_ISL_449482|2020-01-22:0.0005996957,hCoV-19/South_Korea/KCDC05/2020|EPI_ISL_412869|2020-01-30:0.0002799026)0/22:0.0000029051,hCoV-19/Belgium/rega-0710751/2020|EPI_ISL_522350|2020-06-10:0.0000461346)0/22:0.0000010000)62.7/22:0.0002645390)79/22:0.0003513865,hCoV-19/Wuhan/WHUH021/2020|EPI_ISL_449487|2020-01-22:0.0009031529)0/21:0.0003915749,(hCoV-19/New_Zealand/20VR2072/2020|EPI_ISL_456359|2020-04-07:0.0001296093,hCoV-19/Wuhan/0125-A174/2020|EPI_ISL_493163|2020-01-25:0.0000469110)78.9/53:0.0000615630)0/20:0.0000182439,hCoV-19/Hangzhou/ZJU-03/2020|EPI_ISL_416044|2020-01-25:0.0004031093)0/16:0.0000032472,(hCoV-19/Japan/PG-0104/2020|EPI_ISL_479844|2020-03-09:0.0000464271,hCoV-19/Japan/PG-0016/2020|EPI_ISL_479800|2020-01-20:0.0000462823)89.5/100:0.0000936910)0/12:0.0000022121,hCoV-19/Shanghai/SH0093/2020|EPI_ISL_416389|2020-01-21:0.0000926484)0/18:0.0000021327,hCoV-19/Luxembourg/LNS0744902/2020|EPI_ISL_429761|2020-03-27:0.0000951639)0/17:0.0000010347,(hCoV-19/Jian/JX129/2020|EPI_ISL_421253|2020-01-26:0.0000927566,hCoV-19/Shandong/2020C1240146/2020|EPI_ISL_962575|2020-01-24:0.0000935983)78.2/96:0.0000456510)0/17:0.0000024366,(hCoV-19/Wuhan/0125-A137/2020|EPI_ISL_493149|2020-01-25:0.0000010000,hCoV-19/Wuhan/0125-A169/2020|EPI_ISL_493160|2020-01-25:0.0000467998)79.4/47:0.0000457719)0/22:0.0001625948,hCoV-19/Taiwan/TSGH-37/2020|EPI_ISL_457733|2020-02-08:0.0004423509)0/19:0.0000010000)0/17:0.0000010000,(((hCoV-19/Foshan/20SF207/2020|EPI_ISL_406534|2020-01-22:0.0000457714,hCoV-19/Shenzhen/SZTH-003/2020|EPI_ISL_406594|2020-01-16:0.0000578407)0/70:0.0000010000,(hCoV-19/Guangdong/20SF316/2020|EPI_ISL_428461|2020-01-24:0.0000461154,hCoV-19/USA/MA1/2020|EPI_ISL_409067|2020-01-29:0.0000456500)89.8/100:0.0000921954)0/78:0.0000010000,((hCoV-19/Canada/ON_ON-VIDO-01-2/2020|EPI_ISL_425177|2020-01-23:0.0000010000,hCoV-19/Shandong/2020C1240260/2020|EPI_ISL_962569|2020-01-25:0.0001406159)0/99:0.0000010000,hCoV-19/Canada/ON_VIDO-01/2020|EPI_ISL_413015|2020-01-23:0.0000455390)81.5/100:0.0000455276)84.6/94:0.0000573616)0/18:0.0000021361,(hCoV-19/Hong_Kong/HKPU6_2101/2020|EPI_ISL_417178|2020-01-25:0.0000462908,hCoV-19/Indonesia/PA-NIHRD-C0710717/2020|EPI_ISL_538506|2020-06-13:0.0002309575)74.8/81:0.0000455934)0/9:0.0000014502,(hCoV-19/Fujian/13/2020|EPI_ISL_411066|2020-01-22:0.0000456432,hCoV-19/Sichuan/SC-WCH-315/2020|EPI_ISL_451382|2020-01-25:0.0000926651)77.7/100:0.0000454449)0/15:0.0000013545)0/9:0.0000010228,((hCoV-19/Guangdong/20SF243/2020|EPI_ISL_428456|2020-01-22:0.0002354904,(((hCoV-19/Lithuania/MR-LUHS-Eilnr90/2020|EPI_ISL_541875|2020-04-17:0.0000455996,hCoV-19/Lithuania/MR-LUHS-Eilnr44/2020|EPI_ISL_603119|2020-04-08:0.0003467881)75.3/100:0.0000455146,hCoV-19/Australia/QLDID922/2020|EPI_ISL_418799|2020-02-28:0.0000457985)0/100:0.0000010000,(hCoV-19/United_Arab_Emirates/skmc-0532497/2020|EPI_ISL_582620|2020-02-22:0.0000010000,hCoV-19/United_Arab_Emirates/L6599/2020|EPI_ISL_435138|2020-02-25:0.0000923355)86.5/100:0.0000454522)78.3/100:0.0000454684)77.7/100:0.0000455920,hCoV-19/United_Arab_Emirates/L4280/2020|EPI_ISL_435134|2020-02-08:0.0000010000)84.8/100:0.0000455796)0/15:0.0000022160,(hCoV-19/Jiangsu/JS02/2020|EPI_ISL_411952|2020-01-24:0.0001841599,(hCoV-19/Shangrao/JX1974/2020|EPI_ISL_421258|2020-02-08:0.0000456598,hCoV-19/Guangdong/20SF028/2020|EPI_ISL_403936|2020-01-17:0.0000010000)0/99:0.0000010000)83.1/93:0.0000454847)0/9:0.0000020123,hCoV-19/United_Arab_Emirates/1904/2020|EPI_ISL_859640|2020-06-24:0.0002800027)0/10:0.0000029046,(((hCoV-19/Wuhan/0125-A142/2020|EPI_ISL_493150|2020-01-25:0.0000467262,(hCoV-19/Wuhan/0125-A148/2020|EPI_ISL_493152|2020-01-25:0.0000010000,hCoV-19/Wuhan/0125-A152/2020|EPI_ISL_493153|2020-01-25:0.0000010000)0/100:0.0000010000)86.6/100:0.0000467195,hCoV-19/Wuhan/0125-A168/2020|EPI_ISL_493159|2020-01-25:0.0000926357)0/50:0.0000010000,hCoV-19/Wuhan/0125-A160/2020|EPI_ISL_493155|2020-01-25:0.0000010000)84.2/50:0.0000457742)0/11:0.0000010598,(hCoV-19/Thailand/SI200615-NT/2020|EPI_ISL_437618|2020-01-29:0.0000466776,hCoV-19/Thailand/Bangkok_168/2020|EPI_ISL_450196|2020-01-23:0.0000925571)93.4/100:0.0001383438)0/9:0.0000026257)0/10:0.0000024966,(hCoV-19/Wuhan/HB-WHCM2-267/2020|EPI_ISL_455002|2020-02-17:0.0000456818,hCoV-19/Sichuan/SC-MY-057/2020|EPI_ISL_451323|2020-01-22:0.0000456781)84.4/100:0.0000455291)0/9:0.0000023426,hCoV-19/France/IDF_HB_112001012957/2020|EPI_ISL_940274|2020-01-29:0.0000463316)0/9:0.0000433079,((hCoV-19/Indonesia/NT-EIJK14/2020|EPI_ISL_766033|2020-03-28:0.0003752356,hCoV-19/Indonesia/JI-ITD-1238Sp/2020|EPI_ISL_458079|2020-03-30:0.0001393699)75.8/100:0.0000454689,(hCoV-19/Indonesia/JK-EIJK35/2020|EPI_ISL_766045|2020-04-27:0.0000462744,hCoV-19/Indonesia/BGR-LIPI011/2020|EPI_ISL_833494|2020-07-06:0.0002337025)76.7/100:0.0000462835)80.1/97:0.0000456837)0/9:0.0000026974,((((((hCoV-19/France/PAC-IHU-0017/2020|EPI_ISL_569246|2020-03-07:0.0000473072,hCoV-19/Austria/CeMM0450/2020|EPI_ISL_583575|2020-03-10:0.0001980420)0/22:0.0000010000,(hCoV-19/Belgium/rega-0423298/2020|EPI_ISL_462152|2020-04-23:0.0000934452,(hCoV-19/Germany/NW-HHU-09/2020|EPI_ISL_414509|2020-02-28:0.0000461202,hCoV-19/Netherlands/LI-RIVM-10150/2020|EPI_ISL_547478|2020-07-14:0.0006569529)0/32:0.0000010000)0/22:0.0000010000)0/57:0.0000010000,hCoV-19/Peru/LAM-UPCH-0006/2020|EPI_ISL_529067|2020-06-08:0.0000467508)0/97:0.0000010000,hCoV-19/Netherlands/NH-RIVM-10239/2020|EPI_ISL_804415|2020-04-07:0.0000458158)0/99:0.0000010000,hCoV-19/Bulgaria/15/2020|EPI_ISL_480298|2020-05-13:0.0001850333)0/100:0.0000010000,hCoV-19/Poland/PL_P1/2020|EPI_ISL_416488|2020-03-03:0.0000454578)90.4/100:0.0000919938)0/9:0.0000279018,hCoV-19/Australia/NSW02/2020|EPI_ISL_408976|2020-01-22:0.0000938364)0/9:0.0000219183,hCoV-19/Wuhan/HB-WH2-157/2020|EPI_ISL_454925|2020-02-28:0.0001382121)0/14:0.0000131805,hCoV-19/Guangdong/20SF014/2020|EPI_ISL_403934|2020-01-15:0.0000457032)0/14:0.0000343157,hCoV-19/Wuhan/0125-A167/2020|EPI_ISL_493158|2020-01-25:0.0000457774)0/15:0.0000020444,hCoV-19/Wuhan/HB-WH2-166/2020|EPI_ISL_454932|2020-02-11:0.0001379852)0/16:0.0000303166,hCoV-19/Guangdong/20SF156/2020|EPI_ISL_428450|2020-01-22:0.0000506687)0/16:0.0000039955,hCoV-19/Wuhan/IPBCAMS-WH-05/2020|EPI_ISL_403928|2020-01-01:0.0000455074)0/16:0.0000189335,hCoV-19/Sichuan/SC-WCH4-288/2020|EPI_ISL_451390|2020-01-23:0.0001379829)0/13:0.0000365476,hCoV-19/United_Arab_Emirates/L1014/2020|EPI_ISL_435127|2020-03-15:0.0000454489)0/15:0.0000012644,hCoV-19/Qatar/QA08/2020|EPI_ISL_427405|2020-03-23:0.0000010000)0/14:0.0000027063,hCoV-19/Wuhan/IPBCAMS-WH-01/2019|EPI_ISL_402123|2019-12-24:0.0001380380)0/15:0.0000122035,(hCoV-19/Hong_Kong/HKPU2_1801/2020|EPI_ISL_417177|2020-01-23:0.0001438881,hCoV-19/Hong_Kong/VB20017970-2/2020|EPI_ISL_417064|2020-01-21:0.0000010000)81.7/56:0.0000459382)0/14:0.0000030072,hCoV-19/Thailand/NIH-162/2020|EPI_ISL_434694|2020-01-22:0.0000457341)0/14:0.0000023026,hCoV-19/Vietnam/19-02S/2020|EPI_ISL_418267|2020-01-22:0.0001841974)0/11:0.0000010000,(hCoV-19/USA/CA-CDC-8/2020|EPI_ISL_411955|2020-02-10:0.0000010000,hCoV-19/Wuhan/WIV02/2019|EPI_ISL_402127|2019-12-30:0.0000459955)82.3/100:0.0000455094)0/9:0.0000010000,hCoV-19/Wuhan/IVDC-HB-05/2019|EPI_ISL_402121|2019-12-30:0.0000923828)0/10:0.0000010284,(hCoV-19/Pakistan/KHI1/2020|EPI_ISL_451958|2020-03-16:0.0000932023,hCoV-19/Japan/AI-I-004/2020|EPI_ISL_407084|2020-01-25:0.0000457833)79.6/100:0.0000456764)0/10:0.0000010281,(hCoV-19/Malaysia/MKAK-CL-2020-5045/2020|EPI_ISL_416829|2020-01-24:0.0000926625,hCoV-19/Malaysia/MKAK-CL-2020-5047/2020|EPI_ISL_416866|2020-01-24:0.0000010000)84.3/100:0.0000456368)0/11:0.0000010285,hCoV-19/Guangdong/20SF262/2020|EPI_ISL_428459|2020-01-23:0.0000493046)0/9:0.0000011479,(((((((hCoV-19/Wuhan/OS52/2020|EPI_ISL_450500|2020-01-10:0.0002309352,hCoV-19/Wuhan/YB012504/2020|EPI_ISL_450489|2020-01-25:0.0000457380)0/62:0.0000402794,hCoV-19/Netherlands/NoordBrabant_60/2020|EPI_ISL_415516|2020-03-11:0.0002345541)0/16:0.0000010000,hCoV-19/Australia/WA21/2020|EPI_ISL_470839|2020-04-28:0.0002341694)0/17:0.0000010000,hCoV-19/Shandong/2020C1240533/2020|EPI_ISL_962537|2020-01-24:0.0001862233)0/16:0.0000010000,hCoV-19/Hangzhou/HZCDC0090/2020|EPI_ISL_421230|2020-01-21:0.0000010000)0/16:0.0000010000,hCoV-19/Germany/BW-UT-003/2020|EPI_ISL_485811|2020-05-13:0.0000465567)0/16:0.0000010000,hCoV-19/Iceland/561/2020|EPI_ISL_424581|2020-03-28:0.0001390175)0/16:0.0000010000)0/9:0.0000010000,hCoV-19/Wuhan/HBCDC-HB-01/2019|EPI_ISL_402132|2019-12-30:0.0000456795)0/11:0.0000010000,hCoV-19/Wuhan/WH01/2019|EPI_ISL_406798|2019-12-26:0.0000925170)0/11:0.0000010000,(hCoV-19/Taiwan/NTU07/2020|EPI_ISL_422410|2020-03-13:0.0001384251,hCoV-19/Australia/NSW63/2020|EPI_ISL_427664|2020-03-10:0.0000010000)91/100:0.0000921962)0/9:0.0000010000,(hCoV-19/Wuhan/IVDC-HB-04/2020|EPI_ISL_402120|2020-01-01:0.0000454726,(hCoV-19/Indonesia/KI-NIHRDC004160/2020|EPI_ISL_984277|2020-03-14:0.0000457856,hCoV-19/Wuhan/0125-A182/2020|EPI_ISL_493164|2020-01-25:0.0000010000)0/81:0.0000010000)86.7/81:0.0000454706)0/10:0.0000010000,hCoV-19/Wuhan/WIV07/2019|EPI_ISL_402130|2019-12-30:0.0000926499)0/9:0.0000010000,((((((((((((((Cov38:0.0000010000,hCoV-19/Sri_Lanka/COV38/2020|EPI_ISL_428670|2020-03-16:0.0000010000)0/100:0.0000010000,(C142:0.0000010000,hCoV-19/Sri_Lanka/CDR142/2020|EPI_ISL_525474|2020-04-19:0.0000010000)98/100:0.0002345237)97.8/100:0.0002771933,hCoV-19/New_Zealand/20VR0174/2020|EPI_ISL_413490|2020-02-27:0.0000461243)0/41:0.0000010000,(((((((7066:0.0000010000,hCoV-19/Sri_Lanka/CDR-SL7066/2020|EPI_ISL_525481|2020-06-16:0.0000010000)100/100:0.0007451250,hCoV-19/Iran/GRC-70/2020|EPI_ISL_596454|2020-03-08:0.0000926936)0/24:0.0000010000,((((hCoV-19/Lebanon/S9_764/2020|EPI_ISL_450515|2020-03-11:0.0001857782,hCoV-19/Bahrain/BAH-10/2020|EPI_ISL_483551|2020-03-30:0.0002338989)0/68:0.0000010000,hCoV-19/Denmark/ALAB-SSI103/2020|EPI_ISL_429335|2020-03-02:0.0001867133)0/23:0.0000010000,hCoV-19/Georgia/Tb-82/2020|EPI_ISL_415644|2020-02-28:0.0001858581)0/20:0.0000010000,hCoV-19/Iran/GRC-43/2020|EPI_ISL_596453|2020-03-02:0.0000459034)0/20:0.0000010000)0/22:0.0000010000,(((hCoV-19/Lebanon/S5_762/2020|EPI_ISL_450512|2020-02-27:0.0001845015,(hCoV-19/Canada/BC_65034/2020|EPI_ISL_415585|2020-03-04:0.0000943962,hCoV-19/Canada/ON_SHSC-01/2020|EPI_ISL_450747|2020-02-26:0.0000010000)84.3/100:0.0000462422)0/41:0.0000010000,hCoV-19/Bahrain/BAH-03/2020|EPI_ISL_483544|2020-03-17:0.0000461748)0/37:0.0000010000,hCoV-19/India/UN-1115/2020|EPI_ISL_421667|2020-03-10:0.0000922404)0/22:0.0000010000)0/87:0.0000010000,((hCoV-19/Beijing/DT-travelIRI01/2020|EPI_ISL_452333|2020-03-12:0.0001381747,hCoV-19/Oman/RESP-20-1189/2020|EPI_ISL_457706|2020-03-02:0.0001841900)74.4/100:0.0000454559,hCoV-19/Oman/RESP-20-837/2020|EPI_ISL_457704|2020-02-24:0.0001839890)0/35:0.0000010000)0/35:0.0000010000,((COV503:0.0001392943,hCoV-19/United_Arab_Emirates/L920331360/2020|EPI_ISL_520718|2020-04-10:0.0000924150)76.1/100:0.0000455438,hCoV-19/Kenya/S052/2020|EPI_ISL_457932|2020-03-14:0.0000973773)94/100:0.0001380277)86.8/100:0.0000919814,((((hCoV-19/Iran/2297/2020|EPI_ISL_594185|2020-04-13:0.0000926354,hCoV-19/Iran/GRC-10582/2020|EPI_ISL_596451|2020-06-16:0.0001853437)88.8/100:0.0000922506,((hCoV-19/Iran/7650/2020|EPI_ISL_594188|2020-06-26:0.0003095168,hCoV-19/Iran/KHGRC-3-2178/2020|EPI_ISL_445088|2020-03-26:0.0001929359)93.5/100:0.0001537294,(hCoV-19/Taiwan/TSGH-26/2020|EPI_ISL_447252|2020-02-25:0.0003717818,hCoV-19/Georgia/Tb-1523/2020|EPI_ISL_420142|2020-03-30:0.0002781899)0/46:0.0000010000)0/22:0.0000010000)0/18:0.0000010000,hCoV-19/Iran/2024/2020|EPI_ISL_594187|2020-04-11:0.0001385576)0/20:0.0000010000,(hCoV-19/Iran/Ghilan-S1-32/2020|EPI_ISL_1014678|2020-08-22:0.0002831587,hCoV-19/Iran/Cento-37431805/2020|EPI_ISL_815256|2020-07-16:0.0000923154)99.5/100:0.0004159327)0/21:0.0000010000)0/21:0.0000010000)0/20:0.0000010000,(((((hCoV-19/Tunisia/COV0880/2020|EPI_ISL_463002|2020-03-28:0.0003829365,hCoV-19/Hong_Kong/HKU-200723-041/2020|EPI_ISL_497808|2020-03-22:0.0000461107)0/99:0.0000010000,hCoV-19/South_Korea/KCDC2658/2020|EPI_ISL_522441|2020-05-05:0.0001389798)0/99:0.0000010000,hCoV-19/Tunisia/6736/2020|EPI_ISL_707792|2020-03-31:0.0000455857)75.2/100:0.0000455533,hCoV-19/Turkey/HSGM-6204/2020|EPI_ISL_437329|2020-03-19:0.0002767768)93.8/100:0.0001382409,(hCoV-19/Australia/TAS54/2020|EPI_ISL_522729|2020-03-05:0.0000463948,hCoV-19/Canada/BC_37_0-2/2020|EPI_ISL_412965|2020-02-16:0.0000010000)0/100:0.0000010000)75.7/100:0.0000454462)0/20:0.0000010000,hCoV-19/Iran/Tehran-09/2020|EPI_ISL_862077|2020-02-20:0.0000919797)0/19:0.0000010000,(hCoV-19/Sweden/20-04631/2020|EPI_ISL_430847|2020-02-27:0.0000923271,hCoV-19/Kuwait/KU17/2020|EPI_ISL_416542|2020-03-02:0.0000010000)74.9/100:0.0000454494)0/22:0.0000010000,(hCoV-19/Iran/1600/2020|EPI_ISL_582033|2020-04-03:0.0001846635,hCoV-19/Bahrain/BAH-26/2020|EPI_ISL_483640|2020-04-06:0.0001897198)0/40:0.0000010000)0/20:0.0000010000,(hCoV-19/England/201061000/2020|EPI_ISL_464403|2020-03-04:0.0000459173,(((hCoV-19/Bahrain/BAH-01/2020|EPI_ISL_483542|2020-03-11:0.0001869334,(hCoV-19/Iran/Hamedan-66H/2020|EPI_ISL_1014682|2020-05-05:0.0002828286,hCoV-19/Georgia/Tb-7851/2020|EPI_ISL_477169|2020-05-01:0.0003722364)0/68:0.0000010000)0/35:0.0000010000,hCoV-19/Australia/VIC1473/2020|EPI_ISL_456450|2020-04-23:0.0001901793)0/30:0.0000010000,hCoV-19/Wuhan/HBCDC-HB-05/2020|EPI_ISL_412981|2020-01-18:0.0000457244)0/29:0.0000010000)0/25:0.0000010000)0/42:0.0000010000,hCoV-19/Shandong/IVDC-SD-001/2020|EPI_ISL_408482|2020-01-19:0.0001389040)33.5/82:0.0000463448,hCoV-19/Wuhan/HB-WHCM-117/2020|EPI_ISL_454997|2020-03-02:0.0003232171)76.4/100:0.0000468115,hCoV-19/Pakistan/Gilgit1/2020|EPI_ISL_417444|2020-03-04:0.0001855494)78.6/100:0.0000457539,(hCoV-19/USA/TX_2039/2020|EPI_ISL_420796|2020-02-29:0.0000922467,((((((((hCoV-19/Thailand/Bangkok-CONI-0298/2020|EPI_ISL_693371|2020-03-16:0.0000461155,((((((((((((((((((((hCoV-19/Singapore/890/2020|EPI_ISL_536431|2020-09-03:0.0002807185,((hCoV-19/Singapore/1346/2020|EPI_ISL_648695|2020-06-10:0.0001402272,hCoV-19/Singapore/599nan/2020|EPI_ISL_648702|2020-06-14:0.0000461373)0/96:0.0000010000,hCoV-19/Singapore/207/2020|EPI_ISL_462325|2020-04-29:0.0000932181)0/98:0.0000010000)0/98:0.0000010000,hCoV-19/Singapore/627/2020|EPI_ISL_490077|2020-05-10:0.0001847244)0/98:0.0000010000,hCoV-19/Singapore/341/2020|EPI_ISL_469095|2020-04-16:0.0000455675)86.7/100:0.0000455316,(((((hCoV-19/Singapore/1257/2020|EPI_ISL_648675|2020-05-03:0.0000461361,hCoV-19/Singapore/1375/2020|EPI_ISL_648728|2020-07-04:0.0001868708)0/27:0.0000010000,(hCoV-19/Singapore/1385/2020|EPI_ISL_648739|2020-07-21:0.0000461375,hCoV-19/Singapore/546/2020|EPI_ISL_482693|2020-05-27:0.0002814307)0/28:0.0000010000)0/70:0.0000010000,((hCoV-19/Singapore/1361/2020|EPI_ISL_648712|2020-06-22:0.0001400979,(hCoV-19/Singapore/1382/2020|EPI_ISL_648736|2020-07-18:0.0000462814,hCoV-19/Singapore/839/2020|EPI_ISL_518003|2020-07-26:0.0000462978)95.1/100:0.0001402316)0/99:0.0000010000,((hCoV-19/Singapore/815/2020|EPI_ISL_516815|2020-08-11:0.0000460999,hCoV-19/Singapore/1061/2020|EPI_ISL_583896|2020-08-17:0.0000462912)98.2/100:0.0002328683,hCoV-19/Singapore/739/2020|EPI_ISL_524446|2020-07-06:0.0000940951)76/100:0.0000459100)98.7/100:0.0002335731)0/69:0.0000010000,hCoV-19/Singapore/868/2020|EPI_ISL_527377|2020-04-23:0.0001396546)0/70:0.0000010000,hCoV-19/Singapore/593/2020|EPI_ISL_483616|2020-05-19:0.0000925334)0/71:0.0000010000)82.4/74:0.0000455322,(((hCoV-19/Timor-Leste/TL21/2020|EPI_ISL_456607|2020-04-14:0.0000010000,(hCoV-19/Timor-Leste/TL05/2020|EPI_ISL_456597|2020-04-11:0.0000459204,(hCoV-19/Malaysia/IMR_WC2665/2020|EPI_ISL_459955|2020-03-18:0.0016136642,hCoV-19/Slovenia/MB0329/2020|EPI_ISL_426379|2020-03-29:0.0005510370)7.9/42:0.0007950986)0/36:0.0000052767)0/39:0.0000013663,hCoV-19/Madagascar/VIRO-2728/2020|EPI_ISL_677636|2020-03-26:0.0000459184)0/39:0.0000010000,hCoV-19/Malaysia/UNIMAS-0304/2020|EPI_ISL_718144|2020-04-20:0.0000457881)0/40:0.0000010000)0/34:0.0001223306,hCoV-19/Philippines/PH-RITM-0020/2020|EPI_ISL_491474|2020-06-22:0.0004112993)0/22:0.0000063965,hCoV-19/Philippines/PGC02/2020|EPI_ISL_434554|2020-03-26:0.0010038098)0/19:0.0000146247,(hCoV-19/Cambodia/1775/2020|EPI_ISL_956384|2020-03-07:0.0000929536,hCoV-19/Philippines/RITM-03/2020|EPI_ISL_430456|2020-03-21:0.0001993848)75.6/51:0.0000459149)0/18:0.0000010000,hCoV-19/Thailand/Bangkok-CONI-0133/2020|EPI_ISL_455927|2020-03-13:0.0000468197)0/18:0.0000010000,(hCoV-19/Brunei/5/2020|EPI_ISL_435677|2020-03-21:0.0000459652,hCoV-19/Malaysia/2813/2020|EPI_ISL_501197|2020-03-28:0.0003259609)78.2/100:0.0000457174)0/19:0.0002593024,hCoV-19/Taiwan/NTU04/2020|EPI_ISL_422407|2020-03-04:0.0000455590)0/18:0.0000023721,hCoV-19/India/DL-ILBS-2476T/2020|EPI_ISL_605807|2020-05-01:0.0000921673)0/18:0.0000014883,(((hCoV-19/Papua_New_Guinea/3/2020|EPI_ISL_693473|2020-08-21:0.0001862979,((hCoV-19/Papua_New_Guinea/5/2020|EPI_ISL_693475|2020-07-20:0.0000465067,hCoV-19/Papua_New_Guinea/12/2020|EPI_ISL_693482|2020-10-06:0.0000934333)0/87:0.0000010000,hCoV-19/Papua_New_Guinea/11/2020|EPI_ISL_693481|2020-09-15:0.0000933445)0/81:0.0000010000)0/81:0.0000010000,(hCoV-19/Papua_New_Guinea/7/2020|EPI_ISL_693477|2020-08-29:0.0000929348,hCoV-19/Papua_New_Guinea/8/2020|EPI_ISL_693478|2020-09-01:0.0002801079)0/66:0.0000010000)0/66:0.0000010000,hCoV-19/Papua_New_Guinea/10/2020|EPI_ISL_693480|2020-09-28:0.0001855377)90.7/100:0.0000927098)0/18:0.0000021066,hCoV-19/Indonesia/JK-EIJK45/2020|EPI_ISL_574614|2020-06-04:0.0001867827)0/19:0.0000020285,(((((((hCoV-19/Saudi_Arabia/KAIMRC-Alghoribi/2020|EPI_ISL_416432|2020-03-07:0.0003001014,hCoV-19/Hong_Kong/HKU-200723-105/2020|EPI_ISL_498270|2020-05-08:0.0000935037)0/25:0.0000010000,hCoV-19/Cambodia/2099/2020|EPI_ISL_956390|2020-03-15:0.0000458875)0/18:0.0000010000,hCoV-19/Myanmar/MMC_137/2020|EPI_ISL_512844|2020-04-22:0.0001393495)0/19:0.0000010000,(hCoV-19/Malaysia/MGI-MAEPS41/2020|EPI_ISL_582124|2020-06-03:0.0000460576,hCoV-19/Malaysia/IMR_WC81523/2020|EPI_ISL_490096|2020-05-23:0.0000927162)97.8/100:0.0002319947)0/19:0.0000010000,hCoV-19/Malaysia/IMR-WC9205/2020|EPI_ISL_489992|2020-03-04:0.0000456220)0/19:0.0000010000,hCoV-19/Japan/FHU-Cor529/2020|EPI_ISL_707928|2020-06-03:0.0000924649)0/19:0.0000010000,hCoV-19/Guam/GU_NHG_03/2020|EPI_ISL_445000|2020-03-20:0.0000455336)0/19:0.0000010000)0/18:0.0000010000,hCoV-19/Pakistan/KP-RMI-01/2020|EPI_ISL_632908|2020-04-01:0.0002312022)0/17:0.0000010000,hCoV-19/Guam/GU_NHG_01/2020|EPI_ISL_444998|2020-03-26:0.0001380288)0/19:0.0000027189,hCoV-19/India/UP-NCDC-02321/2020|EPI_ISL_435100|2020-03-29:0.0000456164)0/21:0.0000010000,hCoV-19/Taiwan/NTU28/2020|EPI_ISL_447622|2020-04-27:0.0002315676)0/20:0.0000010000,hCoV-19/Brunei/3/2020|EPI_ISL_435675|2020-03-11:0.0000457773)0/15:0.0000010000)0/17:0.0000010000,(hCoV-19/India/TG-CCMB-L007/2020|EPI_ISL_447583|2020-04-16:0.0001387440,((hCoV-19/India/DL-NCDC7716-CSIR-IGIB/2020|EPI_ISL_482662|2020-05-28:0.0002369444,hCoV-19/India/DL-NCDC-3162/2020|EPI_ISL_436423|2020-04-05:0.0002462723)77.7/88:0.0000462983,(hCoV-19/Malaysia/UNIMAS-14960/2020|EPI_ISL_718143|2020-07-08:0.0000695732,hCoV-19/Malaysia/UNIMAS-M1884/2020|EPI_ISL_718159|2020-04-29:0.0000929821)80.2/56:0.0000691079)0/22:0.0000023491)46.7/22:0.0000447702)89.6/29:0.0004800385,hCoV-19/Malaysia/UNIMAS-M3851/2020|EPI_ISL_718133|2020-05-11:0.0001847412)87.4/48:0.0004809036,(hCoV-19/Japan/TK-20-31-3/2020|EPI_ISL_413459|2020-02-20:0.0000010000,hCoV-19/Japan/FHU-CS108-0224/2020|EPI_ISL_728159|2020-02-24:0.0000923770)85.4/100:0.0000454700)0/20:0.0000010000,hCoV-19/Japan/DP0027/2020|EPI_ISL_416566|2020-02-15:0.0000926955)0/22:0.0000010000,hCoV-19/Hangzhou/HZCDC0012/2020|EPI_ISL_421236|2020-01-20:0.0000457673)0/22:0.0000010000,hCoV-19/USA/CruiseA-10/2020|EPI_ISL_413615|2020-02-17:0.0000456327)0/20:0.0000010000,hCoV-19/France/IDF-0571/2020|EPI_ISL_411218|2020-02-02:0.0000921625)0/21:0.0000010000)0/22:0.0000010000)0/22:0.0000683004,hCoV-19/Guangdong/20SF179/2020|EPI_ISL_428451|2020-01-22:0.0001496877)0/16:0.0000044985)0/15:0.0000010000,(hCoV-19/Australia/WA11/2020|EPI_ISL_420456|2020-02-22:0.0001866304,hCoV-19/Australia/VPRL014/2020|EPI_ISL_455603|2020-01-30:0.0001402461)76.1/48:0.0000459338)0/16:0.0000010000,hCoV-19/Guangdong/20SF616/2020|EPI_ISL_428465|2020-01-24:0.0000927147)0/17:0.0000010000,hCoV-19/Wuhan/WIV05/2019|EPI_ISL_402128|2019-12-30:0.0000923999)0/20:0.0000010000,hCoV-19/Indonesia/KI-EIJK-05/2020|EPI_ISL_467374|2020-03-18:0.0000924248)0/17:0.0000010000,hCoV-19/Malaysia/IMR_WC1114/2020|EPI_ISL_455793|2020-02-29:0.0001865452)0/20:0.0000010000,hCoV-19/Guangdong/20SF195/2020|EPI_ISL_428453|2020-01-22:0.0000969937)0/17:0.0000010000,hCoV-19/Jiangsu/JS01/2020|EPI_ISL_411950|2020-01-23:0.0001381013)0/19:0.0000010000,hCoV-19/Wuhan/0125-A192/2020|EPI_ISL_493166|2020-01-25:0.0000945968)0/20:0.0000010000,hCoV-19/Nepal/61/2020|EPI_ISL_410301|2020-01-13:0.0000459551)0/20:0.0000010000,hCoV-19/Singapore/34/2020|EPI_ISL_420111|2020-03-12:0.0000459548)0/20:0.0000010000,hCoV-19/Jingzhou/HBCDC-HB-01/2020|EPI_ISL_412459|2020-01-08:0.0002322142)0/20:0.0000010000,hCoV-19/Taiwan/5/2020|EPI_ISL_428489|2020-01-31:0.0001379072)0/15:0.0000010000,hCoV-19/Guangdong/20SF273/2020|EPI_ISL_428460|2020-01-23:0.0000457602)0/20:0.0000010000,hCoV-19/Singapore/187/2020|EPI_ISL_462305|2020-02-27:0.0000469043)0/15:0.0000010000,hCoV-19/Singapore/253/2020|EPI_ISL_462371|2020-03-21:0.0000951754)0/16:0.0000010000,hCoV-19/England/200690300/2020|EPI_ISL_414042|2020-02-08:0.0000010000)0/15:0.0000010000,hCoV-19/Oman/RESP-20-3700/2020|EPI_ISL_457986|2020-03-20:0.0000455875)0/14:0.0000010000,hCoV-19/Wuhan/HB-WH3-190/2020|EPI_ISL_455384|2020-03-16:0.0000919890)0/15:0.0000010000,hCoV-19/Pingxiang/JX5/2020|EPI_ISL_421252|2020-01-11:0.0000456499)0/15:0.0000010000,hCoV-19/Wuhan/WHU01/2020|EPI_ISL_406716|2020-01-02:0.0000010000)0/15:0.0000010000,hCoV-19/Cambodia/0012/2020|EPI_ISL_411902|2020-01-27:0.0000455361)0/15:0.0000010000,(((((hCoV-19/Indonesia/JK-EIJK29/2020|EPI_ISL_766041|2020-04-17:0.0000461142,(((hCoV-19/Indonesia/JK-EIJK19/2020|EPI_ISL_574607|2020-04-09:0.0002344393,(hCoV-19/Beijing/Beijing-01/2020|EPI_ISL_514752|2020-01-03:0.0010583653,hCoV-19/Singapore/26/2020|EPI_ISL_420103|2020-03-05:0.0000457985)0/26:0.0000010000)0/17:0.0000010000,hCoV-19/Indonesia/JK-EIJK-40/2020|EPI_ISL_568691|2020-05-27:0.0002344354)0/17:0.0000010000,hCoV-19/Curacao/CW-RIVM-10309/2020|EPI_ISL_636493|2020-03-10:0.0000933577)0/15:0.0000010000)0/16:0.0000010000,hCoV-19/Shandong/2020C1240203/2020|EPI_ISL_962873|2020-01-21:0.0001419655)0/15:0.0000010000,hCoV-19/Zhejiang/WZ-01/2020|EPI_ISL_404227|2020-01-16:0.0000920854)0/17:0.0000010000,hCoV-19/Singapore/1/2020|EPI_ISL_406973|2020-01-23:0.0000457132)0/16:0.0000010000,hCoV-19/Wuhan/0125-A170/2020|EPI_ISL_493161|2020-01-25:0.0000926578)0/16:0.0000010000)0/16:0.0000010000,hCoV-19/Wuhan/IPBCAMS-WH-03/2019|EPI_ISL_403930|2019-12-30:0.0000454610)84.8/20:0.0001624066,(hCoV-19/Egypt/CCHE57357-A-68/2020|EPI_ISL_812838|2020-06-29:0.0000455942,hCoV-19/Egypt/CCHE57357-A-75/2020|EPI_ISL_812843|2020-07-28:0.0001381587)78.2/74:0.0000456054)0/14:0.0000010000,hCoV-19/Netherlands/NA_334/2020|EPI_ISL_455139|2020-04-03:0.0000010000)0/16:0.0000010000,hCoV-19/Austria/Graz-MUG20/2020|EPI_ISL_653916|2020-09-15:0.0000454827)78.4/20:0.0001628258,hCoV-19/Malaysia/UNIMAS-11942/2020|EPI_ISL_718146|2020-07-18:0.0000926683)81.8/29:0.0001627594,hCoV-19/Turkey/Ankara_33508/2020|EPI_ISL_730575|2020-09-20:0.0007909918)0/18:0.0000010000,hCoV-19/Germany/BE-RKI-Z-0013/2020|EPI_ISL_483148|2020-04-27:0.0001438077)0/15:0.0000010000,hCoV-19/Sweden/20-06169/2020|EPI_ISL_452232|2020-03-23:0.0000456112)0/16:0.0000010000,hCoV-19/Malaysia/UNIMAS-0136/2020|EPI_ISL_718152|2020-03-31:0.0000461827)0/18:0.0000010000,hCoV-19/Malaysia/UNIMAS-1741/2020|EPI_ISL_718151|2020-04-13:0.0001389804)80.6/22:0.0001619413)0/20:0.0000168219)0/15:0.0003273711,hCoV-19/Hong_Kong/HKU-200723-042/2020|EPI_ISL_497809|2020-07-01:0.0005629088)0/19:0.0000025487,((((((((((hCoV-19/Scotland/QEUH-96EC9A/2020|EPI_ISL_530429|2020-08-19:0.0000942215,(((hCoV-19/Belgium/ULG-11237/2021|EPI_ISL_832209|2021-01-04:0.0004727068,(hCoV-19/Italy/CAM-CRGS-383/2021|EPI_ISL_1013537|2021-01-04:0.0008764442,(hCoV-19/Belgium/ULG-10827/2020|EPI_ISL_661247|2020-11-13:0.0000945603,hCoV-19/Denmark/DCGC-29404/2021|EPI_ISL_843451|2021-01-04:0.0002339306)79/100:0.0000462817)0/30:0.0000010000)0/29:0.0000010000,hCoV-19/Denmark/DCGC-37968/2021|EPI_ISL_929109|2021-01-18:0.0004219556)0/32:0.0000010000,hCoV-19/Denmark/DCGC-28286/2021|EPI_ISL_845278|2021-01-11:0.0002345588)0/28:0.0000010000)0/82:0.0000010000,((hCoV-19/Luxembourg/LNS3332260/2020|EPI_ISL_740291|2020-10-01:0.0002344638,hCoV-19/Netherlands/LI-EMC-108/2020|EPI_ISL_722582|2020-10-31:0.0002360635)90.4/100:0.0001403002,(hCoV-19/Switzerland/AG-ETHZ-451694/2021|EPI_ISL_899275|2021-01-13:0.0002777986,hCoV-19/Switzerland/VD-ETHZ-280100/2020|EPI_ISL_560490|2020-09-07:0.0000927960)0/99:0.0000010000)83.3/83:0.0000456745)0/83:0.0000010000,hCoV-19/Spain/CT-ISCIII-2018171/2020|EPI_ISL_862577|2020-12-28:0.0001843865)76.7/83:0.0000456216,hCoV-19/Poland/2142694664_gx1/2021|EPI_ISL_1007961|2021-01-20:0.0002338731)87.5/100:0.0000925675,hCoV-19/Italy/CAM-TIGEM-383/2020|EPI_ISL_777007|2020-09-20:0.0003258072)76.4/79:0.0000453487,(((((((((hCoV-19/Portugal/PT2145/2020|EPI_ISL_796779|2020-12-02:0.0002349257,hCoV-19/Italy/CAM-CRGS-144/2020|EPI_ISL_882708|2020-11-17:0.0004652131)0/98:0.0000010000,hCoV-19/Italy/CAM-IZSM-87503-NIKY/2020|EPI_ISL_738121|2020-10-23:0.0003256547)93.8/100:0.0002319781,hCoV-19/Italy/CAM-TIGEM-397/2020|EPI_ISL_778692|2020-09-29:0.0000458336)78.2/100:0.0000456892,((hCoV-19/Netherlands/NH-RIVM-20007/2020|EPI_ISL_723206|2020-11-21:0.0001400478,(((hCoV-19/Switzerland/BS-UHB-42490328/2020|EPI_ISL_930888|2020-10-18:0.0000951231,hCoV-19/Switzerland/BS-42487943/2020|EPI_ISL_830964|2020-10-16:0.0001403705)0/99:0.0000010000,hCoV-19/Taiwan/CGMH-CGU-32/2020|EPI_ISL_660544|2020-09-06:0.0001150043)82.2/99:0.0000566955,hCoV-19/France/PAC-IHUCOVID-2666/2020|EPI_ISL_804547|2020-10-20:0.0000466289)80.8/99:0.0000569042)0/93:0.0000010000,hCoV-19/South_Korea/KDCA0420/2020|EPI_ISL_760204|2020-10-18:0.0002334516)0/98:0.0000026637)0/93:0.0000010000,(hCoV-19/Sweden/21-50703/2021|EPI_ISL_1008510|2021-01-27:0.0002334905,hCoV-19/Sweden/20-53766/2020|EPI_ISL_766636|2020-12-20:0.0001382452)87.7/100:0.0000919843)89.4/100:0.0000925568,hCoV-19/Serbia/Novi_Sad-NIVNS41211/2020|EPI_ISL_904009|2020-11-12:0.0000937556)77.9/98:0.0000456959,(((hCoV-19/France/BRE-IPP01792/2021|EPI_ISL_953943|2021-01-21:0.0002673159,hCoV-19/France/PAC-IHUCOVID-2538/2020|EPI_ISL_900147|2020-10-17:0.0001008751)87.6/100:0.0001067946,hCoV-19/Rwanda/NRLNAT1056/2021|EPI_ISL_925891|2021-01-12:0.0003306989)0/99:0.0000010000,hCoV-19/France/ARA-1258100/2020|EPI_ISL_900546|2020-12-29:0.0004180416)83/100:0.0000456994)0/21:0.0000010000,((((((hCoV-19/Iceland/6554/2020|EPI_ISL_830251|2020-12-02:0.0000463674,hCoV-19/Iceland/5283/2020|EPI_ISL_828967|2020-11-26:0.0000463710)90/100:0.0000933623,hCoV-19/Iceland/6035/2020|EPI_ISL_829714|2020-10-24:0.0001007240)0/36:0.0000010000,(hCoV-19/Iceland/4876/2020|EPI_ISL_828565|2020-10-29:0.0000457691,hCoV-19/Iceland/3642/2020|EPI_ISL_827334|2020-10-07:0.0000457703)0/39:0.0000010000)0/56:0.0000010000,hCoV-19/Iceland/5221/2020|EPI_ISL_828907|2020-10-12:0.0000460824)82.3/97:0.0000456797,((hCoV-19/Iceland/3938/2020|EPI_ISL_827634|2020-10-01:0.0000010000,hCoV-19/Iceland/4347/2020|EPI_ISL_828039|2020-11-01:0.0001391852)85.3/100:0.0000930429,(hCoV-19/Iceland/6044/2020|EPI_ISL_829723|2020-09-24:0.0000943057,hCoV-19/Iceland/6252/2020|EPI_ISL_829927|2020-09-16:0.0000461386)0/99:0.0000010000)0/98:0.0000010000)92.1/100:0.0000924615,((hCoV-19/Portugal/PT1785/2020|EPI_ISL_732014|2020-11-15:0.0000936261,hCoV-19/Portugal/PT2818/2021|EPI_ISL_941803|2021-01-16:0.0001870219)88.9/100:0.0000931810,hCoV-19/Guadeloupe/IPP02985/2021|EPI_ISL_1013436|2021-01-27:0.0004218749)0/20:0.0000010000)0/20:0.0000010000)0/20:0.0000010000,((((hCoV-19/Spain/RI-IBV-99010948/2020|EPI_ISL_732779|2020-08-13:0.0000470271,hCoV-19/Singapore/1105/2020|EPI_ISL_596495|2020-10-14:0.0000469705)94.6/100:0.0001398345,(((hCoV-19/Spain/AR-IBV-98014161/2021|EPI_ISL_1007867|2021-01-17:0.0003803858,hCoV-19/Vietnam/PIHCM-1564/2020|EPI_ISL_812922|2020-12-24:0.0001844978)0/57:0.0000010000,hCoV-19/England/CAMC-B99D73/2020|EPI_ISL_673317|2020-11-15:0.0002984097)0/40:0.0000010000,hCoV-19/New_Zealand/20CV0572/2020|EPI_ISL_661258|2020-11-17:0.0002336049)0/40:0.0000010000)0/35:0.0000010000,((hCoV-19/Belgium/rega-10181078/2020|EPI_ISL_735118|2020-10-16:0.0000933604,hCoV-19/Portugal/PT1995/2020|EPI_ISL_732216|2020-11-14:0.0000460479)0/91:0.0000010000,hCoV-19/Portugal/PT1649/2020|EPI_ISL_731954|2020-11-07:0.0002341741)90.4/100:0.0000932023)0/20:0.0000010000,((hCoV-19/Spain/CT-IBV-97009578/2020|EPI_ISL_683643|2020-08-21:0.0001410494,hCoV-19/Spain/IB-IBV-99010843/2020|EPI_ISL_691648|2020-09-09:0.0002058237)73.3/100:0.0000463174,(hCoV-19/Belgium/rega-0717703/2020|EPI_ISL_734797|2020-07-17:0.0001249202,((hCoV-19/Switzerland/ZH-ETHZ-270099/2020|EPI_ISL_541519|2020-09-03:0.0000457841,hCoV-19/Switzerland/LU-ETHZ-310397/2020|EPI_ISL_603471|2020-10-08:0.0000926570)0/99:0.0000010000,hCoV-19/Switzerland/SG-ETHZ-300321/2020|EPI_ISL_603353|2020-09-25:0.0001388464)95.3/100:0.0001852439)77.5/100:0.0000611778)0/72:0.0000010000)0/20:0.0000010000)0/19:0.0000010000)0/20:0.0000010000,(((((((((hCoV-19/Spain/MD-IBV-99007128/2020|EPI_ISL_541902|2020-07-31:0.0000461649,(hCoV-19/Spain/MD-IBV-99008664/2020|EPI_ISL_654225|2020-09-30:0.0000462180,hCoV-19/Spain/MD-IBV-99008571/2020|EPI_ISL_654111|2020-09-21:0.0000934832)0/39:0.0000023893)0/35:0.0000010000,(((((hCoV-19/New_Zealand/20CV0511/2020|EPI_ISL_622832|2020-10-29:0.0001891913,hCoV-19/England/MILK-B88339/2020|EPI_ISL_674306|2020-11-14:0.0002808493)92.5/100:0.0001401400,hCoV-19/Ireland/LH-NVRL-20ILR11482/2020|EPI_ISL_732408|2020-11-19:0.0002877441)77/79:0.0000461401,hCoV-19/Denmark/DCGC-6737/2020|EPI_ISL_622368|2020-10-05:0.0001403432)0/33:0.0000010000,(((hCoV-19/Luxembourg/LNS1221152/2021|EPI_ISL_910942|2021-01-07:0.0003572398,hCoV-19/Luxembourg/LNS6512343/2020|EPI_ISL_744424|2020-11-16:0.0000465477)78.8/100:0.0000465409,hCoV-19/Luxembourg/LNS9480033/2020|EPI_ISL_744924|2020-11-12:0.0000463783)93.2/100:0.0001402397,hCoV-19/French_Guiana/IPP00588/2021|EPI_ISL_890352|2021-01-02:0.0003279299)87/100:0.0000934759)0/16:0.0000010000,(hCoV-19/Portugal/PT2200/2020|EPI_ISL_861586|2020-12-11:0.0003284337,hCoV-19/Portugal/PT1898/2020|EPI_ISL_732112|2020-11-23:0.0005158856)0/20:0.0000010000)0/31:0.0000010000)0/19:0.0000010000,(hCoV-19/Portugal/IGC_g112/2020|EPI_ISL_960710|2020-12-23:0.0002795862,hCoV-19/Luxembourg/LNS6309549/2021|EPI_ISL_911187|2021-01-16:0.0003786350)75.6/100:0.0000454678)0/19:0.0000010000,(hCoV-19/Spain/PV-IBV-98008380/2020|EPI_ISL_654581|2020-10-15:0.0001878636,((hCoV-19/Spain/MD-IBV-99013211/2020|EPI_ISL_831095|2020-10-06:0.0000458902,hCoV-19/Spain/MD-IBV-99013341/2020|EPI_ISL_831221|2020-11-10:0.0000928897)0/99:0.0000010000,hCoV-19/Spain/MD-IBV-99013333/2020|EPI_ISL_831213|2020-11-05:0.0000458915)97.1/100:0.0001393321)0/22:0.0000010000)0/36:0.0000010000,hCoV-19/Switzerland/BE-ETHZ-440493/2021|EPI_ISL_1004645|2021-01-01:0.0005157707)0/19:0.0000010000,(hCoV-19/Italy/CAM-TIGEM-973/2020|EPI_ISL_837307|2020-09-17:0.0000925738,hCoV-19/Italy/CAM-TIGEM-1167/2020|EPI_ISL_837463|2020-11-25:0.0001849382)0/73:0.0000010000)0/20:0.0000023892,(((((((((hCoV-19/Ireland/WW-NVRL-73IRL23909/2020|EPI_ISL_578328|2020-09-05:0.0000010000,hCoV-19/Ireland/SO-NVRL-73IRL81508/2020|EPI_ISL_639851|2020-09-15:0.0000463618)78.3/100:0.0000461225,(hCoV-19/England/NOTT-24A4A2/2020|EPI_ISL_867004|2020-12-31:0.0001868980,hCoV-19/Hong_Kong/CM20000221/2020|EPI_ISL_733574|2020-11-05:0.0001400608)0/49:0.0000010000)0/48:0.0000010000,hCoV-19/England/SHEF-CF4C5/2020|EPI_ISL_573746|2020-09-18:0.0000467137)77.2/100:0.0000463831,hCoV-19/New_Zealand/20CV0540/2020|EPI_ISL_637091|2020-11-08:0.0001427842)77.2/100:0.0000461076,(hCoV-19/Ireland/LK-NVRL-75IRL23491/2020|EPI_ISL_671916|2020-10-06:0.0000937543,hCoV-19/Ireland/WX-NVRL-73IRL52567/2020|EPI_ISL_596898|2020-09-10:0.0000937380)85.1/100:0.0000933645)0/100:0.0000010000,((hCoV-19/Ireland/WW-NVRL-AIIDV1269v1/2020|EPI_ISL_768753|2020-10-30:0.0000959605,hCoV-19/Ireland/WD-NVRL-77IRL74386/2020|EPI_ISL_752529|2020-11-05:0.0001400477)0/99:0.0000010000,hCoV-19/Ireland/LH-NVRL-20ILR08014/2020|EPI_ISL_732413|2020-11-11:0.0002389647)97.1/100:0.0001849515)74.7/100:0.0000456782,((((hCoV-19/Denmark/DCGC-26813/2020|EPI_ISL_817362|2020-12-28:0.0001406399,hCoV-19/Denmark/DCGC-25257/2020|EPI_ISL_794830|2020-12-21:0.0001443502)94.7/100:0.0001407063,hCoV-19/Denmark/DCGC-19563/2020|EPI_ISL_749028|2020-12-07:0.0001871155)88/100:0.0000935035,hCoV-19/Scotland/CVR4326/2020|EPI_ISL_573775|2020-09-04:0.0000466227)0/66:0.0000010000,((hCoV-19/Luxembourg/LNS9551518/2020|EPI_ISL_910367|2020-12-04:0.0000935271,hCoV-19/New_Zealand/21CV0020/2020|EPI_ISL_794622|2020-12-29:0.0002858492)0/99:0.0000010000,hCoV-19/Thailand/Chonburi-SQ-LN0002/2020|EPI_ISL_708804|2020-10-20:0.0002796029)94.9/100:0.0001390603)0/65:0.0000010000)0/67:0.0000010000,((((hCoV-19/Czech_Republic/NRL_12030/2020|EPI_ISL_850667|2020-12-15:0.0001875776,hCoV-19/Germany/HE-RKI-NP-0012/2021|EPI_ISL_860315|2021-01-05:0.0002814452)78.7/100:0.0001402066,(hCoV-19/Sweden/20-53262/2020|EPI_ISL_661290|2020-10-21:0.0000010000,hCoV-19/Norway/1437/2021|EPI_ISL_965005|2021-01-19:0.0002339483)96/100:0.0001837435)0/47:0.0000026637,(((((hCoV-19/England/QEUH-A028FD/2020|EPI_ISL_584934|2020-09-29:0.0000481037,(hCoV-19/Ireland/LK-NVRL-81IRL22453/2020|EPI_ISL_837412|2020-12-28:0.0001867420,hCoV-19/Ireland/CE-NVRL-79IRL11665/2020|EPI_ISL_732433|2020-12-02:0.0000967665)85.7/100:0.0000935543)76.2/100:0.0000463383,hCoV-19/Scotland/QEUH-C32D7B/2020|EPI_ISL_859502|2020-12-11:0.0001402964)80.6/100:0.0000458682,((hCoV-19/Australia/QLD1276/2020|EPI_ISL_693277|2020-03-21:0.0000460652,hCoV-19/Ireland/CE-NVRL-74IRL52231/2020|EPI_ISL_732517|2020-09-26:0.0001871440)78.2/99:0.0000457938,(hCoV-19/Hong_Kong/CM20000494/2020|EPI_ISL_759893|2020-12-23:0.0000463647,hCoV-19/Germany/BE-ChVir8988/2020|EPI_ISL_729599|2020-09-20:0.0000463668)78.7/100:0.0000461359)0/34:0.0000010000)0/34:0.0000010000,((hCoV-19/Germany/NW-RKI-NP-0003/2020|EPI_ISL_763029|2020-11-27:0.0001897041,hCoV-19/Germany/NW-IMB14676/2020|EPI_ISL_864556|2020-12-18:0.0001383590)92.9/100:0.0001384116,hCoV-19/Netherlands/GE-EMC-304/2020|EPI_ISL_577831|2020-09-19:0.0000962984)77.2/100:0.0000457339)0/20:0.0000010000,((((hCoV-19/England/QEUH-AF4DA4/2020|EPI_ISL_662997|2020-10-30:0.0000934990,((hCoV-19/England/ALDP-A2F04D/2020|EPI_ISL_587015|2020-10-05:0.0000010000,hCoV-19/England/CAMC-A4143A/2020|EPI_ISL_609386|2020-10-06:0.0001402811)87.2/100:0.0000463651,hCoV-19/England/ALDP-C3964C/2020|EPI_ISL_730760|2020-12-09:0.0002806239)0/99:0.0000010000)0/100:0.0000010000,((hCoV-19/Wales/PHWC-4A488A/2020|EPI_ISL_764741|2020-12-14:0.0001859850,hCoV-19/Ireland/D-NVRL-78IRL92230/2020|EPI_ISL_732497|2020-11-26:0.0000933495)0/99:0.0000010000,hCoV-19/Singapore/1412/2020|EPI_ISL_654810|2020-11-15:0.0001848751)92.8/100:0.0000923489)75/100:0.0000456284,((hCoV-19/England/QEUH-BCE2B2/2020|EPI_ISL_704672|2020-11-26:0.0000010000,hCoV-19/England/MILK-C7AE92/2020|EPI_ISL_756816|2020-12-15:0.0001870469)97.4/100:0.0001867492,hCoV-19/Ireland/D-NVRL-21IRL25860/2021|EPI_ISL_959703|2021-01-28:0.0003413655)0/43:0.0000010000)0/20:0.0000010000,(hCoV-19/Tunisia/69681/2020|EPI_ISL_796782|2020-12-24:0.0002312629,hCoV-19/Wales/PHWC-4804DB/2020|EPI_ISL_612893|2020-10-19:0.0000460665)90.3/100:0.0000922526)0/20:0.0000010000)0/24:0.0000010000)0/27:0.0000010000,((hCoV-19/Lithuania/ID7642/2021|EPI_ISL_1005480|2021-01-20:0.0004044152,(((((((hCoV-19/Lithuania/ID7302/2021|EPI_ISL_934247|2021-01-12:0.0003799082,hCoV-19/Lithuania/ID6466/2021|EPI_ISL_1005285|2021-01-01:0.0001476602)0/100:0.0000010000,(hCoV-19/Lithuania/MR-LUHS-Eilnr550/2020|EPI_ISL_770550|2020-11-07:0.0000470617,hCoV-19/Lithuania/ID2839/2020|EPI_ISL_933980|2020-12-06:0.0000957570)78.5/100:0.0000459782)0/99:0.0000010000,hCoV-19/Lithuania/MR-LUHS-Eilnr238273/2020|EPI_ISL_770526|2020-12-22:0.0001860804)91.5/100:0.0000933682,(hCoV-19/Ireland/D-NVRL-83IRL08530/2021|EPI_ISL_875437|2021-01-10:0.0000935270,(hCoV-19/Lithuania/T_1657/2020|EPI_ISL_904954|2020-11-20:0.0002318528,hCoV-19/Lithuania/MR-LUHS-Eilnr450/2020|EPI_ISL_636889|2020-09-07:0.0001355632)0/98:0.0000010000)84.5/100:0.0001365981)0/28:0.0000010000,hCoV-19/Denmark/DCGC-41422/2021|EPI_ISL_973099|2021-01-25:0.0001867587)0/22:0.0000010000,hCoV-19/Lithuania/ID2121/2020|EPI_ISL_1005229|2020-11-29:0.0001459844)0/22:0.0000010000,hCoV-19/Ireland/KY-NVRL-80IRL01441/2020|EPI_ISL_1001145|2020-12-15:0.0002410166)0/49:0.0000023149)0/93:0.0000010000,((hCoV-19/Latvia/236/2021|EPI_ISL_961803|2021-01-05:0.0001010596,(hCoV-19/Latvia/ID3126/2020|EPI_ISL_1005231|2020-12-08:0.0000503571,hCoV-19/Latvia/295/2021|EPI_ISL_961880|2021-01-11:0.0001381835)0/99:0.0000010000)0/100:0.0000010000,hCoV-19/Latvia/300/2021|EPI_ISL_961837|2021-01-21:0.0001382979)87.5/100:0.0000455510)82.3/94:0.0000455399)86.7/99:0.0000454554)85.9/86:0.0000454577,(hCoV-19/Spain/PV-IBV-98006934/2020|EPI_ISL_541135|2020-08-08:0.0001507739,(((((((hCoV-19/Netherlands/NH-RIVM-20437/2020|EPI_ISL_728656|2020-12-09:0.0001400429,hCoV-19/Austria/CeMM3267/2020|EPI_ISL_1008264|2020-12-03:0.0001400452)0/59:0.0000010000,(hCoV-19/Netherlands/GE-EMC-421/2020|EPI_ISL_722693|2020-11-27:0.0002815930,hCoV-19/Netherlands/NH-EMC-82/2020|EPI_ISL_632527|2020-09-02:0.0001404072)0/72:0.0000010000)0/64:0.0000010000,(hCoV-19/British_Virgin_Islands/BVI50816/2021|EPI_ISL_978931|2021-01-06:0.0003929016,hCoV-19/Germany/SH-ChVir22759/2021|EPI_ISL_912232|2021-01-14:0.0002863162)0/65:0.0000010000)0/97:0.0000010000,hCoV-19/Spain/MD-IBV-99008624/2020|EPI_ISL_654199|2020-09-17:0.0000459881)0/97:0.0000010000,hCoV-19/Italy/LAZ-INMI-123/2020|EPI_ISL_746830|2020-12-18:0.0001856623)0/98:0.0000010000,hCoV-19/Sweden/20-23689/2020|EPI_ISL_648187|2020-10-12:0.0000454554)89.3/100:0.0000919767,hCoV-19/Netherlands/ZH-EMC-1274/2020|EPI_ISL_801498|2020-12-27:0.0005164253)76.5/100:0.0000454906)0/24:0.0000010000)0/21:0.0000010000)0/48:0.0000023825,hCoV-19/Germany/SH-ChVir21122/2020|EPI_ISL_824759|2020-12-05:0.0002319458)90.3/81:0.0000010000,((((hCoV-19/Spain/CT-HUVH-09380/2020|EPI_ISL_824450|2020-07-22:0.0001402971,(hCoV-19/Spain/CT-HUVH-65608/2020|EPI_ISL_824473|2020-08-24:0.0000935298,(((hCoV-19/Hong_Kong/CM20000368/2020|EPI_ISL_733576|2020-11-30:0.0003793581,hCoV-19/Thailand/Bangkok-Rat02/2020|EPI_ISL_708821|2020-10-09:0.0002770544)0/54:0.0000010000,hCoV-19/Norway/3110/2020|EPI_ISL_549133|2020-08-05:0.0000934861)0/34:0.0000010000,hCoV-19/Ireland/D-NVRL-71IRL74709/2020|EPI_ISL_512092|2020-07-23:0.0001871399)0/28:0.0000010000)0/22:0.0000010000)0/45:0.0000010000,(hCoV-19/Spain/MD-IBV-99009664/2020|EPI_ISL_654391|2020-10-24:0.0001403237,(hCoV-19/Spain/MD-IBV-99012367/2020|EPI_ISL_779968|2020-11-22:0.0002331546,hCoV-19/Netherlands/LI-RIVM-21260/2020|EPI_ISL_824183|2020-12-16:0.0002806682)74.1/100:0.0000462351)77.9/100:0.0000459760)0/49:0.0000010000,((hCoV-19/Italy/LAZ-INMI-95/2020|EPI_ISL_710545|2020-10-27:0.0002320165,((hCoV-19/Spain/CT-IBV-97009584/2020|EPI_ISL_683628|2020-09-02:0.0000465298,hCoV-19/Spain/MD-IBV-99012455/2020|EPI_ISL_780042|2020-11-19:0.0001931972)79.1/100:0.0000461992,hCoV-19/Spain/CT-IBV-97011947/2020|EPI_ISL_855448|2020-12-17:0.0002861726)0/99:0.0000010000)86.4/100:0.0000456371,(hCoV-19/Germany/BE-ChVir-D2016-5933/2020|EPI_ISL_753901|2020-10-18:0.0001848454,hCoV-19/Spain/CT-HUVH-72271/2020|EPI_ISL_825346|2020-10-29:0.0001406555)73.3/100:0.0000454652)0/50:0.0000010000)0/98:0.0000010000,(((hCoV-19/Belgium/ULG-10607/2020|EPI_ISL_626242|2020-09-01:0.0001885630,(hCoV-19/Switzerland/VS-ETHZ-410436/2020|EPI_ISL_737853|2020-11-24:0.0001850984,hCoV-19/Tunisia/1241/2021|EPI_ISL_794737|2021-01-06:0.0005586748)0/90:0.0000010000)0/89:0.0000010000,hCoV-19/Tunisia/63686/2020|EPI_ISL_733499|2020-12-01:0.0001848009)0/20:0.0000010000,((hCoV-19/Tunisia/19695/2020|EPI_ISL_733500|2020-07-12:0.0003695876,hCoV-19/Tunisia/ADAGE-24463/2020|EPI_ISL_712069|2020-11-06:0.0006547980)0/85:0.0000010000,(hCoV-19/United_Arab_Emirates/3549/2020|EPI_ISL_859778|2020-10-26:0.0002771942,hCoV-19/Gibraltar/204462891/2020|EPI_ISL_615056|2020-10-29:0.0000459213)0/20:0.0000010000)0/20:0.0000010000)91.5/100:0.0000919819)90.1/100:0.0000919841)0/20:0.0000010000)0/32:0.0000010000,hCoV-19/Spain/AN-HUSC_144263655409/2020|EPI_ISL_981898|2020-12-10:0.0004189310)86.5/97:0.0000924105,hCoV-19/New_Zealand/20CV0663/2020|EPI_ISL_732965|2020-12-15:0.0004254761)94.6/100:0.0001862291,hCoV-19/Sierra_Leone/KGH-G-8627/2020|EPI_ISL_512818|2020-04-08:0.0000457412)78.7/79:0.0000457414)0/22:0.0003181090,((((hCoV-19/Rwanda/NRLNAT1069/2020|EPI_ISL_925901|2020-11-03:0.0003399719,hCoV-19/Rwanda/NRLNAT1037/2020|EPI_ISL_925873|2020-12-17:0.0001887409)95.1/100:0.0001886991,hCoV-19/Rwanda/NRLNAT2060/2020|EPI_ISL_960293|2020-08-14:0.0000464891)0/100:0.0000010000,hCoV-19/Uganda/UG112/2020|EPI_ISL_738019|2020-08-17:0.0000010000)90.5/100:0.0000936775,(((hCoV-19/Rwanda/NRLNAT1082/2020|EPI_ISL_925911|2020-12-21:0.0002361053,hCoV-19/Rwanda/NRLNAT2009/2020|EPI_ISL_960228|2020-06-10:0.0001417212)97.5/100:0.0002360416,hCoV-19/Rwanda/NRLNAT1007/2020|EPI_ISL_735447|2020-10-17:0.0002360153)76/100:0.0000464584,((((hCoV-19/Rwanda/NRLNAT2024/2020|EPI_ISL_960239|2020-08-31:0.0000941124,hCoV-19/Rwanda/NRLNAT2054/2020|EPI_ISL_960302|2020-05-27:0.0001411876)0/40:0.0000010000,((hCoV-19/Rwanda/NRLNAT2027/2020|EPI_ISL_960255|2020-08-27:0.0001417212,hCoV-19/Rwanda/NRLNAT2055/2020|EPI_ISL_960301|2020-07-24:0.0001416873)86.6/100:0.0000941216,hCoV-19/Rwanda/NRLNAT2022/2020|EPI_ISL_960277|2020-08-21:0.0002835310)0/31:0.0000010000)0/24:0.0000010000,hCoV-19/Rwanda/NRLNAT2056/2020|EPI_ISL_960300|2020-07-30:0.0000464910)84.9/100:0.0000464878,hCoV-19/Rwanda/NRLNAT1005/2020|EPI_ISL_735445|2020-10-22:0.0003304645)0/98:0.0000010000)0/98:0.0000010000)95.1/100:0.0001405181)0/18:0.0000175647,(hCoV-19/Scotland/CVR3406/2020|EPI_ISL_456830|2020-05-07:0.0000929629,hCoV-19/Switzerland/BL-ETHZ-120038/2020|EPI_ISL_468227|2020-04-20:0.0001858565)86.9/100:0.0000926418)0/18:0.0000010022,CoV91:0.0000454550)0/18:0.0000061225,(((((((((((((1885:0.0000010000,hCoV-19/Sri_Lanka/CDR1885/2020|EPI_ISL_525476|2020-04-28:0.0000010000)91.2/100:0.0001377850,hCoV-19/Cameroon/CV408/2020|EPI_ISL_845546|2020-06-09:0.0002441602)0/100:0.0000026637,hCoV-19/Thailand/CU-SI2012852-NST/2020|EPI_ISL_937538|2020-04-14:0.0001385823)83.3/100:0.0000455577,(((hCoV-19/Luxembourg/LNS2435702/2020|EPI_ISL_434511|2020-04-21:0.0002334704,((((((((hCoV-19/DRC/998/2020|EPI_ISL_429254|2020-04-03:0.0001005165,((hCoV-19/DRC/7200/2020|EPI_ISL_514112|2020-05-13:0.0000945369,hCoV-19/DRC/5913/2020|EPI_ISL_496497|2020-05-07:0.0000483665)96.8/100:0.0001882423,hCoV-19/DRC/2299/2020|EPI_ISL_436412|2020-04-14:0.0000942687)0/87:0.0000010000)0/82:0.0000010000,hCoV-19/DRC/4631/2020|EPI_ISL_513606|2020-04-30:0.0003270621)0/82:0.0000010000,hCoV-19/France/ARA-104350/2020|EPI_ISL_683350|2020-11-09:0.0004636934)82.6/69:0.0000456084,(((((((((((hCoV-19/Belgium/UGent-69/2020|EPI_ISL_451180|2020-04-14:0.0001867022,((hCoV-19/Austria/CeMM3213/2020|EPI_ISL_1008211|2020-12-30:0.0003766944,hCoV-19/Slovenia/NK7751/2020|EPI_ISL_979249|2020-12-21:0.0010295094)99.8/100:0.0017631487,(hCoV-19/Chile/RM-ISPCH-34/2020|EPI_ISL_445313|2020-03-17:0.0002316985,hCoV-19/Malaysia/IMR_WC12897/2020|EPI_ISL_490015|2020-04-10:0.0010284416)78.9/33:0.0001548530)3.4/29:0.0006970370)0/21:0.0000205182,hCoV-19/France/PAC-IHU-0787/2020|EPI_ISL_568963|2020-05-01:0.0000463930)0/15:0.0000010000,hCoV-19/Belgium/rega-0721811/2020|EPI_ISL_734804|2020-07-21:0.0001400420)0/15:0.0000010000,hCoV-19/Canada/Qc-CHUM-2017004087A/2020|EPI_ISL_825819|2020-06-18:0.0002812112)0/21:0.0000014413,hCoV-19/Portugal/PT0508/2020|EPI_ISL_454232|2020-03-19:0.0001414186)0/22:0.0000014812,(((hCoV-19/France/BRE-8935/2020|EPI_ISL_560603|2020-07-29:0.0002347518,((hCoV-19/Suriname/SR-05/2020|EPI_ISL_517616|2020-05-07:0.0000935982,((hCoV-19/Suriname/SR-69/2020|EPI_ISL_517661|2020-08-07:0.0000949311,hCoV-19/Suriname/SR-71/2020|EPI_ISL_518818|2020-07-09:0.0001424110)0/99:0.0000010000,hCoV-19/Suriname/SR-68/2020|EPI_ISL_518817|2020-07-19:0.0000461917)85.4/100:0.0000461806)0/98:0.0000010000,hCoV-19/Suriname/SR-11/2020|EPI_ISL_517622|2020-06-17:0.0000010000)0/99:0.0000010000)97.5/100:0.0001867824,hCoV-19/Suriname/SR-34/2020|EPI_ISL_517645|2020-06-25:0.0003759248)73.8/78:0.0000463374,hCoV-19/Benin/1092/2020|EPI_ISL_476827|2020-03-27:0.0001399825)77.9/78:0.0000460099)0/19:0.0000021794,hCoV-19/Guinea/CERFIG-1337/2020|EPI_ISL_788934|2020-06-09:0.0002979850)0/12:0.0000010326,(hCoV-19/Poland/PL_MCB_58/2020|EPI_ISL_645057|2020-06-06:0.0001866507,hCoV-19/Poland/PL_MCB_97/2020|EPI_ISL_645096|2020-05-10:0.0000461660)89.7/100:0.0000933808)0/12:0.0000015873,hCoV-19/Cambodia/3473/2020|EPI_ISL_956398|2020-03-22:0.0001851856)0/12:0.0000021563,hCoV-19/Bosnia_and_Herzegovina/ChVir7396/2020|EPI_ISL_462466|2020-04-21:0.0000456189)0/11:0.0000010000,hCoV-19/Bosnia_and_Herzegovina/ChVir7387/2020|EPI_ISL_462461|2020-04-11:0.0000456177)0/16:0.0000010000)0/16:0.0000010000,hCoV-19/Wales/PHWC-30CE5/2020|EPI_ISL_446350|2020-04-12:0.0002840208)0/16:0.0000010000,hCoV-19/Bangladesh/CHRF-0011/2020|EPI_ISL_492028|2020-03-30:0.0000010000)0/17:0.0000010000,hCoV-19/France/ARA-36541/2020|EPI_ISL_636484|2020-05-11:0.0004174041)0/19:0.0000010000,((((((((hCoV-19/Belgium/ULG-10957/2020|EPI_ISL_707736|2020-09-07:0.0000942525,hCoV-19/Germany/NW-HHU-110/2020|EPI_ISL_539587|2020-08-28:0.0000927709)0/61:0.0000010000,hCoV-19/Netherlands/NB-EMC-460/2020|EPI_ISL_722809|2020-07-20:0.0000469177)0/28:0.0000010000,(hCoV-19/Belgium/ULG-10392/2020|EPI_ISL_540559|2020-08-10:0.0000461206,hCoV-19/Belgium/ULG-10431/2020|EPI_ISL_581609|2020-08-17:0.0000461231)0/20:0.0000010000)0/18:0.0000010000,(hCoV-19/Belgium/ULG-10360/2020|EPI_ISL_540527|2020-08-06:0.0000934924,(hCoV-19/Belgium/rega-1526/2020|EPI_ISL_888772|2020-12-14:0.0002831658,hCoV-19/France/BFC-IPP01257/2021|EPI_ISL_941016|2021-01-05:0.0003280960)85.7/100:0.0000931806)0/42:0.0000010000)0/74:0.0000010000,((((hCoV-19/Belgium/ULG-10658/2020|EPI_ISL_636635|2020-10-26:0.0000944541,hCoV-19/Luxembourg/LNS1044336/2020|EPI_ISL_910796|2020-12-10:0.0000933090)0/33:0.0000010000,(hCoV-19/Belgium/ULG-10935/2020|EPI_ISL_678474|2020-11-24:0.0001882484,hCoV-19/Luxembourg/LNS6619182/2020|EPI_ISL_744442|2020-10-23:0.0000461213)0/33:0.0000010000)84.1/100:0.0000460975,((hCoV-19/Luxembourg/LNS8111781/2020|EPI_ISL_771048|2020-12-26:0.0001871096,hCoV-19/Belgium/ULG-11175/2020|EPI_ISL_824811|2020-12-29:0.0001885024)76.1/100:0.0000461468,hCoV-19/Luxembourg/LNS7392121/2020|EPI_ISL_744563|2020-10-26:0.0001403603)0/99:0.0000010000)88.3/100:0.0000933333,(hCoV-19/France/un-21022010431/2021|EPI_ISL_981396|2021-01-29:0.0001398252,hCoV-19/France/GES-IPP10964/2020|EPI_ISL_792005|2020-12-17:0.0000463997)77.3/100:0.0000461570)90.9/100:0.0000929925)0/75:0.0000010000,((hCoV-19/Belgium/UGent-170/2020|EPI_ISL_634886|2020-10-04:0.0004722749,hCoV-19/Belgium/ULG-10447/2020|EPI_ISL_581623|2020-08-26:0.0001867368)0/100:0.0000010000,hCoV-19/Poland/NIPH-NIH-01/2020|EPI_ISL_882957|2020-11-16:0.0001848967)83.5/100:0.0000456685)0/75:0.0000010000,((((((hCoV-19/Netherlands/ZH-EMC-933/2020|EPI_ISL_722521|2020-10-20:0.0001404449,hCoV-19/Netherlands/GE-EMC-460/2020|EPI_ISL_801459|2020-12-26:0.0001404427)74.6/82:0.0000461622,hCoV-19/Netherlands/ZH-EMC-754/2020|EPI_ISL_632595|2020-10-04:0.0000464181)0/27:0.0000010000,(hCoV-19/Netherlands/UT-EMC-166/2020|EPI_ISL_722604|2020-11-01:0.0003277560,hCoV-19/Netherlands/ZH-EMC-778/2020|EPI_ISL_632615|2020-09-26:0.0002809309)0/56:0.0000010000)0/50:0.0000010000,hCoV-19/Netherlands/NH-RIVM-10773/2021|EPI_ISL_904856|2021-01-14:0.0003280054)0/50:0.0000026637,hCoV-19/Switzerland/BL-ETHZ-400054/2020|EPI_ISL_728790|2020-12-05:0.0000961766)0/51:0.0000437347,hCoV-19/Finland/17SS20F1/2020|EPI_ISL_756251|2020-09-17:0.0000458247)82.2/100:0.0000458341)91.9/100:0.0001746279,(hCoV-19/Italy/CAM-CRGS-164/2020|EPI_ISL_882677|2020-10-10:0.0001587064,hCoV-19/Italy/CAM-TIGEM-1640/2020|EPI_ISL_960602|2020-12-09:0.0013013301)96.7/100:0.0004972000)96.2/79:0.0002264512)0/21:0.0000010000)0/21:0.0000010000,(hCoV-19/Belgium/ULG-10197/2020|EPI_ISL_471432|2020-05-27:0.0000479127,hCoV-19/Brazil/PA-IEC173002/2020|EPI_ISL_848597|2020-03-23:0.0000457011)80.1/92:0.0000454609)0/21:0.0000010000,hCoV-19/Mali/UCRC-68/2020|EPI_ISL_812966|2020-03-18:0.0001842853)0/20:0.0000010000)0/19:0.0000010000,hCoV-19/Bangladesh/CHRF-0002/2020|EPI_ISL_468070|2020-04-20:0.0000455765)0/20:0.0000010000,hCoV-19/France/ARA-38660/2020|EPI_ISL_678545|2020-05-18:0.0000932385)0/21:0.0000010000,hCoV-19/Switzerland/BL-UHB-42180261/2020|EPI_ISL_527947|2020-03-06:0.0000462091)0/21:0.0000010000,(hCoV-19/Equatorial_Guinea/12462/2020|EPI_ISL_648311|2020-05-29:0.0002385792,hCoV-19/Equatorial_Guinea/8971/2020|EPI_ISL_648351|2020-05-18:0.0000010000)71.4/70:0.0000466464)0/21:0.0000010000,hCoV-19/Switzerland/BS-UHB-42201233/2020|EPI_ISL_528283|2020-03-21:0.0000930593)0/21:0.0000010000,hCoV-19/Uganda/UG055/2020|EPI_ISL_737972|2020-07-21:0.0003788599)0/20:0.0000010000,hCoV-19/Austria/CeMM0790/2020|EPI_ISL_583701|2020-04-24:0.0000463971)0/20:0.0000010000,hCoV-19/Saint_Martin/IPG-7356/2020|EPI_ISL_613455|2020-04-04:0.0000935639)0/19:0.0000010000,hCoV-19/Hungary/SRC-03597w/2020|EPI_ISL_435429|2020-03-28:0.0000933553)79.8/22:0.0000656311)78.2/20:0.0004403677,(((hCoV-19/Kenya/C78146/2020|EPI_ISL_855541|2020-12-21:0.0003057721,hCoV-19/Kenya/C79163/2021|EPI_ISL_968865|2021-01-06:0.0002504384)74.2/100:0.0000489702,hCoV-19/Kenya/C77560/2020|EPI_ISL_968834|2020-12-17:0.0003056074)92.5/100:0.0001487949,hCoV-19/Kenya/C80960/2021|EPI_ISL_969010|2021-01-20:0.0004664604)97.8/100:0.0002568177)0/18:0.0000029619,(((((hCoV-19/Taiwan/812/2021|EPI_ISL_857314|2021-01-02:0.0000456337,(hCoV-19/Taiwan/CGMH-CGU-48/2021|EPI_ISL_956329|2021-01-18:0.0000010000,hCoV-19/Taiwan/CGMH-CGU-50/2021|EPI_ISL_956331|2021-01-26:0.0001383503)78.1/100:0.0000456702)85.3/100:0.0000925211,hCoV-19/USA/CA-CDC-STM-000004148/2021|EPI_ISL_967437|2021-01-21:0.0004682794)78.3/100:0.0000453402,(hCoV-19/Mexico/ROO-InDRE_243/2020|EPI_ISL_942929|2020-07-06:0.0001390285,hCoV-19/USA/HI-CDC-STM-000001650/2021|EPI_ISL_967303|2021-01-13:0.0002779243)0/99:0.0000026637)87/100:0.0000916948,hCoV-19/Aruba/AW-RIVM-10697/2021|EPI_ISL_904760|2021-01-20:0.0003755923)99.8/100:0.0005558305,hCoV-19/India/GJ-GBRC-439b/2020|EPI_ISL_825040|2020-11-10:0.0003756392)36.3/35:0.0000916344)74.5/19:0.0004413969)75.6/22:0.0003861773,((((((((((((((((((((((((((((((((((((((((((((((((((((((((((((((((((NR28:0.0002304421,(NR26:0.0006075829,NR27:0.0000475188)0/93:0.0000010000)25.5/93:0.0000941985,NR18:0.0004758495)86/80:0.0000940344,hCoV-19/Austria/CeMM3571/2021|EPI_ISL_1008299|2021-01-25:0.0003833721)0/74:0.0000010000,((((hCoV-19/Zambia/ZMB-69443/2020|EPI_ISL_977259|2020-12-18:0.0000976449,hCoV-19/Zambia/ZMB-V65182/2020|EPI_ISL_977353|2020-12-01:0.0000934480)77.8/100:0.0000463384,hCoV-19/Zambia/ZMB-70296/2020|EPI_ISL_977345|2020-12-23:0.0000463632)0/64:0.0000010000,(hCoV-19/Zambia/ZMB-79230/2021|EPI_ISL_977334|2021-01-18:0.0001407868,hCoV-19/Zambia/ZMB-76786/2021|EPI_ISL_977346|2021-01-11:0.0000463644)0/63:0.0000010000)0/92:0.0000010000,hCoV-19/DRC/827/2021|EPI_ISL_965123|2021-01-22:0.0000966306)97.8/100:0.0001880279)77.6/75:0.0000462297,hCoV-19/South_Africa/KRISP-K007726/2020|EPI_ISL_825447|2020-12-15:0.0003264323)78.1/71:0.0000466778,((NR127:0.0002787306,(hCoV-19/Botswana/CV1108812/2021|EPI_ISL_965277|2021-01-21:0.0005491390,((hCoV-19/Austria/CeMM3247/2021|EPI_ISL_1008244|2021-01-22:0.0000468055,hCoV-19/Australia/NSW1469/2021|EPI_ISL_845805|2021-01-15:0.0000505153)89.7/100:0.0000999707,hCoV-19/South_Africa/VIDA-KRISP-K008076/2021|EPI_ISL_940891|2021-01-19:0.0002789653)0/100:0.0000022288)75.6/89:0.0000504560)0/88:0.0000010000,((hCoV-19/South_Africa/Tygerberg-429/2020|EPI_ISL_745167|2020-12-06:0.0002328536,((hCoV-19/Finland/74HEL/2020|EPI_ISL_738136|2020-12-19:0.0001892232,hCoV-19/South_Africa/KRISP-K006791/2020|EPI_ISL_825091|2020-11-20:0.0001406262)76.7/100:0.0000458647,(hCoV-19/Mozambique/INS-K008154/2021|EPI_ISL_964932|2021-01-14:0.0001391688,hCoV-19/Mozambique/INS-K007939/2020|EPI_ISL_887447|2020-12-26:0.0001867099)0/20:0.0000010000)0/20:0.0000025510)0/27:0.0000010000,((hCoV-19/South_Africa/KRISP-K006860/2020|EPI_ISL_825118|2020-11-24:0.0001398493,hCoV-19/South_Africa/UFS-VIRO-NGS-146/2020|EPI_ISL_940149|2020-12-28:0.0003879198)75.9/42:0.0000455364,((hCoV-19/Mayotte/IPP03146/2021|EPI_ISL_1013328|2021-01-29:0.0000929376,hCoV-19/Mayotte/IPP02447/2021|EPI_ISL_995364|2021-01-23:0.0000465233)80.3/100:0.0000461251,(hCoV-19/South_Africa/KRISP-K007783/2021|EPI_ISL_860558|2021-01-06:0.0001398161,hCoV-19/South_Africa/UFS-VIRO-NGS-75/2020|EPI_ISL_912493|2020-12-03:0.0000936099)0/99:0.0000010000)85.6/100:0.0000456243)0/27:0.0000010000)84.4/89:0.0000454597)83.3/98:0.0000525028)0/68:0.0000010000,(hCoV-19/South_Africa/VIDA-KRISP-K008064/2021|EPI_ISL_940888|2021-01-14:0.0001875810,hCoV-19/South_Africa/KRISP-K007848/2020|EPI_ISL_860614|2020-12-25:0.0001864154)0/100:0.0000010000)0/68:0.0000026637,(hCoV-19/Botswana/1217-IN1660/2020|EPI_ISL_770471|2020-12-17:0.0000010000,hCoV-19/Botswana/1223-IN1490/2020|EPI_ISL_770475|2020-12-23:0.0000936570)85.1/100:0.0000940912)0/77:0.0000010000,hCoV-19/South_Africa/KRISP-EC-K005347/2020|EPI_ISL_678631|2020-11-12:0.0000460139)73.2/77:0.0000484646,(hCoV-19/South_Africa/NHLS-UCT-GS-1148/2020|EPI_ISL_700467|2020-11-02:0.0001397871,hCoV-19/South_Africa/NHLS-UCT-GS-0672/2020|EPI_ISL_960129|2020-10-23:0.0000467145)98/100:0.0002327159)97.9/100:0.0003124407,hCoV-19/Turkey/HSGM-2485/2021|EPI_ISL_984301|2021-01-29:0.0008227823)90.3/80:0.0002463782,((hCoV-19/Canada/BC-BCCDC-6605/2020|EPI_ISL_971091|2020-09-16:0.0000937453,hCoV-19/Canada/BC-BCCDC-5501/2020|EPI_ISL_974060|2020-10-03:0.0001886597)97.8/100:0.0002359885,hCoV-19/Zimbabwe/ZW-9513/2020|EPI_ISL_644814|2020-06-01:0.0000931518)75.1/98:0.0000616687)62.9/22:0.0000335179,((((((((((hCoV-19/Taiwan/NTU55/2021|EPI_ISL_1010731|2021-01-14:0.0003707698,hCoV-19/Poland/NIPH-NIH-13/2021|EPI_ISL_905732|2021-01-06:0.0001854041)0/55:0.0000023888,hCoV-19/USA/CA-ALSR-5700/2020|EPI_ISL_878359|2020-11-24:0.0005086963)79.9/50:0.0000459248,((hCoV-19/United_Arab_Emirates/4261/2020|EPI_ISL_860033|2020-12-29:0.0003233188,(hCoV-19/Taiwan/CGMH-CGU-43/2020|EPI_ISL_956324|2020-12-21:0.0006016178,(((hCoV-19/New_Zealand/20CV0426/2020|EPI_ISL_622808|2020-10-13:0.0003777751,hCoV-19/USA/UT-UPHL-2012781796/2020|EPI_ISL_745486|2020-07-25:0.0001467762)0/99:0.0000010000,hCoV-19/USA/UT-UPHL-201103044/2020|EPI_ISL_628943|2020-10-08:0.0001863471)91.1/100:0.0000921653,(((hCoV-19/New_Zealand/21CV0098/2021|EPI_ISL_877220|2021-01-17:0.0003319505,hCoV-19/Spain/IB-IBV-99010803/2020|EPI_ISL_691621|2020-06-30:0.0000486344)0/78:0.0000010000,hCoV-19/Taiwan/CGMH-CGU-33/2020|EPI_ISL_660545|2020-10-04:0.0004144461)0/64:0.0000010000,hCoV-19/USA/AL-Etowah-JEBC/2020|EPI_ISL_875603|2020-10-29:0.0001871248)0/26:0.0000010000)0/27:0.0000010000)0/27:0.0000010000)0/20:0.0000010000,(hCoV-19/USA/NY-UB-00695/2021|EPI_ISL_1009606|2021-01-25:0.0006578738,hCoV-19/Thailand/Chonburi-SQ-KC0001/2020|EPI_ISL_708737|2020-07-25:0.0000454964)0/22:0.0000010000)0/20:0.0000010000)0/39:0.0000010000,(((((hCoV-19/USA/NY-Wadsworth-290315-01/2020|EPI_ISL_765517|2020-12-13:0.0002337681,hCoV-19/USA/IA-GMF-34972/2020|EPI_ISL_942464|2020-11-16:0.0003728361)73.7/100:0.0000456783,(hCoV-19/Australia/NSW2914/2020|EPI_ISL_678367|2020-10-11:0.0002339790,hCoV-19/USA/WI-WSLH-201207/2020|EPI_ISL_803447|2020-10-20:0.0001397634)0/99:0.0000010000)0/100:0.0000010000,hCoV-19/USA/CA-CSMC196/2020|EPI_ISL_824606|2020-12-20:0.0004624509)44.4/100:0.0000436951,hCoV-19/Bermuda/204990920/2020|EPI_ISL_780390|2020-11-08:0.0000010000)0/35:0.0000023841,(((hCoV-19/New_Zealand/20CV0635/2020|EPI_ISL_707799|2020-12-03:0.0001424357,hCoV-19/USA/NY-UB-00291/2020|EPI_ISL_1009455|2020-12-03:0.0005538479)0/71:0.0000010000,hCoV-19/USA/NY-UB-00433/2020|EPI_ISL_1009539|2020-12-23:0.0003276960)0/70:0.0000010000,hCoV-19/Aruba/AW-RIVM-11556/2021|EPI_ISL_1014634|2021-01-28:0.0002807931)0/72:0.0000024262)91.2/36:0.0000923254)99/97:0.0002311160,(hCoV-19/USA/TX-HMH-MCoV-12117/2020|EPI_ISL_789952|2020-09-21:0.0009971067,hCoV-19/USA/LA-QDX-1207/2020|EPI_ISL_571948|2020-03-16:0.0000942237)0/55:0.0000010000)84.6/36:0.0000464905,((hCoV-19/El_Salvador/INS-01/2020|EPI_ISL_671974|2020-09-16:0.0002329770,hCoV-19/Guatemala/19532/2020|EPI_ISL_837593|2020-07-29:0.0002803910)0/100:0.0000010000,hCoV-19/Guatemala/19523/2020|EPI_ISL_837584|2020-07-09:0.0003271198)96.9/100:0.0001855039)0/26:0.0000010000,(hCoV-19/USA/UT-UPHL-05573/2020|EPI_ISL_575226|2020-06-01:0.0001981230,(hCoV-19/Mozambique/INS-K007946/2020|EPI_ISL_887500|2020-08-24:0.0005124782,hCoV-19/USA/OR-OHSU-0247/2020|EPI_ISL_509081|2020-04-06:0.0001409144)0/83:0.0000010000)83.3/94:0.0000458022)0/26:0.0000010000,hCoV-19/Nigeria/OS-CV301/2020|EPI_ISL_729979|2020-09-01:0.0005105054)73.3/27:0.0000464846,(((((((hCoV-19/Tunisia/55006/2020|EPI_ISL_632310|2020-10-31:0.0001052558,(hCoV-19/Tunisia/23-MHT_15/2020|EPI_ISL_855562|2020-09-14:0.0000459976,hCoV-19/Tunisia/ADAGE-24755/2020|EPI_ISL_712062|2020-11-08:0.0000917803)75.3/100:0.0000458645)99.5/100:0.0004221283,((hCoV-19/Iraq/USAFSAM-S061/2020|EPI_ISL_812258|2020-06-06:0.0000464667,hCoV-19/Iraq/USAFSAM-S078/2020|EPI_ISL_812273|2020-06-16:0.0000464653)0/100:0.0000010000,hCoV-19/Iraq/USAFSAM-S079/2020|EPI_ISL_812274|2020-06-07:0.0000464990)94.5/100:0.0001575733)0/97:0.0000026637,(hCoV-19/Australia/NSW2935/2020|EPI_ISL_678369|2020-10-06:0.0008469773,hCoV-19/Jordan/SEARCH-5487/2020|EPI_ISL_755145|2020-08-22:0.0002310040)87.8/100:0.0000912003)84.3/90:0.0000540854,hCoV-19/Faroe_Islands/HFS-10/2020|EPI_ISL_526940|2020-03-13:0.0000930367)0/26:0.0000010000,hCoV-19/Faroe_Islands/HFS-46/2020|EPI_ISL_526947|2020-03-16:0.0000466944)0/26:0.0000010000,hCoV-19/Bulgaria/23/2020|EPI_ISL_480303|2020-03-30:0.0000456236)84.1/29:0.0000542648,((hCoV-19/Singapore/1485/2020|EPI_ISL_754080|2020-12-16:0.0010765440,((hCoV-19/Croatia/52106_ID1647_23/2020|EPI_ISL_994661|2020-03-28:0.0002523121,hCoV-19/Mozambique/INS-K007959/2020|EPI_ISL_887431|2020-09-24:0.0008891753)83.2/96:0.0002005328,hCoV-19/Singapore/501/2020|EPI_ISL_479579|2020-04-06:0.0007227023)0/59:0.0000010000)73.3/39:0.0000833307,hCoV-19/Singapore/60/2021|EPI_ISL_833387|2021-01-11:0.0005790440)100/41:0.0013612452)0/20:0.0000010000)0/19:0.0000026637,(((((((hCoV-19/Israel/CVL-n-10262/2020|EPI_ISL_475020|2020-04-21:0.0000921900,(((hCoV-19/Israel/CVL34959/2020|EPI_ISL_516912|2020-07-05:0.0005676652,hCoV-19/Israel/CVL5972/2020|EPI_ISL_516920|2020-06-26:0.0000917371)75.2/100:0.0000458626,(hCoV-19/Israel/ISR_NH_GD1_0714/2020|EPI_ISL_594159|2020-07-14:0.0001389597,hCoV-19/Israel/ISR_NH_GD3_0726/2020|EPI_ISL_594162|2020-07-26:0.0005688541)92/100:0.0001412206)86.5/100:0.0000937864,hCoV-19/Uruguay/UY-NYUMC868/2020|EPI_ISL_457964|2020-04-01:0.0001011841)0/43:0.0000010000)0/42:0.0000010000,hCoV-19/Canada/Qc-JUS-V923206999/2020|EPI_ISL_825692|2020-07-23:0.0001871721)0/20:0.0000010000,hCoV-19/Argentina/PAIS-A0257/2020|EPI_ISL_792337|2020-04-27:0.0000930802)0/22:0.0000010000,(((((hCoV-19/Argentina/PAIS-A0274/2020|EPI_ISL_792352|2020-05-28:0.0000462934,hCoV-19/Argentina/INEI098418/2020|EPI_ISL_856777|2020-12-04:0.0004653873)77.9/100:0.0000457677,hCoV-19/Argentina/INEI096522/2020|EPI_ISL_856801|2020-11-06:0.0003277282)0/35:0.0000010000,hCoV-19/Argentina/INEI096222/2020|EPI_ISL_856790|2020-10-27:0.0002327193)0/35:0.0000010000,((hCoV-19/Argentina/PAIS-A0300/2020|EPI_ISL_792373|2020-06-02:0.0001405132,(hCoV-19/Argentina/INEI031619/2020|EPI_ISL_849311|2020-07-04:0.0000462355,hCoV-19/Argentina/INEI096077/2020|EPI_ISL_849370|2020-10-23:0.0003282200)77.2/80:0.0000458430)0/39:0.0000010000,((hCoV-19/Argentina/PAIS-F0033/2020|EPI_ISL_981031|2020-07-28:0.0000462740,hCoV-19/Argentina/PAIS-F0051/2020|EPI_ISL_981049|2020-08-29:0.0000942486)99.2/100:0.0003269207,hCoV-19/Argentina/INEI097375/2020|EPI_ISL_856769|2020-11-25:0.0006607582)72.8/100:0.0000454960)0/37:0.0000010000)0/98:0.0000010000,((hCoV-19/Argentina/PAIS-A0072/2020|EPI_ISL_792161|2020-05-03:0.0000010000,hCoV-19/Argentina/PAIS-A0155/2020|EPI_ISL_792244|2020-05-17:0.0000459421)0/99:0.0000010000,hCoV-19/Argentina/INEI098448/2020|EPI_ISL_856781|2020-12-09:0.0003708363)84.8/100:0.0000456153)80.5/100:0.0000455158)0/23:0.0000010000,(hCoV-19/Kazakhstan/38716/2020|EPI_ISL_454575|2020-05-09:0.0000457715,hCoV-19/Kazakhstan/20679/2020|EPI_ISL_454501|2020-04-20:0.0000010000)95.8/100:0.0001380236)87.8/100:0.0000942086,(hCoV-19/USA/MA-MGH-01033/2020|EPI_ISL_791852|2020-04-30:0.0000927741,hCoV-19/Australia/QLD1336/2020|EPI_ISL_849694|2020-05-20:0.0001886303)0/57:0.0000010000)0/57:0.0000010000,((((((hCoV-19/South_Korea/KCDC2341/2020|EPI_ISL_510677|2020-05-26:0.0001385016,((((((hCoV-19/South_Korea/KDCA0239/2020|EPI_ISL_760004|2020-08-24:0.0000457515,hCoV-19/South_Korea/KDCA0024/2020|EPI_ISL_747263|2020-09-05:0.0000461428)0/99:0.0000010000,hCoV-19/South_Korea/KDCA0248/2020|EPI_ISL_760013|2020-08-20:0.0000925525)0/98:0.0000010000,hCoV-19/South_Korea/KCDC2795/2020|EPI_ISL_526729|2020-07-27:0.0000460837)76.8/100:0.0000460468,hCoV-19/South_Korea/KDCA0589/2020|EPI_ISL_850275|2020-08-09:0.0001844584)76/100:0.0000912523,hCoV-19/South_Korea/KCDC2431/2020|EPI_ISL_514834|2020-06-04:0.0000887332)0/97:0.0000026388,hCoV-19/South_Korea/KCDC2471/2020|EPI_ISL_514874|2020-06-09:0.0000460975)0/28:0.0000010000)0/48:0.0000010000,hCoV-19/South_Korea/KCDC2685/2020|EPI_ISL_522465|2020-06-26:0.0001396038)0/80:0.0000010000,hCoV-19/South_Korea/KCDC2298/2020|EPI_ISL_510634|2020-05-21:0.0000455333)0/99:0.0000010000,hCoV-19/South_Korea/KCDC2258/2020|EPI_ISL_510596|2020-05-12:0.0000462336)0/97:0.0000010000,((((hCoV-19/South_Korea/KDCA1149/2021|EPI_ISL_995765|2021-01-01:0.0000455377,(((hCoV-19/South_Korea/KDCA0888/2020|EPI_ISL_959505|2020-11-07:0.0001391679,hCoV-19/South_Korea/KDCA1137/2020|EPI_ISL_995238|2020-12-24:0.0000929978)0/92:0.0000010000,hCoV-19/South_Korea/KDCA0954/2020|EPI_ISL_994671|2020-12-03:0.0000925798)0/90:0.0000010000,hCoV-19/South_Korea/KDCA1078/2020|EPI_ISL_994795|2020-12-14:0.0001388638)0/91:0.0000010000)0/89:0.0000010000,(hCoV-19/South_Korea/KDCA1239/2021|EPI_ISL_995791|2021-01-19:0.0001854296,hCoV-19/South_Korea/KDCA1242/2021|EPI_ISL_995794|2021-01-09:0.0000918979)93.2/100:0.0001383488)90.2/100:0.0000921540,(((hCoV-19/South_Korea/KDCA0890/2020|EPI_ISL_959508|2020-11-21:0.0000010000,hCoV-19/South_Korea/KDCA0422/2020|EPI_ISL_760206|2020-11-11:0.0000919915)95.1/100:0.0001387620,(hCoV-19/South_Korea/KDCA0943/2020|EPI_ISL_959537|2020-12-06:0.0000459040,hCoV-19/South_Korea/KDCA0198/2020|EPI_ISL_747433|2020-11-24:0.0000924594)76.4/100:0.0000458744)77.3/100:0.0000458513,((hCoV-19/South_Korea/KDCA0226/2020|EPI_ISL_759991|2020-10-10:0.0001385047,(hCoV-19/South_Korea/KDCA0028/2020|EPI_ISL_747267|2020-09-09:0.0000010000,(hCoV-19/South_Korea/KDCA0047/2020|EPI_ISL_747288|2020-09-17:0.0001455640,(hCoV-19/South_Korea/KDCA0049/2020|EPI_ISL_747290|2020-09-24:0.0000023413,hCoV-19/South_Korea/KDCA0134/2020|EPI_ISL_747369|2020-10-13:0.0001163887)0/99:0.0000010000)0/86:0.0000544887)0/85:0.0000010000)84.1/100:0.0000576913,hCoV-19/South_Korea/KDCA0088/2020|EPI_ISL_747327|2020-10-02:0.0001403721)0/86:0.0000010000)0/86:0.0000010000)86.5/100:0.0000920775,hCoV-19/South_Korea/KDCA0294/2020|EPI_ISL_760088|2020-10-26:0.0004675793)38.5/100:0.0000921717)78.6/97:0.0000453401,hCoV-19/South_Korea/KDCA0548/2020|EPI_ISL_850239|2020-07-22:0.0011992945)91.7/31:0.0001386593)84.4/25:0.0000474782)0/20:0.0000026637)0/22:0.0000010000,hCoV-19/Iceland/3224/2020|EPI_ISL_826916|2020-09-11:0.0006099129)0/21:0.0000010000,(((hCoV-19/Sweden/20-50996/2020|EPI_ISL_475164|2020-04-23:0.0001844004,hCoV-19/Sweden/20-53027/2020|EPI_ISL_676533|2020-04-10:0.0000915304)0/22:0.0000010000,((((((((((((hCoV-19/Finland/28A40S6/2020|EPI_ISL_481625|2020-04-28:0.0000463141,hCoV-19/Costa_Rica/INC-0083/2020|EPI_ISL_527751|2020-07-06:0.0001844963)0/32:0.0000010000,hCoV-19/Finland/16May68S11/2020|EPI_ISL_481571|2020-05-16:0.0001407494)0/28:0.0000010000,hCoV-19/Finland/12A22SVI/2020|EPI_ISL_481538|2020-04-12:0.0000469372)0/26:0.0000010000,hCoV-19/Finland/10A66S14/2020|EPI_ISL_481530|2020-04-10:0.0000932856)0/21:0.0000010000,(hCoV-19/Finland/21A50S11/2020|EPI_ISL_481613|2020-04-21:0.0001880975,hCoV-19/Norway/2660/2020|EPI_ISL_481215|2020-05-25:0.0001916880)76.5/100:0.0000465997)0/19:0.0000010000,hCoV-19/Hong_Kong/HKU-200723-106/2020|EPI_ISL_498271|2020-05-15:0.0000461153)0/22:0.0000010000,hCoV-19/Denmark/DCGC-852/2020|EPI_ISL_614785|2020-05-11:0.0002345015)0/16:0.0000010000,hCoV-19/Norway/CS-15/2020|EPI_ISL_666595|2020-06-10:0.0000943223)0/34:0.0000010000,hCoV-19/Sweden/21-50077/2020|EPI_ISL_934323|2020-04-30:0.0000463261)0/36:0.0000010000,hCoV-19/Norway/2549/2020|EPI_ISL_471177|2020-05-04:0.0001388582)0/34:0.0000010000,(hCoV-19/Finland/21KS4F3/2020|EPI_ISL_757379|2020-06-21:0.0001394533,hCoV-19/Finland/12KS4D4/2020|EPI_ISL_756247|2020-06-12:0.0000917926)88.4/100:0.0000922007)0/35:0.0000010000,(hCoV-19/Sweden/21-50061/2020|EPI_ISL_934322|2020-03-16:0.0000463527,hCoV-19/Sweden/20-21505/2020|EPI_ISL_623079|2020-06-22:0.0001385631)78/100:0.0000454361)0/20:0.0000010000)0/20:0.0000010000,(hCoV-19/Sweden/20-51703/2020|EPI_ISL_469070|2020-05-26:0.0002766657,hCoV-19/Sweden/20-07439/2020|EPI_ISL_434670|2020-04-17:0.0000459671)0/26:0.0000010000)93.5/43:0.0000454565)0/19:0.0000010000,(((hCoV-19/Israel/CVL-n19140/2020|EPI_ISL_516900|2020-06-08:0.0003228642,hCoV-19/Israel/CVL-n17884/2020|EPI_ISL_516888|2020-06-02:0.0000457581)94.8/100:0.0001845337,hCoV-19/Israel/CVL-s2057/2020|EPI_ISL_575333|2020-09-01:0.0003244902)91.9/100:0.0001384495,hCoV-19/Czech_Republic/IAB20_006_43/2020|EPI_ISL_889323|2020-03-24:0.0001407632)75.7/68:0.0000454427)0/18:0.0000010000,((((hCoV-19/Kenya/C24113/2020|EPI_ISL_806694|2020-06-24:0.0002027440,hCoV-19/Kenya/D5/2020|EPI_ISL_457999|2020-05-22:0.0002402585)0/27:0.0000026637,((hCoV-19/Kenya/C75964/2020|EPI_ISL_855543|2020-12-03:0.0001013352,hCoV-19/Kenya/C73522/2020|EPI_ISL_968941|2020-11-24:0.0003381690)96.2/100:0.0001928306,((hCoV-19/Kenya/C51778/2020|EPI_ISL_806608|2020-08-31:0.0002571889,(hCoV-19/Kenya/C39298/2020|EPI_ISL_806701|2020-07-31:0.0003508838,hCoV-19/Kenya/C64061/2020|EPI_ISL_968882|2020-10-08:0.0003497689)0/94:0.0000010000)0/25:0.0000010000,hCoV-19/Kenya/C27664/2020|EPI_ISL_806628|2020-07-02:0.0001459024)0/26:0.0000010000)0/26:0.0000010000)0/47:0.0000010000,(hCoV-19/Cameroon/CV423/2020|EPI_ISL_845552|2020-10-23:0.0001856077,hCoV-19/Kenya/C64723/2020|EPI_ISL_968887|2020-10-15:0.0003467801)74.5/96:0.0000457328)0/57:0.0000011086,(hCoV-19/USA/OH-UHTL-3/2021|EPI_ISL_984669|2021-01-05:0.0004618492,hCoV-19/Kenya/C69462/2020|EPI_ISL_968908|2020-11-03:0.0002937306)24.9/76:0.0000920002)72.5/30:0.0000454602)0/20:0.0000010000,((hCoV-19/Costa_Rica/INC-0045/2020|EPI_ISL_491456|2020-03-23:0.0000010000,((hCoV-19/Guatemala/19519/2020|EPI_ISL_837581|2020-05-19:0.0001409651,hCoV-19/Guatemala/19536/2020|EPI_ISL_837596|2020-08-07:0.0002808077)0/95:0.0000010000,hCoV-19/Guatemala/19520/2020|EPI_ISL_837582|2020-05-27:0.0001870150)0/98:0.0000010000)0/99:0.0000010000,((hCoV-19/Guatemala/19544/2020|EPI_ISL_837552|2020-08-13:0.0001418602,hCoV-19/Guatemala/Cento-70148022/2020|EPI_ISL_815398|2020-07-24:0.0001890091)75.2/100:0.0000458208,hCoV-19/Guatemala/19525/2020|EPI_ISL_837586|2020-07-14:0.0001871046)77.2/100:0.0000458667)75.9/100:0.0000460904)0/18:0.0000010000,hCoV-19/Thailand/CU-SI2013359-NS/2020|EPI_ISL_976909|2020-04-19:0.0000460630)0/17:0.0000010000,hCoV-19/Australia/WA66/2020|EPI_ISL_512719|2020-06-03:0.0002892531)0/18:0.0000010000,hCoV-19/Equatorial_Guinea/1863/2020|EPI_ISL_648314|2020-04-12:0.0000943702)0/17:0.0000010000,hCoV-19/USA/FL-BPHL-0739/2020|EPI_ISL_509797|2020-07-15:0.0002788132)0/17:0.0000010000,((hCoV-19/Costa_Rica/INC-0115/2020|EPI_ISL_682255|2020-07-21:0.0001874895,(hCoV-19/Costa_Rica/INC-0123/2020|EPI_ISL_682262|2020-08-02:0.0000461857,(hCoV-19/Costa_Rica/INC-0138/2020|EPI_ISL_682276|2020-08-17:0.0003708410,hCoV-19/Costa_Rica/INC-0068/2020|EPI_ISL_512673|2020-07-02:0.0000464346)0/72:0.0000026637)0/68:0.0000010000)0/99:0.0000010000,(hCoV-19/Costa_Rica/INC-0157/2020|EPI_ISL_770007|2020-09-30:0.0001401281,hCoV-19/Costa_Rica/INC-0184/2020|EPI_ISL_770023|2020-11-24:0.0002805095)0/98:0.0000010000)98.4/100:0.0001849208)0/17:0.0000010000,hCoV-19/Israel/CVL-n-12003/2020|EPI_ISL_475009|2020-04-27:0.0001380045)0/15:0.0000010000,(hCoV-19/United_Arab_Emirates/L0/2020|EPI_ISL_435119|2020-03-12:0.0000457500,hCoV-19/Greece/225_35203/2020|EPI_ISL_437891|2020-03-18:0.0001863508)88.6/100:0.0000921708)0/15:0.0000026637,(hCoV-19/Denmark/DCGC-1750/2020|EPI_ISL_620134|2020-03-09:0.0000464391,hCoV-19/Sweden/20-08985/2020|EPI_ISL_582771|2020-09-16:0.0001844389)77.1/99:0.0000459569)0/17:0.0000010000,hCoV-19/Mexico/BCN-ALSR-1710/2020|EPI_ISL_496371|2020-03-26:0.0000010000)0/16:0.0000010000,(hCoV-19/Taiwan/NTU32/2020|EPI_ISL_693303|2020-11-17:0.0006484418,hCoV-19/South_Korea/KCDC2182/2020|EPI_ISL_506976|2020-03-26:0.0000458330)74.5/59:0.0000454744)0/16:0.0000010000,((((hCoV-19/Nigeria/LA-CV257/2020|EPI_ISL_729941|2020-04-09:0.0000457954,hCoV-19/Chile/Santiago-PUC_MVL_0540/2020|EPI_ISL_801851|2020-05-26:0.0000471460)77.8/100:0.0000458103,hCoV-19/Reunion/RUN-PIMIT8/2020|EPI_ISL_522550|2020-03-24:0.0000928600)76.6/100:0.0000455131,(((hCoV-19/Germany/BE-ChVir-W1542-8209/2020|EPI_ISL_753713|2020-06-23:0.0004308427,(((hCoV-19/Senegal/026/2020|EPI_ISL_418209|2020-03-03:0.0000609738,hCoV-19/Guadeloupe/IPG-7353/2020|EPI_ISL_613445|2020-03-31:0.0000933604)0/61:0.0000010000,hCoV-19/Netherlands/NA_96/2020|EPI_ISL_422856|2020-03-18:0.0000461775)0/61:0.0000010000,hCoV-19/Senegal/68488/2020|EPI_ISL_482877|2020-06-17:0.0002337049)0/97:0.0000010000)86.6/100:0.0000606532,hCoV-19/France/HDF-rega-0414581/2020|EPI_ISL_735242|2020-04-14:0.0000933559)0/22:0.0000010000,hCoV-19/Benin/1409/2020|EPI_ISL_476828|2020-04-06:0.0000953180)87/22:0.0000607468)0/20:0.0000010000,(hCoV-19/USA/AZ-TG569477/2020|EPI_ISL_695574|2020-07-10:0.0002349654,hCoV-19/USA/AL-HGSC-JFRG/2020|EPI_ISL_883504|2020-12-02:0.0007037453)77.4/61:0.0000461828)0/21:0.0000010000)0/16:0.0000010000,((((KK57:0.0000919018,(KK230:0.0000010000,hCoV-19/Sri_Lanka/CDR-KK230/2020|EPI_ISL_525489|2020-07-21:0.0000010000)95.4/100:0.0002312988)0/100:0.0000026637,KK224:0.0002382429)99.1/100:0.0004138639,hCoV-19/USA/CO-CDPHE-2009163628/2020|EPI_ISL_710167|2020-09-16:0.0006462857)72.7/64:0.0000499879,(((((((((hCoV-19/Denmark/DCGC-1607/2020|EPI_ISL_619405|2020-04-13:0.0001403148,hCoV-19/Denmark/DCGC-1637/2020|EPI_ISL_619163|2020-04-06:0.0000461226)0/100:0.0000010000,(hCoV-19/Denmark/DCGC-890/2020|EPI_ISL_614454|2020-05-18:0.0002339641,hCoV-19/Denmark/ALAB-HH-250/2020|EPI_ISL_452088|2020-04-25:0.0000464669)16.6/95:0.0000461481)89.6/100:0.0000934679,(hCoV-19/Canada/Qc-JEW-Q9231098/2020|EPI_ISL_825855|2020-05-23:0.0001870953,(hCoV-19/Aruba/AW-RIVM-10113/2020|EPI_ISL_547446|2020-03-17:0.0000467269,hCoV-19/Lithuania/KU-LUHS-Eilnr107/2020|EPI_ISL_603115|2020-04-21:0.0002229074)0/22:0.0000010000)0/22:0.0000010000)0/17:0.0000010000,hCoV-19/Germany/NW-HHU-204/2020|EPI_ISL_602478|2020-04-07:0.0000933498)0/18:0.0000010000,(hCoV-19/Denmark/DCGC-907/2020|EPI_ISL_614470|2020-05-04:0.0001873287,hCoV-19/Germany/HH-hpi-p2387/2020|EPI_ISL_776465|2020-06-11:0.0002358378)75.4/47:0.0000459404)0/20:0.0000010000,hCoV-19/Spain/GA-IBV-002748/2020|EPI_ISL_467269|2020-04-13:0.0001404786)0/19:0.0000010000,hCoV-19/Zimbabwe/ZW-391/2020|EPI_ISL_644789|2020-04-01:0.0000010000)0/19:0.0000010000,hCoV-19/Tunisia/61628/2020|EPI_ISL_707697|2020-11-23:0.0001849534)0/19:0.0000020414,(hCoV-19/Bermuda/204990915/2020|EPI_ISL_780385|2020-10-31:0.0005102956,(((hCoV-19/Canada/NB-NML-5583/2021|EPI_ISL_961559|2021-01-09:0.0007100687,hCoV-19/USA/MI-UM-10036913249/2020|EPI_ISL_826449|2020-11-12:0.0004248255)8.4/100:0.0000401080,hCoV-19/Mexico/BCN-ALSR-2502/2020|EPI_ISL_635509|2020-06-03:0.0001457420)0/94:0.0000059158,hCoV-19/USA/MN-MDH-2433/2020|EPI_ISL_903253|2020-12-08:0.0004699923)0/93:0.0000010000)91.2/95:0.0000921523)0/21:0.0000010000)0/22:0.0000010000)0/17:0.0000010000,hCoV-19/Sweden/20-08147/2020|EPI_ISL_430849|2020-03-11:0.0001379956)0/11:0.0000010000,hCoV-19/Belize/CDC-6852/2020|EPI_ISL_509714|2020-04-09:0.0001846227)0/11:0.0000010000,(hCoV-19/Harbin/IVDC-01-01/2020|EPI_ISL_850946|2020-04-15:0.0001903320,hCoV-19/Jamaica/JM-CDC-7286/2020|EPI_ISL_450799|2020-03-17:0.0000010000)74.7/89:0.0000460278)0/16:0.0000010000,(hCoV-19/Palestine/35/2020|EPI_ISL_596568|2020-03-04:0.0000458756,hCoV-19/Israel/n14285/2020|EPI_ISL_483711|2020-03-30:0.0000914934)79.8/65:0.0000454717)0/10:0.0000010000,((hCoV-19/Mexico/TAM-InDRE_119/2020|EPI_ISL_913923|2020-10-13:0.0004197213,(((hCoV-19/USA/AZ-TG371442/2020|EPI_ISL_694599|2020-05-29:0.0002352085,hCoV-19/Jordan/SR-048/2020|EPI_ISL_430006|2020-03-23:0.0000477883)78.2/22:0.0000451238,(hCoV-19/Cote_d_Ivoire/BKE0700/2020|EPI_ISL_614381|2020-07-23:0.0002839411,hCoV-19/Cote_d_Ivoire/BKE0992/2020|EPI_ISL_614394|2020-09-09:0.0003804883)95.2/100:0.0002829842)0/22:0.0000024250,(hCoV-19/Canada/Qc-JEW-Q9151735/2020|EPI_ISL_826198|2020-05-15:0.0002345708,((hCoV-19/Denmark/ALAB-SSI-1005/2020|EPI_ISL_437627|2020-04-01:0.0002481189,((hCoV-19/Canada/QC-HGA-T50828662D/2020|EPI_ISL_890106|2020-07-08:0.0002345749,(hCoV-19/South_Korea/KDCA0468/2020|EPI_ISL_850184|2020-04-23:0.0000691207,hCoV-19/Canada/BC-BCCDC-5810/2020|EPI_ISL_968859|2020-08-17:0.0004286855)0/95:0.0000010000)84/100:0.0000686620,hCoV-19/Israel/130710217/2020|EPI_ISL_447462|2020-04-16:0.0000461513)0/22:0.0000010000)0/20:0.0000010000,hCoV-19/New_Zealand/20VR3112/2020|EPI_ISL_579422|2020-05-08:0.0000940459)0/21:0.0000010000)0/20:0.0000010000)0/21:0.0000010000)0/20:0.0000010000,(hCoV-19/USA/NY-NYUMC160/2020|EPI_ISL_424967|2020-04-01:0.0000010000,hCoV-19/Zimbabwe/ZW-25/2020|EPI_ISL_647977|2020-03-01:0.0000478254)0/26:0.0000010000)0/19:0.0000010000)0/16:0.0000010000,hCoV-19/Morocco/RMPS-06/2020|EPI_ISL_469054|2020-04-01:0.0000459664)0/16:0.0000010000,hCoV-19/Belize/CDC-6851/2020|EPI_ISL_509713|2020-03-27:0.0002315132)0/14:0.0000010000,hCoV-19/Botswana/BOT2283/2020|EPI_ISL_560385|2020-04-07:0.0001459603)0/9:0.0000010000,hCoV-19/Germany/NW-MPP-28/2020|EPI_ISL_487417|2020-06-15:0.0002345514)0/10:0.0000010000,hCoV-19/Canada/Qc-JEW-Q9052430/2020|EPI_ISL_826043|2020-05-05:0.0000461301)0/10:0.0000010000,hCoV-19/Denmark/ALAB-SSI-741/2020|EPI_ISL_444883|2020-03-27:0.0000933496)0/11:0.0000010000,hCoV-19/USA/NY-UB-00249/2020|EPI_ISL_1009432|2020-05-21:0.0002815530)0/9:0.0000010000,hCoV-19/Czech_Republic/NRL-5607/2020|EPI_ISL_539776|2020-03-30:0.0000933642)0/9:0.0000010000,hCoV-19/Germany/NW-UBI-46/2020|EPI_ISL_631300|2020-03-12:0.0000933534)0/9:0.0000010000,hCoV-19/USA/AZ-TG654326/2020|EPI_ISL_695976|2020-04-13:0.0000460604)0/9:0.0000010000,hCoV-19/Australia/NSW1471/2020|EPI_ISL_845784|2020-11-13:0.0005787856)0/10:0.0000010000,((((hCoV-19/Algeria/G43521-8863/2020|EPI_ISL_766874|2020-06-21:0.0003280795,(hCoV-19/Norway/3293/2020|EPI_ISL_590878|2020-09-05:0.0002812392,((hCoV-19/Taiwan/CGMH-CGU-38/2020|EPI_ISL_956318|2020-11-01:0.0001851708,(hCoV-19/Germany/HE-Cento-37589124/2020|EPI_ISL_815278|2020-08-17:0.0000924204,hCoV-19/France/PAC-MEPHI-1927/2020|EPI_ISL_644461|2020-08-27:0.0000464152)0/100:0.0000010000)83.9/100:0.0000455047,(hCoV-19/Switzerland/GE-ETHZ-250127/2020|EPI_ISL_535635|2020-08-15:0.0000461406,hCoV-19/Italy/APU-PODV-15934631/2020|EPI_ISL_788974|2020-08-23:0.0000498530)0/99:0.0000010000)99.8/100:0.0005058303)99.3/100:0.0004546670)0/22:0.0000010000,hCoV-19/Thailand/Bangkok-0072/2020|EPI_ISL_447013|2020-03-03:0.0000950627)0/22:0.0000010000,(hCoV-19/Algeria/G0638_2264/2020|EPI_ISL_418241|2020-03-02:0.0001412076,hCoV-19/Algeria/G0640_2265/2020|EPI_ISL_418242|2020-03-08:0.0000010000)76/100:0.0000457240)0/22:0.0000010000,hCoV-19/France/PAC-IHU-0232/2020|EPI_ISL_569395|2020-03-29:0.0001408553)73.6/22:0.0000497316)0/9:0.0000010000,hCoV-19/France/IDF_HB_112002105432/2020|EPI_ISL_940537|2020-02-28:0.0000955195)0/9:0.0000010000,hCoV-19/Switzerland/ZH-ETHZ-100797/2020|EPI_ISL_451747|2020-03-25:0.0000457970)0/9:0.0000010000,hCoV-19/Mexico/GUA-InDRE-20/2020|EPI_ISL_493335|2020-04-02:0.0000928603)0/9:0.0000010000,hCoV-19/Japan/FHU-FP9532-02-1/2020|EPI_ISL_862860|2020-04-01:0.0002322009)0/9:0.0000010000,((hCoV-19/Taiwan/NTU51/2021|EPI_ISL_1010729|2021-01-06:0.0002488185,hCoV-19/Spain/MD-IBV-99014277/2020|EPI_ISL_861787|2020-12-05:0.0001910010)99.4/100:0.0004473939,hCoV-19/Aruba/AW-RIVM-10521/2021|EPI_ISL_905171|2021-01-13:0.0007048624)93.7/95:0.0001858208)0/9:0.0000010000,hCoV-19/Sierra_Leone/KGH-G-8603/2020|EPI_ISL_512813|2020-04-23:0.0000929162)0/9:0.0000010000,hCoV-19/Lithuania/MR-LUHS-Eilnr6/2020|EPI_ISL_541868|2020-04-02:0.0000915923)0/9:0.0000010000,(hCoV-19/Sweden/20-52654/2020|EPI_ISL_660418|2020-05-22:0.0001845607,hCoV-19/Australia/VIC2145/2020|EPI_ISL_521915|2020-06-20:0.0002345827)76.6/26:0.0000458023)0/9:0.0000010000,hCoV-19/USA/CA-CZB0157/2020|EPI_ISL_428993|2020-04-08:0.0000454579)0/9:0.0000010000,hCoV-19/France/IDF_PSL_500/2020|EPI_ISL_1015114|2020-04-11:0.0001383335)0/9:0.0000010000,((hCoV-19/Georgia/Tb-5727/2020|EPI_ISL_481483|2020-04-25:0.0000924182,hCoV-19/Georgia/Tb-3118/2020|EPI_ISL_470877|2020-04-15:0.0001392753)0/100:0.0000010000,hCoV-19/Georgia/Tb-1352/2020|EPI_ISL_420140|2020-03-28:0.0000010000)90.8/100:0.0000454620)0/20:0.0000010000,(hCoV-19/Georgia/Tb-27822/2020|EPI_ISL_471529|2020-06-11:0.0001396012,hCoV-19/Austria/CeMM0495/2020|EPI_ISL_583584|2020-03-26:0.0000929022)77.5/82:0.0000458032)0/20:0.0000010000,hCoV-19/Thailand/Bangkok-CONI-0316/2020|EPI_ISL_693386|2020-03-25:0.0000010000)0/20:0.0000010000,hCoV-19/USA/CO-CDPHE-2004220733/2020|EPI_ISL_710185|2020-04-21:0.0001394675)0/20:0.0000010000,hCoV-19/Spain/AN-IBV-004121/2020|EPI_ISL_510058|2020-06-03:0.0001400158)0/20:0.0000010000,hCoV-19/Mali/M002667/2020|EPI_ISL_487453|2020-04-10:0.0000461207)0/19:0.0000010000,hCoV-19/Saint_Barthelemy/IPG-7358/2020|EPI_ISL_613446|2020-02-28:0.0000461201)0/20:0.0000010000,hCoV-19/Netherlands/GE-EMC-191/2020|EPI_ISL_523173|2020-04-18:0.0001401972)0/20:0.0000010000,hCoV-19/Australia/NSW1419/2020|EPI_ISL_792033|2020-12-22:0.0007235624)78.6/22:0.0000594976)0/22:0.0004911326,((hCoV-19/Israel/CVL-n-7451/2020|EPI_ISL_475011|2020-04-11:0.0000914380,((((((((((hCoV-19/Finland/8May38S18/2020|EPI_ISL_481725|2020-05-08:0.0001875560,hCoV-19/Israel/2047004/2020|EPI_ISL_447399|2020-03-27:0.0000461206)0/25:0.0000010000,hCoV-19/Slovenia/V0-10433/2020|EPI_ISL_635267|2020-04-16:0.0000459309)0/21:0.0000010000,(hCoV-19/England/BRIS-12D321/2020|EPI_ISL_481806|2020-05-04:0.0001400370,hCoV-19/Slovenia/V0-6255/2020|EPI_ISL_635295|2020-04-07:0.0000465094)0/23:0.0000010000)0/19:0.0000010000,hCoV-19/DRC/KN-0060/2020|EPI_ISL_417440|2020-03-17:0.0000459081)0/19:0.0000010000,(hCoV-19/Cambodia/5403/2020|EPI_ISL_956401|2020-03-29:0.0000459915,hCoV-19/Guadeloupe/IPG-7337/2020|EPI_ISL_613436|2020-03-22:0.0001403322)78.2/100:0.0000459958)0/20:0.0000010000,hCoV-19/Madagascar/IP-01650/2020|EPI_ISL_508862|2020-03-20:0.0000458609)0/21:0.0000010000,(hCoV-19/Taiwan/170/2020|EPI_ISL_420084|2020-03-21:0.0000922895,hCoV-19/Mexico/NLE-UANL-015/2020|EPI_ISL_779180|2020-06-17:0.0002812324)0/26:0.0000010000)0/20:0.0000010000,(((hCoV-19/Czech_Republic/NRL-7322-4/2020|EPI_ISL_584077|2020-06-21:0.0003302437,hCoV-19/Slovakia/UKBA-101/2020|EPI_ISL_572329|2020-04-03:0.0001870242)0/70:0.0000010000,(hCoV-19/Zambia/ZMB-9163/2020|EPI_ISL_977469|2020-05-06:0.0001409566,hCoV-19/Czech_Republic/NRL_6236/2020|EPI_ISL_577623|2020-04-28:0.0000935100)0/73:0.0000010000)0/100:0.0000010000,hCoV-19/USA/NC_0025/2020|EPI_ISL_426428|2020-03-08:0.0000455243)77.6/100:0.0000455156)0/20:0.0000010000,((((((((((hCoV-19/Ireland/WD-NVRL-20ILR05743/2020|EPI_ISL_578321|2020-08-17:0.0001866885,(((((hCoV-19/Germany/BE-ChVir-D1952-5748/2020|EPI_ISL_753882|2020-10-09:0.0001493060,hCoV-19/Malta/BAL-Sliema-9/2020|EPI_ISL_576125|2020-09-07:0.0001436894)0/48:0.0000010000,hCoV-19/France/PAC-IHU-1175/2020|EPI_ISL_569076|2020-08-14:0.0000463710)0/42:0.0000010000,hCoV-19/Denmark/DCGC-2706/2020|EPI_ISL_616439|2020-08-17:0.0000461060)0/20:0.0000010000,hCoV-19/Malta/BAL-Sliema-5/2020|EPI_ISL_576121|2020-08-20:0.0000937715)0/40:0.0000010000,(hCoV-19/Malta/BAL-Sliema-3/2020|EPI_ISL_576119|2020-08-14:0.0000497850,hCoV-19/Malta/BAL-Sliema-7/2020|EPI_ISL_576123|2020-09-05:0.0001941901)0/44:0.0000010000)0/28:0.0000010000)0/41:0.0000010000,hCoV-19/Luxembourg/LNS9557819/2020|EPI_ISL_744936|2020-09-17:0.0003306638)91.1/100:0.0000998123,hCoV-19/Gibraltar/203360726/2020|EPI_ISL_547441|2020-08-06:0.0000010000)99.3/100:0.0003494183,hCoV-19/Senegal/2865/2020|EPI_ISL_481234|2020-04-07:0.0001939577)76.5/100:0.0000493873,(hCoV-19/France/OCC-27/2020|EPI_ISL_482885|2020-06-15:0.0000460087,hCoV-19/France/OCC-36/2020|EPI_ISL_591544|2020-06-10:0.0000010000)99.2/100:0.0002789391)0/31:0.0000010000,hCoV-19/Luxembourg/LNS0681882/2020|EPI_ISL_459893|2020-05-15:0.0002776983)0/20:0.0000010000,((((hCoV-19/Bahrain/340286642_S20_L001/2020|EPI_ISL_632261|2020-07-05:0.0001870019,hCoV-19/Bahrain/340564387_S8_L001/2020|EPI_ISL_632263|2020-08-25:0.0002723835)74.1/100:0.0000543526,hCoV-19/Bahrain/920262933_S19_L001/2020|EPI_ISL_632265|2020-06-19:0.0000458554)0/98:0.0000010000,((hCoV-19/Bahrain/340809497_S11_L001/2020|EPI_ISL_632264|2020-10-04:0.0000932316,hCoV-19/Bahrain/023285711_S13_L001/2020|EPI_ISL_632283|2020-07-25:0.0002034329)0/100:0.0000010000,hCoV-19/Bahrain/920407807/2020|EPI_ISL_682303|2020-09-17:0.0002311254)81.2/100:0.0000455939)0/70:0.0000010000,hCoV-19/Bahrain/920267586/2020|EPI_ISL_487272|2020-06-22:0.0000455378)79.3/72:0.0000455124)0/21:0.0000010000,(((hCoV-19/Cote_d_Ivoire/C01-2459/2020|EPI_ISL_614347|2020-09-22:0.0005627329,hCoV-19/France/IDF_PSL_46/2020|EPI_ISL_1015084|2020-03-20:0.0001835646)0/56:0.0000010000,hCoV-19/South_Korea/KCDC2198/2020|EPI_ISL_506992|2020-04-04:0.0000456276)0/52:0.0000010000,hCoV-19/Norway/2526/2020|EPI_ISL_471175|2020-04-27:0.0001883849)0/31:0.0000010000)0/38:0.0000010000,((((hCoV-19/Zambia/ZMB-229/2020|EPI_ISL_977367|2020-03-25:0.0000938116,hCoV-19/Pakistan/NIH-45143/2020|EPI_ISL_468160|2020-06-02:0.0001229119)0/73:0.0000010000,hCoV-19/Australia/NSW2429/2020|EPI_ISL_527014|2020-06-21:0.0000938385)0/71:0.0000010000,hCoV-19/Hong_Kong/HKPU-1142/2020|EPI_ISL_610210|2020-06-22:0.0004687512)83.6/100:0.0000610215,hCoV-19/Pakistan/JRCGR-KHI22/2020|EPI_ISL_779257|2020-05-03:0.0001382444)78.2/69:0.0000454408)85.6/93:0.0000454548,hCoV-19/Croatia/52114_ID1647_31/2020|EPI_ISL_994740|2020-04-04:0.0000466064)0/22:0.0000010000)0/19:0.0000010000,((((((hCoV-19/Vietnam/IBT-14Mar/2020|EPI_ISL_448222|2020-03-15:0.0001407224,hCoV-19/Kenya/C81273/2021|EPI_ISL_969013|2021-01-26:0.0005690815)74.8/96:0.0000459209,(hCoV-19/Slovenia/7990/2020|EPI_ISL_635248|2020-03-16:0.0000459218,(hCoV-19/Slovenia/12606/2020|EPI_ISL_635260|2020-03-24:0.0000010000,hCoV-19/Slovenia/V0-24263/2020|EPI_ISL_635279|2020-05-10:0.0000482757)86/100:0.0000459203)0/44:0.0000010000)0/21:0.0000010000,(hCoV-19/Canada/AB-11424/2020|EPI_ISL_854556|2020-04-27:0.0001392256,hCoV-19/Canada/AB-51819/2020|EPI_ISL_805098|2020-04-23:0.0000460952)99.6/100:0.0003710599)0/20:0.0000010000,(hCoV-19/South_Korea/KCDC2209/2020|EPI_ISL_510548|2020-04-13:0.0000458888,hCoV-19/Cote_d_Ivoire/BKE0837/2020|EPI_ISL_681841|2020-08-10:0.0005632156)76.9/86:0.0000454184)0/20:0.0000010000,((((hCoV-19/Cameroon/CV416/2020|EPI_ISL_845551|2020-08-13:0.0002819771,hCoV-19/Congo/Q001C087A7_2101-TM-r1-001/2020|EPI_ISL_912353|2020-12-05:0.0002786317)74.4/100:0.0000460231,hCoV-19/Congo/UKT-014/2020|EPI_ISL_581492|2020-07-03:0.0000461446)87.9/100:0.0000926647,hCoV-19/Congo/UKT-015/2020|EPI_ISL_581493|2020-06-25:0.0003270336)0/99:0.0000010000,hCoV-19/France/ARA-116531/2020|EPI_ISL_745367|2020-12-06:0.0003729462)81.5/100:0.0000456684)0/20:0.0000010000,hCoV-19/Latvia/041/2020|EPI_ISL_486424|2020-03-22:0.0000919888)0/20:0.0000010000)0/28:0.0000010000)0/45:0.0000010000,((((hCoV-19/Burkina_Faso/B06-1219/2020|EPI_ISL_660442|2020-10-14:0.0002849611,hCoV-19/Mali/M00960/2020|EPI_ISL_683835|2020-06-10:0.0003243939)0/100:0.0000010000,hCoV-19/Guinea/Conakry-INSP-51905/2021|EPI_ISL_999032|2021-01-05:0.0006011370)96.2/100:0.0001846233,(((hCoV-19/France/IDF_PSL_415/2020|EPI_ISL_1015160|2020-09-21:0.0000928321,hCoV-19/Finland/HEL-8-44_S363/2021|EPI_ISL_902911|2021-01-08:0.0002312510)0/100:0.0000010000,(hCoV-19/Luxembourg/LNS7282970/2020|EPI_ISL_771129|2020-12-29:0.0003281583,hCoV-19/Denmark/DCGC-20336/2020|EPI_ISL_747600|2020-11-09:0.0000010000)0/100:0.0000010000)99.9/100:0.0004635513,hCoV-19/France/IDF-HB-112006085806/2020|EPI_ISL_833192|2020-06-23:0.0000458256)94.4/100:0.0001847119)0/100:0.0000010000,hCoV-19/Congo/UKT-008/2020|EPI_ISL_581455|2020-06-06:0.0002900616)85.6/90:0.0000914567)80.8/65:0.0000454509)0/18:0.0000010476,hCoV-19/USA/NM-UNM-00717/2020|EPI_ISL_582207|2020-05-04:0.0001022804)0/16:0.0000020344,hCoV-19/France/ARA-12759/2020|EPI_ISL_420615|2020-03-23:0.0000926778)0/18:0.0000010000,(((((((((((((((((((NR17:0.0002302736,hCoV-19/Kuwait/SKS00113-JAH/2020|EPI_ISL_903388|2020-12-27:0.0002181636)93/100:0.0001947016,hCoV-19/Kuwait/SKS00115-JAH/2020|EPI_ISL_903384|2020-12-26:0.0003008249)91.9/66:0.0001667182,hCoV-19/Belarus/ChVir21877/2020|EPI_ISL_860812|2020-11-03:0.0003287276)76.7/39:0.0000458586,((((((((((((((((((hCoV-19/England/ALDP-6D1A04/2020|EPI_ISL_556143|2020-07-02:0.0000924684,hCoV-19/Pakistan/JRCGR-KHI48/2020|EPI_ISL_779281|2020-08-04:0.0001894775)0/100:0.0000026992,hCoV-19/Pakistan/JRCGR-KHI12/2020|EPI_ISL_779271|2020-06-14:0.0001859601)0/100:0.0000010000,hCoV-19/Pakistan/NIBD-03-KHI/2020|EPI_ISL_709044|2020-06-10:0.0005630830)96.4/100:0.0001388097,((((((((((((((((((((((((((((hCoV-19/Canada/MB-NML-1045/2020|EPI_ISL_582405|2020-07-29:0.0000463711,hCoV-19/Canada/MB-NML-1186/2020|EPI_ISL_582500|2020-08-10:0.0000463703)0/97:0.0000010000,hCoV-19/Canada/MB-NML-2914/2020|EPI_ISL_935957|2020-11-14:0.0001411731)99.6/100:0.0003770600,hCoV-19/Oman/14251/2020|EPI_ISL_491150|2020-04-10:0.0000930288)79.1/96:0.0000930688,(hCoV-19/India/GJ-GBRC-460-R2b/2020|EPI_ISL_826276|2020-12-13:0.0008002518,hCoV-19/India/GJ-GBRC193b/2020|EPI_ISL_469038|2020-06-03:0.0002326621)74.6/80:0.0000461636)76/37:0.0000460512,((((((hCoV-19/Myanmar/DSMRC-004/2021|EPI_ISL_849737|2021-01-09:0.0001394700,((hCoV-19/Yunnan/02/2020|EPI_ISL_632934|2020-09-13:0.0000734288,(((hCoV-19/Thailand/Bangkok-CONI-0450/2021|EPI_ISL_882782|2021-01-11:0.0000954767,hCoV-19/Thailand/SamutSakhon-CONI-0407/2020|EPI_ISL_812953|2020-12-19:0.0000462393)0/29:0.0000010000,(hCoV-19/Thailand/Bangkok-CONI-0422/2021|EPI_ISL_882783|2021-01-05:0.0000925557,hCoV-19/Thailand/SamutSakhon-CONI-0394/2020|EPI_ISL_812941|2020-12-24:0.0001417524)0/83:0.0000010000)0/29:0.0000010000,hCoV-19/Thailand/Bangkok-CONI-0415/2020|EPI_ISL_882800|2020-12-30:0.0000932913)96.2/84:0.0001403435)0/79:0.0000010000,hCoV-19/Thailand/Chiang_Rai_SM/2020|EPI_ISL_768528|2020-11-30:0.0002363814)0/65:0.0004382779)0/61:0.0000010263,hCoV-19/Cambodia/180575/2020|EPI_ISL_933783|2020-12-31:0.0004655028)0/60:0.0000010000,hCoV-19/Malaysia/IMR_5316/2020|EPI_ISL_936490|2020-11-28:0.0000924789)0/49:0.0000010000,hCoV-19/Thailand/Bangkok-PH7928/2020|EPI_ISL_708812|2020-09-14:0.0000457715)77.5/58:0.0000457125,hCoV-19/Tunisia/ADAGE-17149/2020|EPI_ISL_712568|2020-09-29:0.0000923511)88.7/58:0.0000924442,((hCoV-19/Nepal/2178/2020|EPI_ISL_754069|2020-07-31:0.0001984438,((hCoV-19/Canada/BC-BCCDC-3704/2020|EPI_ISL_970496|2020-09-12:0.0003306916,(((((((hCoV-19/Hong_Kong/VM20123554/2020|EPI_ISL_760032|2020-09-18:0.0000463188,hCoV-19/Hong_Kong/HKPU-5126/2020|EPI_ISL_610214|2020-10-06:0.0000463858)0/100:0.0000010000,hCoV-19/Hong_Kong/VB20275039/2020|EPI_ISL_733569|2020-11-24:0.0000463885)97.8/100:0.0002335412,(hCoV-19/India/GJ-GBRC-434/2020|EPI_ISL_825034|2020-11-20:0.0003750873,hCoV-19/Australia/NSW3664/2020|EPI_ISL_717713|2020-12-09:0.0003749168)0/97:0.0000010000)85.5/100:0.0000930858,hCoV-19/New_Zealand/20CV0354/2020|EPI_ISL_579100|2020-09-18:0.0005677670)75.6/96:0.0000459405,(((hCoV-19/Canada/BC-BCCDC-6971/2020|EPI_ISL_974903|2020-11-04:0.0004253276,hCoV-19/India/DL-NIBG-MN35/2020|EPI_ISL_653858|2020-06-28:0.0002196502)0/33:0.0000010000,((hCoV-19/Canada/MB-NML-16359/2021|EPI_ISL_979323|2021-01-14:0.0002361054,hCoV-19/Canada/ON-S2178/2021|EPI_ISL_961425|2021-01-19:0.0002520574)73.6/100:0.0000499552,hCoV-19/Canada/ON-S2426/2020|EPI_ISL_961367|2020-12-04:0.0002338973)99/100:0.0003031225)0/33:0.0000026637,hCoV-19/Canada/BC-BCCDC-9046/2020|EPI_ISL_976193|2020-12-07:0.0005672902)0/22:0.0000026637)0/20:0.0000010000,hCoV-19/Hong_Kong/HKU-200723-074/2020|EPI_ISL_497841|2020-07-07:0.0000464148)0/20:0.0000010000,hCoV-19/New_Zealand/20CV0063/2020|EPI_ISL_548104|2020-06-19:0.0001409945)0/20:0.0000010000)0/23:0.0000010000,hCoV-19/Canada/BC-BCCDC-9649/2021|EPI_ISL_976886|2021-01-02:0.0003779951)0/20:0.0000010000)0/25:0.0000010000,hCoV-19/Canada/BC-BCCDC-9021/2020|EPI_ISL_976435|2020-12-14:0.0004725495)84.8/53:0.0000544261)0/37:0.0000010000)0/21:0.0000010000,(hCoV-19/Egypt/CCHE57357-P-03/2020|EPI_ISL_812851|2020-08-11:0.0001844752,hCoV-19/Pakistan/JRCGR-KHI36/2020|EPI_ISL_779273|2020-08-10:0.0001949821)73.6/70:0.0000454238)0/21:0.0000010000,hCoV-19/Saudi_Arabia/562/2020|EPI_ISL_490003|2020-02-16:0.0000920129)0/19:0.0000010000,((hCoV-19/India/DL-61026-CSIR-IGIB/2020|EPI_ISL_636766|2020-08-06:0.0003262342,((((hCoV-19/Finland/14MR1cE3/2020|EPI_ISL_757291|2020-11-14:0.0000457061,hCoV-19/Finland/4LS20F5/2020|EPI_ISL_756002|2020-10-04:0.0000455818)0/27:0.0000010000,(hCoV-19/Finland/1MR5cA1/2020|EPI_ISL_757342|2020-11-01:0.0001389236,hCoV-19/Finland/26SS9B1/2020|EPI_ISL_759953|2020-09-26:0.0001855870)0/35:0.0000010000)0/33:0.0000010000,hCoV-19/Finland/25LS11CE1/2020|EPI_ISL_759903|2020-10-25:0.0000922513)91.2/100:0.0000922493,(hCoV-19/Finland/S10E4/2020|EPI_ISL_737034|2020-08-10:0.0000010000,hCoV-19/Finland/18ES6AH10/2020|EPI_ISL_756284|2020-08-18:0.0000926484)0/99:0.0000010000)85.3/100:0.0000455837)0/28:0.0000010000,hCoV-19/Saudi_Arabia/KAUST-MADINAH1659/2020|EPI_ISL_751216|2020-08-23:0.0002819202)72.3/28:0.0000454618)0/21:0.0000010000,((((hCoV-19/Netherlands/UT-EMC-77/2020|EPI_ISL_577893|2020-08-27:0.0004227042,((hCoV-19/New_Zealand/20CV0506/2020|EPI_ISL_622792|2020-11-01:0.0004690839,(hCoV-19/Denmark/DCGC-2957/2020|EPI_ISL_616719|2020-08-24:0.0002807500,(hCoV-19/Finland/3LS5BF1/2020|EPI_ISL_756109|2020-10-03:0.0004163107,hCoV-19/Iran/Kashmar-15K/2020|EPI_ISL_1014685|2020-12-27:0.0004724244)0/40:0.0000010000)0/22:0.0000010000)0/21:0.0000010000,hCoV-19/Norway/3573/2020|EPI_ISL_635117|2020-07-31:0.0001871091)0/19:0.0000010000)0/22:0.0000010000,hCoV-19/Iran/9GS/2020|EPI_ISL_625683|2020-09-20:0.0000960459)0/17:0.0000010000,hCoV-19/Germany/NW-IOV-K-5684/2020|EPI_ISL_796051|2020-10-02:0.0002467786)0/18:0.0000010000,((hCoV-19/Pakistan/NIBD-04-KHI/2020|EPI_ISL_709542|2020-10-15:0.0002840011,hCoV-19/New_Zealand/20CV0605/2020|EPI_ISL_682284|2020-11-25:0.0000926608)99.9/100:0.0005132687,(hCoV-19/Norway/6422/2020|EPI_ISL_759987|2020-12-01:0.0000945063,hCoV-19/Norway/7186/2020|EPI_ISL_775434|2020-12-22:0.0000935965)99.9/100:0.0004270112)75.7/28:0.0000450967)0/17:0.0000010000)0/17:0.0000010000,((hCoV-19/India/DL-NCDC-01712/2020|EPI_ISL_435067|2020-03-18:0.0000459356,hCoV-19/India/HR-IMT-BZ124/2020|EPI_ISL_561339|2020-08-25:0.0003720423)78.1/87:0.0000460661,hCoV-19/France/PAC-IHU-0967/2020|EPI_ISL_569017|2020-07-15:0.0004251094)0/20:0.0000010000)0/16:0.0000010000,((hCoV-19/North_Macedonia/30754/2021|EPI_ISL_957966|2021-01-07:0.0005980190,hCoV-19/Iran/46732/2020|EPI_ISL_847827|2020-11-09:0.0002468962)73.7/90:0.0000535325,hCoV-19/Belarus/ChVir21884/2020|EPI_ISL_860815|2020-10-29:0.0002798021)0/20:0.0000010000)0/19:0.0000010000,(hCoV-19/Australia/NSW2946/2020|EPI_ISL_707894|2020-11-02:0.0004225407,(((((hCoV-19/Bosnia_and_Herzegovina/VFS-UNSA-LMGFI021/2021|EPI_ISL_955211|2021-01-05:0.0003757964,hCoV-19/Bosnia_and_Herzegovina/VFS-UNSA-LMGFI019/2021|EPI_ISL_955188|2021-01-21:0.0000944830)98/100:0.0002812830,hCoV-19/Norway/7188/2020|EPI_ISL_775436|2020-12-27:0.0005631527)73.9/100:0.0000459061,(hCoV-19/Australia/SA0566/2020|EPI_ISL_654809|2020-11-16:0.0003705904,hCoV-19/Iraq/NN_Erbil/2021|EPI_ISL_885143|2021-01-20:0.0005566602)0/96:0.0000010000)0/96:0.0000010000,hCoV-19/Turkey/Ankara_GUMV_42541/2020|EPI_ISL_730577|2020-10-24:0.0004632069)0/100:0.0000010000,(hCoV-19/Switzerland/AG-ETHZ-461219/2021|EPI_ISL_1003297|2021-01-20:0.0005140836,hCoV-19/Turkey/HSGM-IST4/2020|EPI_ISL_812901|2020-12-21:0.0003253445)80.3/100:0.0001386175)79.8/100:0.0000910637)86.7/100:0.0000914938)0/18:0.0000010000,(hCoV-19/Saudi_Arabia/KAUST-RIYADH1245/2020|EPI_ISL_678240|2020-07-29:0.0000938139,(hCoV-19/Saudi_Arabia/KAUST-MAKKAH1388/2020|EPI_ISL_678083|2020-06-23:0.0000460552,hCoV-19/Jordan/AM-ALSR-5284/2020|EPI_ISL_730521|2020-10-31:0.0004649629)77.5/83:0.0000460728)77/64:0.0000454537)0/17:0.0000010000,hCoV-19/Saudi_Arabia/KAUST-QATIF1354/2020|EPI_ISL_678244|2020-06-15:0.0000941798)0/17:0.0000010000,hCoV-19/Bangladesh/BCSIR-NILMRC-069/2020|EPI_ISL_466638|2020-05-26:0.0001840579)0/17:0.0000010000,hCoV-19/Saudi_Arabia/KAUST-MADINAH654/2020|EPI_ISL_678034|2020-05-08:0.0002311785)0/19:0.0000010000,hCoV-19/Sweden/20-53344/2020|EPI_ISL_710602|2020-11-03:0.0005082247)83.9/21:0.0000456464,hCoV-19/Saudi_Arabia/KAUST-MADINAH1497/2020|EPI_ISL_751228|2020-07-17:0.0001388128)0/20:0.0000010000,((((hCoV-19/Indonesia/JB-EIJK58/2020|EPI_ISL_889020|2020-11-04:0.0000462729,hCoV-19/Singapore/139/2021|EPI_ISL_937529|2021-01-30:0.0005781225)93.1/100:0.0001400831,hCoV-19/Indonesia/BT-SHSIU-01-3884/2020|EPI_ISL_707890|2020-10-22:0.0000963542)0/99:0.0000010000,hCoV-19/Malaysia/IMR-WC206980/2020|EPI_ISL_728165|2020-10-12:0.0002357856)90.2/96:0.0000927566,((hCoV-19/Singapore/1450/2020|EPI_ISL_728186|2020-12-04:0.0003282518,hCoV-19/Indonesia/SU-NIHRD-PME4760/2020|EPI_ISL_538501|2020-08-01:0.0000915804)0/97:0.0000010000,hCoV-19/Indonesia/SU-NIHRDC-0045870/2020|EPI_ISL_756401|2020-08-28:0.0002771075)77.4/97:0.0000455183)89.1/93:0.0000915608)0/20:0.0000010000,hCoV-19/Iran/Tehran-NIC45RC/2020|EPI_ISL_959279|2020-11-05:0.0004619681)73.6/21:0.0000456383,((((((((((((hCoV-19/Norway/3990/2020|EPI_ISL_590957|2020-09-21:0.0000933564,hCoV-19/Hungary/SRC-2145/2020|EPI_ISL_671418|2020-10-24:0.0001402760)0/40:0.0000010000,hCoV-19/Austria/CeMM1367/2020|EPI_ISL_853906|2020-08-22:0.0000935113)0/38:0.0000010000,(hCoV-19/Austria/CeMM1373/2020|EPI_ISL_853909|2020-08-27:0.0000935083,(hCoV-19/Hungary/UD-90279/2020|EPI_ISL_671456|2020-10-04:0.0001400685,hCoV-19/Czech_Republic/IAB20_016_106/2020|EPI_ISL_889411|2020-10-03:0.0001406965)0/38:0.0000010000)0/35:0.0000010000)0/42:0.0000010000,(((hCoV-19/Austria/MUW_1317980/2020|EPI_ISL_913094|2020-09-29:0.0000928498,((hCoV-19/Germany/SN-RKI-NP-0042/2020|EPI_ISL_763014|2020-12-09:0.0003757139,hCoV-19/Hungary/SRC-2135/2020|EPI_ISL_671416|2020-10-12:0.0000461290)0/22:0.0000010000,(hCoV-19/Hungary/UD-90259/2020|EPI_ISL_671455|2020-10-03:0.0000461183,(hCoV-19/Slovakia/UKBA-402/2020|EPI_ISL_718250|2020-11-22:0.0001414294,hCoV-19/Slovakia/UKBA-601/2020|EPI_ISL_788979|2020-11-12:0.0000467707)79.2/100:0.0000465323)0/22:0.0000010000)0/22:0.0000010000)0/22:0.0000010000,hCoV-19/Austria/MUW_1326338/2020|EPI_ISL_913071|2020-10-15:0.0002333167)0/22:0.0000010000,(hCoV-19/Cambodia/112404/2020|EPI_ISL_918375|2020-11-09:0.0000460379,hCoV-19/Cambodia/110537/2020|EPI_ISL_918376|2020-11-07:0.0000460437)97.9/100:0.0001852870)86.2/22:0.0000457592)78.5/22:0.0000457590,((((((hCoV-19/French_Guiana/IPP00596/2021|EPI_ISL_884004|2021-01-08:0.0000010000,hCoV-19/French_Guiana/IPP00589/2020|EPI_ISL_883998|2020-12-21:0.0000934280)0/99:0.0000010000,(hCoV-19/French_Guiana/IPP02863/2021|EPI_ISL_1001417|2021-01-26:0.0000464014,hCoV-19/French_Guiana/IPP01938/2021|EPI_ISL_954111|2021-01-18:0.0001403290)98.6/100:0.0002344927)96.8/100:0.0001868835,hCoV-19/Luxembourg/LNS7184421/2020|EPI_ISL_744528|2020-09-11:0.0001407976)77.1/100:0.0000460226,(hCoV-19/Denmark/DCGC-22703/2020|EPI_ISL_794355|2020-12-14:0.0002805918,hCoV-19/Luxembourg/LNS2157897/2020|EPI_ISL_740068|2020-10-10:0.0002340382)0/22:0.0000010000)0/21:0.0000010000,(hCoV-19/Luxembourg/LNS9741818/2020|EPI_ISL_744976|2020-11-26:0.0001402354,hCoV-19/France/PAC-MEPHI-1716/2020|EPI_ISL_644428|2020-09-17:0.0001410657)0/22:0.0000010000)0/21:0.0000010000,hCoV-19/Switzerland/SO-ETHZ-480195/2021|EPI_ISL_1003887|2021-01-30:0.0001866678)0/21:0.0000010000)0/20:0.0000010000,hCoV-19/Thailand/Bangkok-15401/2020|EPI_ISL_708817|2020-10-12:0.0000924569)0/21:0.0000010000,(((((hCoV-19/Thailand/Chonburi_PN0160/2020|EPI_ISL_768611|2020-11-25:0.0002369703,(hCoV-19/Belgium/ULG-10512/2020|EPI_ISL_626307|2020-10-23:0.0000928872,hCoV-19/Portugal/IGC_g339/2020|EPI_ISL_960692|2020-12-27:0.0001395069)76.5/100:0.0000460796)0/78:0.0000010000,hCoV-19/Taiwan/NTU46/2020|EPI_ISL_872597|2020-12-12:0.0000455537)0/69:0.0000010000,(((hCoV-19/Sweden/21-50128/2021|EPI_ISL_832006|2021-01-01:0.0001383147,hCoV-19/Denmark/DCGC-9244/2020|EPI_ISL_668870|2020-11-16:0.0000928899)93.4/100:0.0001379935,hCoV-19/Thailand/Chonburi-SQ-TB0062/2020|EPI_ISL_708808|2020-11-11:0.0002797189)0/96:0.0000010000,(hCoV-19/Norway/0388/2021|EPI_ISL_860268|2021-01-08:0.0002339245,(hCoV-19/Sweden/21-50083/2021|EPI_ISL_913391|2021-01-03:0.0002304528,hCoV-19/Sweden/20-53906/2020|EPI_ISL_913484|2020-12-19:0.0000010000)77.2/100:0.0000457365)89.6/100:0.0000919904)85/100:0.0000454894)87.7/68:0.0000454782,(hCoV-19/Iceland/3794/2020|EPI_ISL_827491|2020-12-17:0.0001406836,hCoV-19/Sweden/21-50158/2020|EPI_ISL_913285|2020-11-26:0.0000457390)96.9/100:0.0001843672)0/50:0.0000010000,(((hCoV-19/Netherlands/ZH-EMC-816/2020|EPI_ISL_632383|2020-10-15:0.0001434385,((((((hCoV-19/Mayotte/IPP00599/2021|EPI_ISL_884006|2021-01-09:0.0001877290,hCoV-19/Italy/VEN-IZSVe-21RS24-9_RO/2020|EPI_ISL_977237|2020-12-21:0.0002341947)87.7/100:0.0000931109,(hCoV-19/New_Zealand/20CV0376/2020|EPI_ISL_579114|2020-09-27:0.0003509386,hCoV-19/France/OCC-153/2020|EPI_ISL_751473|2020-11-21:0.0001399390)0/100:0.0000010000)83.2/69:0.0000458853,(((((((((((((((((((hCoV-19/Switzerland/BE-ETHZ-480796/2021|EPI_ISL_1002358|2021-01-05:0.0002326931,hCoV-19/Austria/CeMM1721/2020|EPI_ISL_853968|2020-11-24:0.0000928399)76.1/73:0.0000459753,hCoV-19/Austria/CeMM2305/2021|EPI_ISL_934477|2021-01-08:0.0003274990)77.9/22:0.0000459689,hCoV-19/Austria/CeMM1492/2020|EPI_ISL_853987|2020-10-28:0.0001402658)0/20:0.0000010000,hCoV-19/Slovakia/UKBA-314/2020|EPI_ISL_583482|2020-09-10:0.0000463619)0/20:0.0000010000,hCoV-19/Iceland/6372/2020|EPI_ISL_830047|2020-09-01:0.0001402930)78.2/37:0.0000460190,hCoV-19/Norway/6593/2020|EPI_ISL_775398|2020-11-23:0.0003274379)75.3/22:0.0000460810,(((hCoV-19/Finland/24LS1D9/2020|EPI_ISL_759822|2020-10-24:0.0000925742,(hCoV-19/Luxembourg/LNS0116884/2020|EPI_ISL_739716|2020-10-17:0.0000464394,hCoV-19/Finland/9LS1BH9/2020|EPI_ISL_755957|2020-10-09:0.0000463905)0/98:0.0000010000)0/91:0.0000010000,hCoV-19/Finland/13LS20AD9/2020|EPI_ISL_737225|2020-10-13:0.0000917115)0/45:0.0000010000,hCoV-19/France/ARA-101325/2020|EPI_ISL_683338|2020-11-04:0.0002319694)84/46:0.0000461315)0/18:0.0000010000,hCoV-19/Netherlands/GE-RIVM-20045/2020|EPI_ISL_723232|2020-11-09:0.0002810165)0/16:0.0000010000,hCoV-19/France/BRE-IPP9984/2020|EPI_ISL_718241|2020-10-03:0.0002808150)0/16:0.0000010000,hCoV-19/France/PAC-IHUCOVID-2912/2020|EPI_ISL_900194|2020-12-20:0.0001539045)0/18:0.0000010000,hCoV-19/Morocco/FMP-45/2020|EPI_ISL_775221|2020-12-15:0.0003250669)0/18:0.0000010000,hCoV-19/France/ARA-112645/2020|EPI_ISL_745308|2020-11-26:0.0001438299)0/19:0.0000010000,hCoV-19/Finland/S5C4/2020|EPI_ISL_737064|2020-09-10:0.0000917666)0/18:0.0000010000,(hCoV-19/Spain/IB-IBV-99012763/2020|EPI_ISL_819183|2020-12-23:0.0001408142,hCoV-19/Luxembourg/LNS0519497/2020|EPI_ISL_739795|2020-09-26:0.0000010000)82.8/100:0.0000459836)0/18:0.0000010000,(hCoV-19/New_Zealand/20CV0486/2020|EPI_ISL_622818|2020-10-21:0.0001403166,hCoV-19/Belgium/ULG-10818/2020|EPI_ISL_925378|2020-11-17:0.0001468005)78.7/97:0.0000460902)0/16:0.0000010000,(hCoV-19/Belgium/rega-09221024/2020|EPI_ISL_735021|2020-09-22:0.0000463932,hCoV-19/Serbia/Strpce-046651112/2020|EPI_ISL_904011|2020-12-11:0.0000463919)77.8/100:0.0000464028)0/18:0.0000010000,hCoV-19/Denmark/DCGC-7683/2020|EPI_ISL_618611|2020-10-19:0.0001868202)0/19:0.0000010000,hCoV-19/France/PAC-MEPHI-1613/2020|EPI_ISL_644411|2020-09-04:0.0000941317)0/16:0.0000010000,hCoV-19/France/PAC-IHU-1377/2020|EPI_ISL_569146|2020-08-08:0.0000463823)0/17:0.0000010000)0/21:0.0000010000,hCoV-19/Switzerland/VD-ETHZ-260076/2020|EPI_ISL_539398|2020-08-25:0.0000928126)0/21:0.0000010000,(hCoV-19/Czech_Republic/NRL_11716/2020|EPI_ISL_792697|2020-12-01:0.0001881127,hCoV-19/Italy/LAZ-INMI-162/2021|EPI_ISL_882940|2021-01-12:0.0005122495)73/100:0.0000460439)0/21:0.0000010000,(hCoV-19/France/un-20122010153/2020|EPI_ISL_982116|2020-12-01:0.0001461879,hCoV-19/France/un-20122010242/2020|EPI_ISL_982186|2020-12-01:0.0001390825)74.7/100:0.0000458789)0/20:0.0000269933)0/21:0.0000010000,hCoV-19/French_Guiana/IPP01931/2021|EPI_ISL_954035|2021-01-12:0.0005160771)0/21:0.0000010000,hCoV-19/Belgium/rega-09181057/2020|EPI_ISL_734999|2020-09-18:0.0001883851)0/21:0.0000010000)0/21:0.0000010000)73.1/92:0.0000447055,hCoV-19/Italy/CAM-CRGS-179/2020|EPI_ISL_882675|2020-10-14:0.0013785378)98.9/100:0.0006042643,hCoV-19/Finland/HEL-11-38/2021|EPI_ISL_995895|2021-01-12:0.0004187759)96.3/97:0.0003441097,((hCoV-19/United_Arab_Emirates/2918/2020|EPI_ISL_859680|2020-08-15:0.0004162282,hCoV-19/Denmark/DCGC-2016/2020|EPI_ISL_618242|2020-07-27:0.0001403967)74.8/100:0.0000456708,hCoV-19/Jordan/AM-ALSR-2585/2020|EPI_ISL_635781|2020-06-21:0.0000010000)88.6/100:0.0000914871)75.8/91:0.0000855546,hCoV-19/Saudi_Arabia/KAUST-MADINAH702/2020|EPI_ISL_513181|2020-04-30:0.0001585208)0/38:0.0000010000,hCoV-19/Nigeria/FC-CV354/2020|EPI_ISL_730019|2020-06-24:0.0003338268)0/17:0.0000010000)0/15:0.0000010000,((((hCoV-19/India/TG-CCMB-BB568/2020|EPI_ISL_745198|2020-12-25:0.0003280020,((hCoV-19/India/KA-NIMH-SEQ-86/2020|EPI_ISL_995176|2020-11-26:0.0003728791,(hCoV-19/India/KA-NIMH-SEQ-102/2020|EPI_ISL_995188|2020-12-31:0.0004894276,hCoV-19/India/KA-NIMH-SEQ-149/2021|EPI_ISL_995730|2021-01-16:0.0005146899)0/100:0.0000010000)99.7/100:0.0000040785,hCoV-19/India/AP-CS0807/2020|EPI_ISL_862387|2020-07-29:0.0001860821)0/100:0.0000416216)97.3/100:0.0001850548,hCoV-19/Iran/Qom-629/2020|EPI_ISL_1014676|2020-09-19:0.0002355272)74.7/77:0.0000456509,hCoV-19/Indonesia/YO-UGM-10011/2020|EPI_ISL_872188|2020-12-27:0.0005085167)75.4/34:0.0000458063,hCoV-19/Indonesia/JI-ITDua-17047NTv/2020|EPI_ISL_956311|2020-07-16:0.0002309549)78.2/21:0.0000454208)0/17:0.0000010000,hCoV-19/Belgium/ULG-10238/2020|EPI_ISL_498144|2020-06-26:0.0002811975)0/14:0.0000010000,hCoV-19/Nigeria/BO-CV278/2020|EPI_ISL_729962|2020-04-27:0.0000921497)0/15:0.0000010000,hCoV-19/Saudi_Arabia/KAUST-JEDDAH473/2020|EPI_ISL_512927|2020-08-04:0.0000459654)0/13:0.0000010000,hCoV-19/Saudi_Arabia/KAUST-MAKKAH727/2020|EPI_ISL_513229|2020-04-16:0.0000457549)0/15:0.0000010000,hCoV-19/Saudi_Arabia/KAUST-MADINAH1129/2020|EPI_ISL_677987|2020-06-13:0.0000914614)0/15:0.0000010000,hCoV-19/Egypt/CPHL-NRC-3/2020|EPI_ISL_794600|2020-04-05:0.0002855937)0/15:0.0000010000)0/16:0.0000026305,hCoV-19/Saudi_Arabia/509/2020|EPI_ISL_489998|2020-02-09:0.0001380122)0/20:0.0000010000,hCoV-19/Saudi_Arabia/KAUST-MADINAH406/2020|EPI_ISL_513154|2020-04-24:0.0001392520)0/18:0.0000010000,hCoV-19/Pakistan/JRCGR-KHI05/2020|EPI_ISL_779255|2020-05-20:0.0000457240)0/19:0.0000010000,hCoV-19/Saudi_Arabia/656/2020|EPI_ISL_490010|2020-02-26:0.0000919987)0/19:0.0000010000,hCoV-19/Saudi_Arabia/492/2020|EPI_ISL_489997|2020-02-04:0.0001379981)0/17:0.0000010000,(hCoV-19/Indonesia/JI-ITDua-5235NTv/2020|EPI_ISL_759956|2020-04-25:0.0000010000,hCoV-19/Singapore/1415/2020|EPI_ISL_654813|2020-11-11:0.0007497691)73.6/100:0.0000454911)0/21:0.0000027320,hCoV-19/Austria/Graz-MUG3/2020|EPI_ISL_437199|2020-03-31:0.0001379977)83.1/22:0.0001213271,((((((hCoV-19/Colombia/GVI-139542/2020|EPI_ISL_941942|2020-06-02:0.0001500814,(hCoV-19/Colombia/BOG-INS-VG-40/2020|EPI_ISL_845621|2020-12-18:0.0006002514,hCoV-19/Colombia/BOY-INS-VG-60/2020|EPI_ISL_794663|2020-12-30:0.0005497015)83.1/100:0.0000970985)0/100:0.0000010000,hCoV-19/Curacao/CW-RIVM-11654/2021|EPI_ISL_1014581|2021-01-25:0.0003281422)89.9/100:0.0000933562,(hCoV-19/Colombia/AMA-INS-103045/2020|EPI_ISL_526934|2020-04-28:0.0000461264,((((hCoV-19/Trinidad_and_Tobago/TT44048/2020|EPI_ISL_756311|2020-11-18:0.0000501212,hCoV-19/Trinidad_and_Tobago/TT4707/2020|EPI_ISL_717697|2020-09-02:0.0000950437)76.5/100:0.0000469696,hCoV-19/Trinidad_and_Tobago/TT6949/2020|EPI_ISL_717692|2020-09-09:0.0001436576)0/100:0.0000010000,hCoV-19/Trinidad_and_Tobago/TT2158/2020|EPI_ISL_756362|2020-08-26:0.0000485478)37.7/100:0.0000461944,(hCoV-19/Trinidad_and_Tobago/TT7867/2020|EPI_ISL_717696|2020-08-14:0.0001420427,(hCoV-19/Trinidad_and_Tobago/TT9467/2020|EPI_ISL_717698|2020-08-19:0.0001894061,hCoV-19/Trinidad_and_Tobago/TT7923/2020|EPI_ISL_717700|2020-09-14:0.0000010000)80.4/100:0.0000469789)78.5/100:0.0000469586)97.8/100:0.0002373626)0/25:0.0000010000)0/20:0.0000010000,(hCoV-19/Colombia/DC-INS-197/2020|EPI_ISL_526971|2020-08-18:0.0000945116,(((hCoV-19/Colombia/ANT-INS-103573/2020|EPI_ISL_739676|2020-10-21:0.0003332923,hCoV-19/Colombia/BOG-INS-VG-42/2020|EPI_ISL_845623|2020-12-21:0.0000983132)92.8/100:0.0001615790,hCoV-19/Colombia/ANT-INS-5/2020|EPI_ISL_653758|2020-08-26:0.0000479912)0/92:0.0000010000,hCoV-19/Colombia/ANT-INS-01/2020|EPI_ISL_653756|2020-07-07:0.0000935262)94.6/100:0.0001400416)0/20:0.0000010000)0/20:0.0000010000,(hCoV-19/Colombia/GVI-141243/2020|EPI_ISL_941987|2020-05-28:0.0000956034,hCoV-19/Colombia/ATL-INS-01/2020|EPI_ISL_653761|2020-06-08:0.0002400416)0/20:0.0000010000)0/21:0.0000010000,hCoV-19/Colombia/GUR-40200/2020|EPI_ISL_941996|2020-06-26:0.0001912632)83.6/78:0.0000461196)0/20:0.0000010000,hCoV-19/Serbia/Titel-054312104/2020|EPI_ISL_676597|2020-04-20:0.0001400438)0/22:0.0000010000,hCoV-19/Norway/Trondheim-S12/2020|EPI_ISL_450349|2020-03-29:0.0001388053)0/22:0.0000010000,hCoV-19/Taiwan/TSGH-14/2020|EPI_ISL_428231|2020-03-24:0.0001380309)0/21:0.0000010000,(hCoV-19/Iran/Gilan-NIC189/2020|EPI_ISL_959282|2020-07-02:0.0001840204,((((hCoV-19/Afghanistan/IMB07970/2020|EPI_ISL_1001004|2020-06-13:0.0001752563,hCoV-19/Turkey/IST-GLAB-301/2020|EPI_ISL_735341|2020-05-25:0.0000964052)76.9/100:0.0000582312,hCoV-19/Turkey/ACUTG-2/2020|EPI_ISL_509413|2020-04-06:0.0000464489)0/81:0.0000010000,(hCoV-19/Kashgar/IVDC-01-01/2020|EPI_ISL_850950|2020-10-30:0.0008121019,hCoV-19/Germany/HE-Cento-32491508/2020|EPI_ISL_815365|2020-08-12:0.0005607722)0/93:0.0000010000)84.9/86:0.0000454972,hCoV-19/Turkey/HSGM-2024042/2020|EPI_ISL_814076|2020-04-04:0.0001404495)0/77:0.0000010000)92.8/82:0.0000919955)0/20:0.0000010000,((hCoV-19/Belarus/MI-RII-MH11337S/2020|EPI_ISL_754229|2020-04-24:0.0000470036,(hCoV-19/Belarus/ChVir21840/2020|EPI_ISL_860804|2020-11-30:0.0004218392,hCoV-19/Norway/2902/2020|EPI_ISL_549170|2020-07-15:0.0002811590)0/96:0.0000010000)0/100:0.0000010000,(hCoV-19/Belarus/MI-RII-MH11351S/2020|EPI_ISL_754230|2020-07-06:0.0000981349,(hCoV-19/Latvia/098/2020|EPI_ISL_515185|2020-07-29:0.0000457249,hCoV-19/Latvia/109/2020|EPI_ISL_515196|2020-08-03:0.0000457358)86.9/100:0.0000914587)78/100:0.0000457272)93.1/100:0.0000919908)0/20:0.0000010000,hCoV-19/Egypt/CPHL-NRC-21/2020|EPI_ISL_794604|2020-03-13:0.0000457293)0/20:0.0000010000)0/20:0.0000010000,hCoV-19/Canada/QC-JUS-V5220339/2020|EPI_ISL_890379|2020-03-20:0.0000464199)0/20:0.0000010000,hCoV-19/Turkey/DEN-PAU17/2020|EPI_ISL_708193|2020-08-26:0.0002355738)0/22:0.0000010000,((((hCoV-19/Canada/BC-BCCDC-9574/2020|EPI_ISL_976736|2020-12-24:0.0001413378,hCoV-19/Canada/MB-NML-16330/2021|EPI_ISL_979313|2021-01-26:0.0002828347)84.3/100:0.0000945289,hCoV-19/Mayotte/IPP00632/2021|EPI_ISL_872336|2021-01-11:0.0004220908)94.4/100:0.0001867791,(hCoV-19/Sweden/20-21510/2020|EPI_ISL_676528|2020-07-27:0.0003694304,(hCoV-19/United_Arab_Emirates/3218/2020|EPI_ISL_859698|2020-09-29:0.0000456570,hCoV-19/United_Arab_Emirates/3370/2020|EPI_ISL_859757|2020-09-16:0.0000457635)99.8/100:0.0004160665)0/99:0.0000010000)85.4/100:0.0000454534,hCoV-19/Tunisia/MHT_1/2020|EPI_ISL_458285|2020-03-21:0.0000010000)89.1/100:0.0000454561)0/19:0.0000010000,hCoV-19/Saudi_Arabia/KAUST-Makkah139/2020|EPI_ISL_437694|2020-03-24:0.0000919893)0/21:0.0000010000,hCoV-19/Egypt/CCHE57357-A-14/2020|EPI_ISL_812794|2020-05-20:0.0000454562)0/19:0.0000010000,hCoV-19/Bahrain/920319237_S17_L001/2020|EPI_ISL_632267|2020-07-26:0.0004626283)0/20:0.0000010000,hCoV-19/Switzerland/BE-ETHZ-150012/2020|EPI_ISL_483652|2020-06-10:0.0001390251)0/20:0.0000010000,hCoV-19/Argentina/C1374/2020|EPI_ISL_420599|2020-03-18:0.0000933182)0/19:0.0000010000,hCoV-19/Russia/CRIE4907775/2020|EPI_ISL_610227|2020-07-14:0.0002357455)0/19:0.0000023792,hCoV-19/Colombia/GUR-41385/2020|EPI_ISL_942004|2020-06-30:0.0003363957)82.5/20:0.0001210388,(((((((hCoV-19/Ireland/D-NVRL-20Z13345/2020|EPI_ISL_981252|2020-05-07:0.0001871643,(hCoV-19/Taiwan/TSGH-21/2020|EPI_ISL_436106|2020-03-30:0.0002385665,hCoV-19/Belgium/rega-0710918/2020|EPI_ISL_734795|2020-07-10:0.0000935712)0/17:0.0000010000)0/17:0.0000010000,(hCoV-19/Austria/CeMM1077/2020|EPI_ISL_583883|2020-06-30:0.0000929558,hCoV-19/Luxembourg/LNS2364456/2020|EPI_ISL_740109|2020-11-07:0.0004224417)96.8/100:0.0001871538)0/21:0.0000010000,((hCoV-19/Austria/CeMM1350/2020|EPI_ISL_853898|2020-08-10:0.0001871529,hCoV-19/Serbia/Vranje-000670404/2020|EPI_ISL_904014|2020-04-04:0.0000461258)0/99:0.0000010000,hCoV-19/North_Macedonia/13895/2020|EPI_ISL_909654|2020-10-02:0.0002333150)90.5/100:0.0000927934)0/21:0.0000010000,hCoV-19/Luxembourg/LNS1612000/2020|EPI_ISL_419571|2020-03-06:0.0000466172)0/22:0.0000010000,hCoV-19/Bosnia_and_Herzegovina/ChVir7375/2020|EPI_ISL_462474|2020-03-29:0.0000456226)0/22:0.0000010000,(hCoV-19/Morocco/RA85/2020|EPI_ISL_467299|2020-05-21:0.0007455442,hCoV-19/Morocco/FMP-58/2020|EPI_ISL_775258|2020-12-21:0.0009361314)73.1/95:0.0000425934)0/22:0.0000010000,hCoV-19/France/ARA-43052/2020|EPI_ISL_683363|2020-06-03:0.0001850660)91.3/22:0.0000961801)0/16:0.0000024241,((hCoV-19/Czech_Republic/FNHK-06201/2020|EPI_ISL_895734|2020-03-25:0.0000010000,(hCoV-19/Czech_Republic/FNHK-20502/2020|EPI_ISL_895765|2020-04-25:0.0000919917,hCoV-19/Turkey/ACUTG-10/2020|EPI_ISL_509417|2020-04-19:0.0008558144)0/54:0.0000010000)0/48:0.0000010000,(hCoV-19/Czech_Republic/FNHK-10205/2020|EPI_ISL_895748|2020-04-18:0.0000924739,hCoV-19/Czech_Republic/FNHK-109/2020|EPI_ISL_895770|2020-03-29:0.0000457212)94/100:0.0001382319)85/39:0.0000454552)0/17:0.0000010000,(hCoV-19/Norway/3165/2020|EPI_ISL_549049|2020-08-17:0.0002807316,hCoV-19/Egypt/MASRI-029/2020|EPI_ISL_482774|2020-05-13:0.0001552247)75.8/92:0.0000771049)0/16:0.0000034981,((((hCoV-19/Netherlands/Gelderland_150/2020|EPI_ISL_460910|2020-05-22:0.0001869617,hCoV-19/Netherlands/Gelderland_42/2020|EPI_ISL_460942|2020-04-28:0.0001402107)0/52:0.0000010000,hCoV-19/Netherlands/NA_210/2020|EPI_ISL_422745|2020-03-25:0.0000461759)0/48:0.0000010000,((hCoV-19/Netherlands/ZH-EMC-687/2020|EPI_ISL_632321|2020-08-20:0.0001516240,(((hCoV-19/Sint_Eustatius/BQ-RIVM-10370/2020|EPI_ISL_636600|2020-09-08:0.0000461247,hCoV-19/Curacao/CW-RIVM-21723/2020|EPI_ISL_1014559|2020-10-08:0.0001867550)0/33:0.0000010000,((((hCoV-19/Curacao/CW-RIVM-21732/2020|EPI_ISL_1014551|2020-12-12:0.0000938237,hCoV-19/Curacao/CW-RIVM-21730/2020|EPI_ISL_1014553|2020-12-16:0.0000463880)77.9/100:0.0000461295,hCoV-19/Curacao/CW-RIVM-21706/2020|EPI_ISL_1014576|2020-11-17:0.0000461278)0/100:0.0000010000,hCoV-19/Curacao/CW-RIVM-21728/2020|EPI_ISL_1014555|2020-12-26:0.0002344942)85.2/100:0.0000461260,hCoV-19/Curacao/CW-RIVM-21714/2020|EPI_ISL_1014568|2020-12-28:0.0001400527)0/33:0.0000010000)77.5/100:0.0000463953,hCoV-19/Netherlands/ZH-EMC-411/2020|EPI_ISL_523751|2020-08-10:0.0001405173)75.2/100:0.0000505317)99.9/100:0.0005115003,hCoV-19/Netherlands/un-EMC-783/2020|EPI_ISL_577879|2020-06-02:0.0001887117)0/49:0.0000026637)0/49:0.0000010000,hCoV-19/Belgium/UGent-36/2020|EPI_ISL_434354|2020-03-27:0.0001412481)86.9/100:0.0000929527)0/17:0.0003798340,(hCoV-19/Egypt/NRC-01/2020|EPI_ISL_430820|2020-03-18:0.0000464703,hCoV-19/Egypt/CCHE57357-P-22/2020|EPI_ISL_812857|2020-08-24:0.0007859467)78.5/93:0.0000454671)0/16:0.0000014403)83.5/19:0.0001068366,((((hCoV-19/Nigeria/AK-CV324/2020|EPI_ISL_729994|2020-07-27:0.0002324005,hCoV-19/Guadeloupe/IPG-7321/2020|EPI_ISL_613421|2020-03-14:0.0000463938)76.5/93:0.0000460672,(hCoV-19/Italy/CAM-CRGS-113/2020|EPI_ISL_877027|2020-04-16:0.0002314177,hCoV-19/Italy/CAM-CRGS-93/2020|EPI_ISL_888681|2020-03-18:0.0012349094)0/34:0.0000906989)0/20:0.0000022402,hCoV-19/Kenya/C1499/2020|EPI_ISL_457863|2020-04-20:0.0000472200)0/20:0.0000023019,((hCoV-19/Czech_Republic/NRL-7322-2/2020|EPI_ISL_584075|2020-06-19:0.0000934872,((hCoV-19/Czech_Republic/IAB20_016_221/2020|EPI_ISL_889353|2020-08-17:0.0000468533,hCoV-19/Slovakia/UKBA-410/2020|EPI_ISL_718258|2020-11-19:0.0002359793)93.5/100:0.0001410315,hCoV-19/Germany/HE-Cento-34932516/2020|EPI_ISL_815352|2020-07-18:0.0001392839)92.9/100:0.0001393167)74.3/100:0.0000464160,(hCoV-19/Czech_Republic/IAB20_016_027/2020|EPI_ISL_889371|2020-08-31:0.0000505107,hCoV-19/Czech_Republic/NRL_9837/2020|EPI_ISL_626608|2020-10-12:0.0000935227)100/100:0.0005609802)77.4/97:0.0000456185)0/11:0.0000029574)0/11:0.0000022843,((hCoV-19/North_Macedonia/9675/2020|EPI_ISL_678250|2020-08-10:0.0002315604,hCoV-19/North_Macedonia/7229/2020|EPI_ISL_516429|2020-07-14:0.0001391184)92.5/100:0.0001391042,(hCoV-19/Uganda/UG054/2020|EPI_ISL_737971|2020-08-08:0.0000471509,hCoV-19/Uganda/UG077/2020|EPI_ISL_737988|2020-08-30:0.0000463985)98.6/100:0.0002805056)76.8/95:0.0000459840)0/13:0.0000027103,(((((((((((hCoV-19/Romania/ROSV_3019/2020|EPI_ISL_491064|2020-04-17:0.0000463305,hCoV-19/Romania/ROSV_12442/2020|EPI_ISL_491043|2020-06-08:0.0002240420)0/63:0.0000500907,hCoV-19/Romania/ROSV_4666/2020|EPI_ISL_491077|2020-04-25:0.0003292673)0/23:0.0000029446,hCoV-19/Chile/Santiago-HMP7679/2020|EPI_ISL_801570|2020-04-22:0.0000464521)0/20:0.0000010000,hCoV-19/Peru/LIM-INS-015/2020|EPI_ISL_490209|2020-03-11:0.0002391338)0/20:0.0000010000,hCoV-19/Spain/MD-HLP-90/2020|EPI_ISL_530087|2020-05-02:0.0001877359)0/22:0.0000010000,((hCoV-19/Spain/AR-IBV-2387/2020|EPI_ISL_468840|2020-03-17:0.0000459936,(hCoV-19/France/PAC-IHU-0953/2020|EPI_ISL_569005|2020-07-09:0.0002352710,hCoV-19/Saint_Martin/IPG-7350/2020|EPI_ISL_613450|2020-03-26:0.0000930239)0/22:0.0000010000)0/21:0.0000010000,(hCoV-19/Spain/PV-IBV-2074/2020|EPI_ISL_468864|2020-04-10:0.0000936769,hCoV-19/Spain/MD-IBV-006418/2020|EPI_ISL_510133|2020-05-04:0.0002350541)0/25:0.0000010000)0/21:0.0000010000)0/21:0.0000010000,hCoV-19/USA/TX-HMH-MCoV-11219/2020|EPI_ISL_789232|2020-09-02:0.0004649657)0/21:0.0000010000,hCoV-19/Romania/Suceava-5894/2020|EPI_ISL_468144|2020-03-25:0.0000455916)0/22:0.0000010000,(((((((hCoV-19/Colombia/DC-INS-SPBOG2062/2020|EPI_ISL_791084|2020-11-04:0.0001005912,hCoV-19/Colombia/AMA-INS-VG-634/2021|EPI_ISL_956290|2021-01-12:0.0003891217)91.4/100:0.0001438355,hCoV-19/Colombia/DC-INS-4301/2020|EPI_ISL_739673|2020-11-09:0.0001417289)92.9/100:0.0001410705,hCoV-19/Colombia/DC-INS-3334/2020|EPI_ISL_653754|2020-09-02:0.0006098890)0/20:0.0000010000,(hCoV-19/Colombia/GVI-150933/2020|EPI_ISL_941988|2020-06-15:0.0000472233,hCoV-19/Colombia/DC-INS-2640/2020|EPI_ISL_653747|2020-08-07:0.0003299872)0/61:0.0000010000)0/56:0.0000010000,hCoV-19/Colombia/INS-CUN-AG2/2020|EPI_ISL_526958|2020-07-17:0.0003749738)91.7/96:0.0000933447,((hCoV-19/Hungary/MH-9653/2020|EPI_ISL_526224|2020-06-04:0.0000010000,hCoV-19/Hungary/MH-6603/2020|EPI_ISL_526236|2020-05-08:0.0000464513)95.2/100:0.0001405474,hCoV-19/Hungary/MH-879/2020|EPI_ISL_526230|2020-04-17:0.0000010000)85.5/90:0.0000461175)0/22:0.0000010000,(hCoV-19/Guatemala/19522/2020|EPI_ISL_837551|2020-06-25:0.0001909466,((hCoV-19/Bolivia/26933/2020|EPI_ISL_837556|2020-07-15:0.0002820590,((hCoV-19/Bolivia/26934/2020|EPI_ISL_837557|2020-08-12:0.0004243770,hCoV-19/Bolivia/26955/2020|EPI_ISL_837573|2020-04-20:0.0000466853)76.1/100:0.0000466809,hCoV-19/Bolivia/26957/2020|EPI_ISL_837575|2020-05-01:0.0000466920)79.4/100:0.0000466582)77.8/91:0.0000466809,hCoV-19/Bolivia/26948/2020|EPI_ISL_837568|2020-05-15:0.0000464698)77.1/86:0.0000464093)85.8/72:0.0000931937)0/22:0.0000010000)0/22:0.0000010000,(hCoV-19/Spain/CT-ISCIII-2012563/2020|EPI_ISL_539534|2020-05-13:0.0001844171,hCoV-19/Spain/CT-ISCIII-2012571/2020|EPI_ISL_539538|2020-05-20:0.0001844138)75.7/100:0.0000459722)0/22:0.0000010000,hCoV-19/Latvia/070/2020|EPI_ISL_501286|2020-06-05:0.0002305221)85/22:0.0000454560)0/10:0.0000012359,((hCoV-19/Belarus/MI-RII-MH11353S/2020|EPI_ISL_754231|2020-07-28:0.0003386192,hCoV-19/Serbia/L5034/2020|EPI_ISL_909737|2020-09-23:0.0006933365)0/27:0.0000026637,hCoV-19/Switzerland/BS-42231705/2020|EPI_ISL_581700|2020-04-15:0.0000925490)84.7/22:0.0000454581)0/13:0.0000021833,(((((hCoV-19/Germany/BAV-PL-virotum_8kmo/2020|EPI_ISL_887172|2020-05-20:0.0002478286,hCoV-19/USA/TX-DSHS-0342/2020|EPI_ISL_538280|2020-06-13:0.0003754606)0/72:0.0000010000,hCoV-19/Luxembourg/LNS8258882/2020|EPI_ISL_434491|2020-04-14:0.0000930502)0/58:0.0000010000,(hCoV-19/Luxembourg/LNS8881447/2020|EPI_ISL_744819|2020-05-05:0.0001871866,hCoV-19/Luxembourg/LNS7438855/2020|EPI_ISL_429730|2020-04-09:0.0000460782)77.9/100:0.0000460251)0/59:0.0000010000,(hCoV-19/Cyprus/007/2020|EPI_ISL_463747|2020-04-17:0.0001382101,hCoV-19/Germany/HH-hpi-p1870/2020|EPI_ISL_775675|2020-03-23:0.0000963298)0/59:0.0000010000)0/60:0.0000010000,hCoV-19/Luxembourg/LNS6282845/2020|EPI_ISL_417533|2020-03-18:0.0000458398)83/96:0.0000455270)0/14:0.0000012771,(hCoV-19/Croatia/592_Osijek/2020|EPI_ISL_454578|2020-03-13:0.0000464036,hCoV-19/Croatia/1560_Split/2020|EPI_ISL_454583|2020-03-18:0.0000010000)83.8/55:0.0000462081)0/11:0.0000010080,(((((hCoV-19/Kenya/C68332/2020|EPI_ISL_855538|2020-10-29:0.0002569645,hCoV-19/Kenya/C67051/2020|EPI_ISL_968898|2020-10-19:0.0001491647)0/100:0.0000010000,hCoV-19/Kenya/C70546/2020|EPI_ISL_968988|2020-11-11:0.0001975224)89.1/100:0.0000952901,hCoV-19/Kenya/C71480/2020|EPI_ISL_968922|2020-11-15:0.0003404462)74.2/100:0.0000474081,hCoV-19/Kenya/C76492/2020|EPI_ISL_855547|2020-12-10:0.0004001157)96.1/100:0.0001915422,hCoV-19/Rwanda/NRLNAT1015/2020|EPI_ISL_925853|2020-12-12:0.0004735777)77.5/49:0.0000457464)0/12:0.0000024815,(hCoV-19/Denmark/DCGC-1349/2020|EPI_ISL_617382|2020-04-27:0.0000467666,hCoV-19/Denmark/DCGC-1202/2020|EPI_ISL_614847|2020-05-25:0.0000930222)77.8/100:0.0000461162)0/9:0.0000026506,(hCoV-19/Cameroon/CV435/2020|EPI_ISL_845562|2020-11-19:0.0001853999,hCoV-19/Cameroon/CV430/2020|EPI_ISL_845563|2020-12-02:0.0002456752)99.5/100:0.0004180293)0/9:0.0000023692,hCoV-19/Morocco/6889/2020|EPI_ISL_459967|2020-03-15:0.0000010000)0/11:0.0000014081,(((((hCoV-19/Colombia/AMA-GUR-06777/2020|EPI_ISL_941138|2020-05-04:0.0000937664,hCoV-19/Colombia/AMA-INS-109363/2020|EPI_ISL_526949|2020-05-11:0.0000467554)85.7/100:0.0000925179,hCoV-19/Uruguay/UY-NYUMC939/2020|EPI_ISL_480437|2020-05-26:0.0001467196)0/55:0.0000010000,(hCoV-19/Uruguay/UY-182/2020|EPI_ISL_480333|2020-04-07:0.0000471648,hCoV-19/Uruguay/UY-AT/2020|EPI_ISL_480347|2020-05-20:0.0000980527)89.1/100:0.0000938022)0/55:0.0000010000,hCoV-19/Egypt/MASRI-011/2020|EPI_ISL_482762|2020-05-05:0.0001396404)0/95:0.0000010000,hCoV-19/United_Arab_Emirates/L9119/2020|EPI_ISL_469281|2020-03-28:0.0000454560)83.4/95:0.0000454572)0/9:0.0000120873,hCoV-19/Australia/NSW532/2020|EPI_ISL_455071|2020-05-08:0.0001440357)0/9:0.0000020086,hCoV-19/Uganda/UG050/2020|EPI_ISL_737933|2020-05-07:0.0000010000)0/9:0.0000047940,hCoV-19/USA/KS-KHEL-0004/2020|EPI_ISL_875678|2020-03-15:0.0000455732)0/9:0.0000043226,(hCoV-19/Luxembourg/Lux1/2020|EPI_ISL_413593|2020-02-29:0.0000010000,(hCoV-19/Finland/26M7124/2020|EPI_ISL_481622|2020-03-26:0.0000469466,hCoV-19/Finland/13M19/2020|EPI_ISL_418385|2020-03-13:0.0000931066)77.6/100:0.0000467306)84.7/95:0.0000466019)0/14:0.0000028582,((hCoV-19/USA/TX-HMH-MCoV-13050/2020|EPI_ISL_788201|2020-08-27:0.0000716434,hCoV-19/Costa_Rica/CRV-0008/2020|EPI_ISL_480312|2020-03-18:0.0000010000)0/48:0.0000010000,hCoV-19/Costa_Rica/CRV-0014/2020|EPI_ISL_480318|2020-03-29:0.0000486234)86.8/48:0.0000691192)0/12:0.0000047795,hCoV-19/New_Zealand/20VR1110/2020|EPI_ISL_456191|2020-03-19:0.0001405345)0/17:0.0000051808,(hCoV-19/Ecuador/USFQ-531/2020|EPI_ISL_697798|2020-11-30:0.0000466300,hCoV-19/Ecuador/USFQ-563/2020|EPI_ISL_824286|2020-12-28:0.0001406436)77.8/61:0.0000460113)0/13:0.0001094453,(((hCoV-19/Singapore/1435/2020|EPI_ISL_693323|2020-11-27:0.0000460611,hCoV-19/Malaysia/IMR_WC45870/2021|EPI_ISL_962526|2021-01-17:0.0004533878)93.1/97:0.0003395844,((((hCoV-19/Malaysia/IMR-WI200/2020|EPI_ISL_718311|2020-10-08:0.0003566979,((hCoV-19/Malaysia/IMR-UCSI_R7/2021|EPI_ISL_877231|2021-01-08:0.0007042194,hCoV-19/Malaysia/IMR_WC42899/2021|EPI_ISL_962203|2021-01-15:0.0000920229)0/98:0.0000010000,hCoV-19/Malaysia/HPUPM_ML6708/2020|EPI_ISL_861724|2020-11-04:0.0000922938)81.3/100:0.0002330346)73.5/100:0.0001575926,hCoV-19/Malaysia/IMR_WC360297/2020|EPI_ISL_944099|2020-12-20:0.0005298030)85.3/100:0.0003561995,hCoV-19/Malaysia/IMR-WC268551/2020|EPI_ISL_728242|2020-11-11:0.0002806069)77.7/96:0.0002729011,hCoV-19/Malaysia/IMR_WC329964/2020|EPI_ISL_912397|2020-12-10:0.0009195529)42.9/92:0.0002353087)30.1/27:0.0002243268,((hCoV-19/Malaysia/HPUPM_ML6025/2020|EPI_ISL_861721|2020-10-26:0.0000464113,hCoV-19/Malaysia/UNIMAS-15792/2020|EPI_ISL_718200|2020-11-18:0.0001849375)79/100:0.0000455816,hCoV-19/Malaysia/IMR-CV138551/2020|EPI_ISL_718291|2020-09-01:0.0004218308)0/22:0.0000021908)99.9/100:0.0006607883)0/16:0.0000706566,(hCoV-19/France/ARA-40291/2020|EPI_ISL_678546|2020-05-24:0.0002794418,hCoV-19/Nigeria/LA-CV389/2020|EPI_ISL_730042|2020-08-17:0.0001865615)74.1/79:0.0000454821)0/14:0.0000011276,hCoV-19/Denmark/SSI-02/2020|EPI_ISL_416143|2020-02-28:0.0000457515)0/16:0.0000010518,hCoV-19/Bosnia_and_Herzegovina/ChVir7344/2020|EPI_ISL_462452|2020-03-19:0.0000456173)0/10:0.0000010655,hCoV-19/Ireland/LK-NVRL-19933/2020|EPI_ISL_414585|2020-03-03:0.0000010000)0/10:0.0000011308,hCoV-19/Kenya/C253/2020|EPI_ISL_457868|2020-04-03:0.0000461215)0/13:0.0000163924,((((hCoV-19/Czech_Republic/NRL_7000/2020|EPI_ISL_541082|2020-06-10:0.0000929842,hCoV-19/Ukraine/203100349/2020|EPI_ISL_512628|2020-06-23:0.0001396796)96.3/100:0.0001860106,(hCoV-19/Iceland/3966/2020|EPI_ISL_827662|2020-11-21:0.0001929372,hCoV-19/Ukraine/203100339/2020|EPI_ISL_512618|2020-07-11:0.0001858746)97.2/100:0.0002322685)0/27:0.0000010000,(hCoV-19/Ukraine/Rivne_55/2020|EPI_ISL_979972|2020-06-04:0.0001859008,hCoV-19/Czech_Republic/IAB20_016_034/2020|EPI_ISL_889359|2020-07-29:0.0002816492)0/22:0.0000010000)0/46:0.0000010000,hCoV-19/Italy/LOM-UniMI-L347/2020|EPI_ISL_542285|2020-03-04:0.0000464533)83.3/50:0.0000455473)0/14:0.0000108483,(hCoV-19/Italy/VEN-IZSVe-101-12/2020|EPI_ISL_522855|2020-04-20:0.0001415105,hCoV-19/Ghana/UHAS-W247/2020|EPI_ISL_861459|2020-12-03:0.0004921459)74/51:0.0000459972)0/14:0.0000417279,hCoV-19/Czech_Republic/NRL-6849-8/2020|EPI_ISL_541335|2020-05-13:0.0000934836)0/1:0.0000130649,(hCoV-19/Algeria/G41498-8846/2020|EPI_ISL_766861|2020-06-29:0.0001876244,hCoV-19/Algeria/G38029-8861/2020|EPI_ISL_766872|2020-06-19:0.0002342500)91.4/99:0.0001404298)0/2:0.0000010896,hCoV-19/Netherlands/NoordBrabant_4/2020|EPI_ISL_414450|2020-03-06:0.0000940442)0/2:0.0000021296,hCoV-19/South_Africa/KRISP-K003670/2020|EPI_ISL_602626|2020-07-01:0.0001401073)0/0:0.0000010448,hCoV-19/Guadeloupe/IPG-7330/2020|EPI_ISL_613430|2020-03-16:0.0000456255)0/3:0.0000014219,(((((((hCoV-19/Switzerland/BS-UHB-42190282/2020|EPI_ISL_528066|2020-03-13:0.0000459496,hCoV-19/Luxembourg/LNS3059908/2020|EPI_ISL_459895|2020-05-18:0.0001450015)0/25:0.0000010000,(((((hCoV-19/Switzerland/BE-UNIBE-214-0044/2020|EPI_ISL_574851|2020-04-06:0.0000933759,((hCoV-19/Canada/Qc-JEW-Q9251384/2020|EPI_ISL_825856|2020-05-25:0.0000930554,hCoV-19/Canada/QC-JUS-V6081661/2020|EPI_ISL_954557|2020-04-07:0.0001872841)72.9/67:0.0000460791,((hCoV-19/Germany/BW-FR0011/2020|EPI_ISL_852748|2020-03-06:0.0000869448,hCoV-19/India/MH-ACTREC-273/2020|EPI_ISL_699925|2020-07-10:0.0003734559)0/22:0.0000010000,hCoV-19/DRC/10248/2020|EPI_ISL_591087|2020-05-22:0.0001872307)0/20:0.0000010000)0/19:0.0000010000)0/20:0.0000010000,hCoV-19/Bangladesh/G-38/2020|EPI_ISL_600562|2020-03-26:0.0000519655)0/21:0.0000010000,hCoV-19/Senegal/1683/2020|EPI_ISL_480783|2020-03-31:0.0000466674)0/21:0.0000010000,(hCoV-19/DRC/11460/2020|EPI_ISL_527562|2020-05-25:0.0003926327,((hCoV-19/Congo/Q001C093AG_2101-TM-r1-007/2020|EPI_ISL_912358|2020-12-10:0.0001092896,(hCoV-19/Congo/Q001C098AM_2101-TM-r1-012/2020|EPI_ISL_912363|2020-12-18:0.0001879977,hCoV-19/Congo/Q001C118A6_2101-TM-r1-032/2020|EPI_ISL_912381|2020-12-30:0.0002359143)81.1/57:0.0000799010)28.4/56:0.0000469217,hCoV-19/Congo/Q001C106AH_2101-TM-r1-020/2020|EPI_ISL_912370|2020-12-23:0.0000612043)99.6/100:0.0003633680)73.1/40:0.0000452093)0/20:0.0000010000,hCoV-19/South_Africa/KRISP-K002484/2020|EPI_ISL_535392|2020-08-07:0.0003721205)0/22:0.0000010000)0/22:0.0000010000,hCoV-19/Portugal/PT0980/2020|EPI_ISL_511529|2020-03-31:0.0001875873)0/22:0.0000010000,hCoV-19/Senegal/5718/2020|EPI_ISL_481236|2020-04-18:0.0001427001)0/22:0.0000024471,(hCoV-19/DRC/3946/2020|EPI_ISL_961013|2020-04-25:0.0000925501,hCoV-19/DRC/16145/2020|EPI_ISL_591085|2020-06-01:0.0000977363)88.8/100:0.0000925134)0/22:0.0000010000,hCoV-19/Palestine/14/2020|EPI_ISL_596503|2020-03-10:0.0000460723)0/22:0.0000010000,hCoV-19/Israel/CVL-n3120/2020|EPI_ISL_447251|2020-03-09:0.0001848254)84.6/21:0.0000454584)0/3:0.0000023324,hCoV-19/South_Africa/R03006/2020|EPI_ISL_417186|2020-03-07:0.0000916655)0/2:0.0000013942,((hCoV-19/Costa_Rica/CRV-0024/2020|EPI_ISL_480328|2020-04-06:0.0000478153,hCoV-19/Saudi_Arabia/KAUST-Madinah263/2020|EPI_ISL_437746|2020-03-30:0.0001385544)29.3/29:0.0000448652,hCoV-19/England/LIVE-A86CC/2020|EPI_ISL_517200|2020-03-27:0.0000010000)0/13:0.0000012521)0/4:0.0000016608,hCoV-19/South_Africa/KRISP-0113/2020|EPI_ISL_467467|2020-04-05:0.0000921112)0/9:0.0000010054,hCoV-19/Sweden/20-08639/2020|EPI_ISL_475556|2020-03-29:0.0000454782)0/10:0.0000011602,hCoV-19/Sweden/20-08093/2020|EPI_ISL_454465|2020-03-06:0.0001844769)0/4:0.0000010406,hCoV-19/Croatia/52103_ID1647_20/2020|EPI_ISL_994659|2020-04-15:0.0001845970)0/4:0.0000016397,((((hCoV-19/Germany/BAV-PL-virotum_vn9f/2020|EPI_ISL_887187|2020-02-03:0.0000010000,hCoV-19/Germany/BAV-PL-virotum-nacq/2020|EPI_ISL_582134|2020-02-15:0.0000471412)86.7/100:0.0000468958,hCoV-19/Germany/BY-ChVir-1289/2020|EPI_ISL_450203|2020-02-01:0.0000010000)86.2/100:0.0000455955,hCoV-19/Afghanistan/IMB07968/2020|EPI_ISL_1001003|2020-06-15:0.0000461958)0/69:0.0000010000,((hCoV-19/Austria/Graz-MUG7/2020|EPI_ISL_437203|2020-04-06:0.0000916650,hCoV-19/Turkey/KOU-MG/2020|EPI_ISL_476832|2020-04-27:0.0002306058)0/27:0.0000010000,hCoV-19/Turkey/Ankara_GUMV_31394/2020|EPI_ISL_730569|2020-09-14:0.0009299494)85.2/38:0.0000454551)84/22:0.0000454566)0/11:0.0000017650,(hCoV-19/Kazakhstan/NCB-2/2020|EPI_ISL_435046|2020-03-25:0.0000010000,hCoV-19/Malaysia/UNIMAS-M3002/2020|EPI_ISL_718154|2020-05-07:0.0001395493)83.6/51:0.0000454577)0/9:0.0000010000,((hCoV-19/Poland/PL_P32/2020|EPI_ISL_455445|2020-03-13:0.0000916751,hCoV-19/Russia/Moscow-64601/2020|EPI_ISL_428870|2020-03-13:0.0001385480)47.3/77:0.0000429663,hCoV-19/Italy/LOM-ASST-19/2020|EPI_ISL_486656|2020-02-20:0.0000486246)0/22:0.0000030939)0/4:0.0000010894,(hCoV-19/Bosnia_and_Herzegovina/ChVir7357/2020|EPI_ISL_462462|2020-03-23:0.0000010000,hCoV-19/Germany/BW-MVZ-LS-53/2020|EPI_ISL_640270|2020-05-07:0.0000501051)86.6/100:0.0000918390)0/4:0.0000010000,hCoV-19/South_Africa/NHLS-UCT-GS-0061/2020|EPI_ISL_640057|2020-03-25:0.0000484800)0/4:0.0000010177,hCoV-19/Bulgaria/17/2020|EPI_ISL_480300|2020-04-14:0.0001859857)0/4:0.0000010135,(hCoV-19/Bangladesh/DNAS-CPH-isl-461/2020|EPI_ISL_605902|2020-04-29:0.0001398409,hCoV-19/Bangladesh/CHRF-0007/2020|EPI_ISL_468075|2020-05-14:0.0001388769)94.1/100:0.0001388505)0/5:0.0000010000,hCoV-19/Croatia/LG-S2new/2020|EPI_ISL_468591|2020-04-10:0.0000917813)0/5:0.0000010000,(((((((((((hCoV-19/Indonesia/YO-UGM-00061/2020|EPI_ISL_575331|2020-06-16:0.0001844905,((hCoV-19/Indonesia/BT-SHSIU-01-4941/2020|EPI_ISL_707696|2020-10-15:0.0003751790,hCoV-19/Singapore/1490/2020|EPI_ISL_754099|2020-12-21:0.0005583789)91.5/100:0.0001383433,((((hCoV-19/Indonesia/TNG-LIPI016/2020|EPI_ISL_833499|2020-08-21:0.0002833265,hCoV-19/Indonesia/JT-UGM-60896/2020|EPI_ISL_1005698|2020-09-22:0.0002775241)0/23:0.0000010000,hCoV-19/Indonesia/JT-UGM-53311/2020|EPI_ISL_1005697|2020-09-09:0.0003233133)97.1/34:0.0001845998,hCoV-19/Taiwan/NTU47/2020|EPI_ISL_872598|2020-12-19:0.0005101273)74.1/23:0.0000459733,hCoV-19/Indonesia/JT-UGM-202538/2020|EPI_ISL_525492|2020-06-26:0.0001388832)79.2/23:0.0000454736)0/23:0.0000010000)90.2/23:0.0000916348,((((hCoV-19/Indonesia/JK-EIJK121/2021|EPI_ISL_889019|2021-01-04:0.0002342640,hCoV-19/Indonesia/JB-EIJK70/2020|EPI_ISL_888986|2020-11-12:0.0000467465)87.4/100:0.0000931307,hCoV-19/Indonesia/JB-EIJK100/2020|EPI_ISL_888993|2020-12-10:0.0002343281)97.8/100:0.0002342326,hCoV-19/Indonesia/BT-EIJK88/2020|EPI_ISL_888992|2020-12-02:0.0005166745)0/57:0.0000022595,hCoV-19/Taiwan/NTU37/2020|EPI_ISL_740547|2020-11-26:0.0004634634)0/26:0.0000010000)0/22:0.0000023874,hCoV-19/Indonesia/MU-NIHRD-PME8242/2020|EPI_ISL_791986|2020-10-09:0.0006092612)43.5/22:0.0000456429,hCoV-19/Indonesia/KS-NIHRD-PME4900/2020|EPI_ISL_538510|2020-08-06:0.0002312649)0/20:0.0000022716,(((((hCoV-19/Indonesia/JI-ITDua-34965NT/2020|EPI_ISL_888593|2020-12-24:0.0002772047,hCoV-19/Indonesia/JI-ITDua-33753N/2020|EPI_ISL_877422|2020-12-15:0.0004168751)97/100:0.0002309038,(hCoV-19/Indonesia/JB-EIJK74/2020|EPI_ISL_889010|2020-11-18:0.0001873273,hCoV-19/Indonesia/BT-EIJK81/2020|EPI_ISL_888991|2020-11-25:0.0001407179)97.4/100:0.0002346869)76.6/91:0.0000452705,(hCoV-19/Indonesia/JI-ITDua-17563Nv/2020|EPI_ISL_956277|2020-07-20:0.0000462040,hCoV-19/Singapore/1088/2020|EPI_ISL_596478|2020-10-06:0.0005656957)76.9/100:0.0000453917)0/35:0.0000010000,(hCoV-19/Indonesia/JI-ITDua-8967NTv/2020|EPI_ISL_956270|2020-05-12:0.0000911430,hCoV-19/Indonesia/JI-NIHRD-PME2054/2020|EPI_ISL_538499|2020-06-29:0.0000464583)0/99:0.0000010000)0/37:0.0000020698,hCoV-19/Indonesia/JI-ITDua-37008N/2021|EPI_ISL_956314|2021-01-11:0.0008345244)82.2/34:0.0000459742)0/22:0.0000020534,hCoV-19/Jordan/AM-ALSR-2579/2020|EPI_ISL_635778|2020-07-04:0.0003230665)82.6/22:0.0000464784,hCoV-19/Saudi_Arabia/KAUST-MADINAH956/2020|EPI_ISL_513206|2020-05-12:0.0000916197)0/20:0.0000022313,(hCoV-19/Saudi_Arabia/KAUST-MAKKAH1525/2020|EPI_ISL_678102|2020-04-06:0.0000454581,hCoV-19/Saudi_Arabia/KAUST-MADINAH898/2020|EPI_ISL_513200|2020-05-26:0.0001384894)0/20:0.0000010000)83/22:0.0000454564,hCoV-19/Saudi_Arabia/KAUST-RIYADH1220/2020|EPI_ISL_678210|2020-06-05:0.0000921710)0/22:0.0000026546,hCoV-19/Indonesia/BT-SHSIU-01-2566/2020|EPI_ISL_707778|2020-09-30:0.0004779650)0/22:0.0000440870,hCoV-19/Switzerland/BE-ETHZ-420614/2020|EPI_ISL_768031|2020-12-22:0.0000010000)0/4:0.0000020288)0/4:0.0000010000,hCoV-19/France/IDF_HB_112003053833/2020|EPI_ISL_940421|2020-03-14:0.0001388283)0/4:0.0000010000,(hCoV-19/Poland/PL_MCB_102/2020|EPI_ISL_645101|2020-04-29:0.0000928478,hCoV-19/Poland/PL_MCB_1/2020|EPI_ISL_645000|2020-04-23:0.0001870398)76.3/45:0.0000466923)0/4:0.0000010000,hCoV-19/India/MP-NIHSAD-2604-22/2020|EPI_ISL_452790|2020-04-24:0.0000936806)0/4:0.0000010000,hCoV-19/South_Africa/KRISP-0166/2020|EPI_ISL_467516|2020-04-14:0.0001392053)0/3:0.0000010000,hCoV-19/South_Africa/NHLS-UCT-GP-5155/2020|EPI_ISL_700412|2020-04-21:0.0000966964)0/3:0.0000010000,hCoV-19/France/ARA-SC135/2020|EPI_ISL_700399|2020-05-07:0.0000925813)0/3:0.0000010000,hCoV-19/Italy/CAM-TIGEM-928/2020|EPI_ISL_833557|2020-05-06:0.0001389394)0/3:0.0000010000,hCoV-19/Israel/CVL-n1467/2020|EPI_ISL_649090|2020-03-02:0.0000454860)0/3:0.0000010000,hCoV-19/United_Arab_Emirates/3927/2020|EPI_ISL_859901|2020-11-26:0.0005087293)0/3:0.0000010000,hCoV-19/Thailand/Bangkok-Tho07/2020|EPI_ISL_708823|2020-10-31:0.0005091122)0/3:0.0000010000,hCoV-19/Ukraine/203100341/2020|EPI_ISL_512620|2020-05-27:0.0001392351)0/2:0.0000010000,hCoV-19/Peru/JUN-INS-047/2020|EPI_ISL_516647|2020-04-11:0.0001913842)0/2:0.0000010000,(hCoV-19/New_Zealand/20VR3491/2020|EPI_ISL_579505|2020-04-23:0.0000930278,hCoV-19/Brazil/RS-26874/2020|EPI_ISL_943600|2020-07-08:0.0006067818)77.2/95:0.0000467703)0/2:0.0000010000,hCoV-19/Norway/1811/2020|EPI_ISL_420139|2020-03-05:0.0000918524)0/2:0.0000010000,(hCoV-19/Russia/SCPM-O-05/2020|EPI_ISL_451967|2020-03-21:0.0012055914,hCoV-19/Czech_Republic/FNHK-22001/2020|EPI_ISL_895834|2020-05-26:0.0001846905)76.3/33:0.0000453012)0/3:0.0000010000,((((((((((((((((((((((((((((((((((hCoV-19/Portugal/PT0390b/2020|EPI_ISL_454109|2020-04-15:0.0001976949,((hCoV-19/Germany/BY-MVP-0296/2020|EPI_ISL_466925|2020-05-26:0.0001872773,(((((((((((((hCoV-19/Moldova/ICGEB_MD6/2020|EPI_ISL_516938|2020-06-17:0.0003282226,(hCoV-19/Peru/LAM-INS-170/2020|EPI_ISL_536563|2020-04-01:0.0005542187,hCoV-19/Singapore/1456/2020|EPI_ISL_728192|2020-12-11:0.0002809386)0/40:0.0000146293)0/33:0.0003700558,hCoV-19/USA/WA-UW-21784/2020|EPI_ISL_571005|2020-08-05:0.0009927228)81.4/25:0.0001414868,((((hCoV-19/Mexico/BCN-ALSR-2446/2020|EPI_ISL_635480|2020-05-14:0.0000928651,hCoV-19/Mexico/BCN-ALSR-2530/2020|EPI_ISL_635534|2020-06-22:0.0002321534)0/22:0.0000010000,(hCoV-19/South_Africa/NHLS-UCT-GP-5664/2020|EPI_ISL_700462|2020-05-14:0.0000464161,(hCoV-19/Spain/CT-IBV-005502/2020|EPI_ISL_510520|2020-05-26:0.0001401402,hCoV-19/Canada/Qc-JUS-V916062399/2020|EPI_ISL_825674|2020-07-16:0.0003744563)0/22:0.0000010000)0/22:0.0000010000)85.8/22:0.0000455443,(hCoV-19/Norway/CS-25/2020|EPI_ISL_666605|2020-03-24:0.0000955376,hCoV-19/Egypt/CPHL-NRC-18/2020|EPI_ISL_794594|2020-03-25:0.0000935559)0/22:0.0000010000)91.3/22:0.0000455467,(((((((hCoV-19/Colombia/MAG-GVI-93457/2020|EPI_ISL_447778|2020-04-01:0.0000464148,(hCoV-19/Peru/JUN-INS-074/2020|EPI_ISL_524471|2020-03-17:0.0000476882,hCoV-19/Colombia/CAL-GUR-1043/2020|EPI_ISL_944638|2020-04-07:0.0007051375)0/34:0.0000010000)0/20:0.0000010000,((hCoV-19/Canada/Qc-JEW-Q8171853/2020|EPI_ISL_825870|2020-04-17:0.0000930295,(hCoV-19/Serbia/Sabac-000533004/2020|EPI_ISL_678488|2020-04-29:0.0001402483,hCoV-19/Lebanon/S7_763/2020|EPI_ISL_454420|2020-02-21:0.0006238509)0/29:0.0000010000)0/21:0.0000010000,hCoV-19/Argentina/PAIS-E0014/2020|EPI_ISL_792511|2020-04-17:0.0000487812)0/20:0.0000010000)0/20:0.0000010000,(hCoV-19/Egypt/CUNCI-HGC11I005/2021|EPI_ISL_862787|2021-01-03:0.0005631640,(hCoV-19/Iraq/ICGEB-5T/2020|EPI_ISL_582030|2020-06-30:0.0001424315,hCoV-19/Denmark/DCGC-1960/2020|EPI_ISL_618280|2020-07-06:0.0003326718)75.9/55:0.0000535806)0/20:0.0000010000)0/22:0.0000010000,((hCoV-19/Nigeria/NI-CV244/2020|EPI_ISL_729929|2020-07-02:0.0001862380,hCoV-19/Nigeria/ZA-CV531/2020|EPI_ISL_872605|2020-11-11:0.0005753122)87.7/65:0.0000916881,((hCoV-19/Saudi_Arabia/832279/2020|EPI_ISL_469250|2020-03-15:0.0000926353,(hCoV-19/Afghanistan/IMB07962/2020|EPI_ISL_1001000|2020-06-02:0.0001406187,hCoV-19/Zambia/ZMB-33949/2020|EPI_ISL_977413|2020-07-10:0.0003767289)0/22:0.0000010000)0/22:0.0000010000,(hCoV-19/Indonesia/KI-NIHRD-PME5182/2020|EPI_ISL_791983|2020-08-11:0.0002786466,hCoV-19/Afghanistan/IMB07964/2020|EPI_ISL_1001001|2020-05-30:0.0001426735)0/22:0.0000010000)0/22:0.0000010000)81.3/22:0.0000455291)0/22:0.0000418169,hCoV-19/Colombia/SAN-INS-0904/2020|EPI_ISL_739663|2020-10-31:0.0000480425)0/22:0.0000050353,((((hCoV-19/Chile/RM-127568/2020|EPI_ISL_746603|2020-07-18:0.0002791329,hCoV-19/Chile/MA-CADIUMAG-28/2020|EPI_ISL_681693|2020-07-10:0.0003749377)74.8/99:0.0000464175,(hCoV-19/Argentina/PAIS-D0052/2020|EPI_ISL_792494|2020-04-10:0.0000467745,hCoV-19/Chile/AR-ISPCH-9/2020|EPI_ISL_447119|2020-03-26:0.0004279618)0/99:0.0000010000)84.2/98:0.0000476048,hCoV-19/Vietnam/HCMC-35011/2020|EPI_ISL_450740|2020-03-30:0.0000962197)0/22:0.0000010000,(hCoV-19/Dominican_Republic/ICGEB_UNIBE051/2020|EPI_ISL_523811|2020-03-01:0.0001408638,hCoV-19/Benin/314/2020|EPI_ISL_476834|2020-03-17:0.0002382881)0/22:0.0000010000)0/22:0.0000010000)90.7/22:0.0000473749,(hCoV-19/Morocco/ouar396bis/2020|EPI_ISL_978547|2020-05-05:0.0002785917,hCoV-19/Costa_Rica/CV-0007/2020|EPI_ISL_458236|2020-03-06:0.0004742109)0/57:0.0000010000)0/20:0.0000010000)0/20:0.0000022856)83.8/22:0.0003929340,hCoV-19/Nigeria/AK-CV308/2020|EPI_ISL_729986|2020-06-12:0.0003727186)0/18:0.0000012634,hCoV-19/Ukraine/203100362/2020|EPI_ISL_512810|2020-05-15:0.0000935434)0/20:0.0000016122,hCoV-19/Italy/LOM-ASST-15/2020|EPI_ISL_486652|2020-04-02:0.0000010000)0/18:0.0000011713,hCoV-19/Netherlands/NB-RIVM-10344/2020|EPI_ISL_636555|2020-04-21:0.0000461569)0/20:0.0003370032,hCoV-19/Finland/16M32/2020|EPI_ISL_481570|2020-03-16:0.0000935423)0/15:0.0000054047,hCoV-19/Kenya/C19774/2020|EPI_ISL_806665|2020-06-18:0.0000986450)0/10:0.0000020813,((hCoV-19/Panama/329877/2020|EPI_ISL_496653|2020-03-06:0.0000010000,hCoV-19/Panama/341003/2020|EPI_ISL_496909|2020-04-14:0.0000489107)0/65:0.0000010000,hCoV-19/Costa_Rica/INC-0194/2020|EPI_ISL_914801|2020-12-14:0.0005296129)82.7/65:0.0000465317)0/9:0.0000012550,hCoV-19/Kenya/C3205/2020|EPI_ISL_457902|2020-04-28:0.0000010000)0/9:0.0000014550,hCoV-19/Kenya/C460/2020|EPI_ISL_457910|2020-04-08:0.0000010000)0/9:0.0000011920,hCoV-19/Kenya/C713/2020|EPI_ISL_457920|2020-04-14:0.0000461217)0/9:0.0000015081)0/9:0.0000014563,hCoV-19/USA/TX-HMH0203/2020|EPI_ISL_434878|2020-03-24:0.0000930097)0/9:0.0000022479)0/14:0.0000019187,hCoV-19/Australia/NSW2083/2020|EPI_ISL_678295|2020-03-30:0.0000010000)0/10:0.0000010111,hCoV-19/Switzerland/TI-ETHZ-120175/2020|EPI_ISL_468252|2020-04-27:0.0002457838)0/10:0.0000014970,(hCoV-19/South_Africa/NHLS-UCT-GS-2676/2020|EPI_ISL_700411|2020-05-01:0.0001465166,(hCoV-19/Portugal/PT1217/2020|EPI_ISL_511760|2020-03-28:0.0000931911,(hCoV-19/Netherlands/ZH-EMC-343/2020|EPI_ISL_523684|2020-06-26:0.0002813124,hCoV-19/Netherlands/NB-EMC-244/2020|EPI_ISL_523367|2020-05-14:0.0000468146)93.8/100:0.0001407664)0/99:0.0000010000)82.5/100:0.0000458829)0/10:0.0000010000,(hCoV-19/Mexico/CMX-INER-04/2020|EPI_ISL_424626|2020-03-15:0.0000922297,hCoV-19/Egypt/CUNCI-HGC013/2020|EPI_ISL_468047|2020-05-02:0.0002346646)76/100:0.0000456342)0/10:0.0000010000,(hCoV-19/DRC/1324/2020|EPI_ISL_435033|2020-04-07:0.0000462334,((hCoV-19/Canada/BC-BCCDC-5983/2020|EPI_ISL_974250|2020-10-11:0.0000471403,hCoV-19/Canada/BC-BCCDC-6659/2020|EPI_ISL_974582|2020-10-22:0.0002360836)88.2/100:0.0000938308,hCoV-19/DRC/236/2020|EPI_ISL_420032|2020-03-22:0.0000462386)0/99:0.0000010000)95.1/100:0.0001402994)0/11:0.0000010000,hCoV-19/Italy/ABR-IZSGC-TE49461/2020|EPI_ISL_529025|2020-05-16:0.0000010000)0/9:0.0000010000,hCoV-19/Kenya/C54/2020|EPI_ISL_457847|2020-03-24:0.0000945473)0/9:0.0000010505,hCoV-19/Australia/NSW355/2020|EPI_ISL_451616|2020-04-17:0.0000481016)0/9:0.0000010000,hCoV-19/Austria/CeMM1047/2020|EPI_ISL_583864|2020-04-15:0.0000010000)0/4:0.0000010000,hCoV-19/Senegal/119/2020|EPI_ISL_418215|2020-03-12:0.0001416130)0/4:0.0000010422,hCoV-19/Cuba/USAFSAM-S031/2020|EPI_ISL_513313|2020-03-24:0.0000938534)0/5:0.0000023053,(hCoV-19/Austria/CeMM1228/2020|EPI_ISL_853819|2020-06-05:0.0000930782,hCoV-19/Belgium/ULG-9536/2020|EPI_ISL_447124|2020-03-21:0.0000468272)79.2/100:0.0000461076)0/5:0.0000182120,hCoV-19/Finland/FIN03032020A/2020|EPI_ISL_413602|2020-03-03:0.0000926088)0/4:0.0000045764,((((((((((((((((((hCoV-19/USA/CA-CZB-2507/2020|EPI_ISL_513892|2020-05-20:0.0001408031,((((((hCoV-19/Mexico/HGO-InDRE_123/2020|EPI_ISL_913927|2020-10-20:0.0005131199,((hCoV-19/Hong_Kong/HKU-200723-044/2020|EPI_ISL_497811|2020-03-30:0.0001406173,hCoV-19/USA/FL-BPHL-2532/2020|EPI_ISL_848855|2020-11-04:0.0000926383)75.4/24:0.0000461775,(hCoV-19/Slovenia/MB21-3/2020|EPI_ISL_852616|2020-12-15:0.0006491644,((hCoV-19/India/GJ-GBRC323a/2020|EPI_ISL_495079|2020-06-12:0.0001398329,(hCoV-19/United_Arab_Emirates/skmc-3138700/2020|EPI_ISL_582653|2020-08-29:0.0001894263,hCoV-19/Bangladesh/NGRI-NSTU-05/2020|EPI_ISL_514441|2020-07-23:0.0002302927)72.3/37:0.0000457805)92.2/22:0.0001382386,hCoV-19/Dominican_Republic/ICGEB_UNIBE032.2/2020|EPI_ISL_525468|2020-05-06:0.0001418982)86.8/22:0.0000912850)0/22:0.0001296841)0/20:0.0000020979)0/20:0.0000021539,((hCoV-19/Norway/2790/2020|EPI_ISL_493357|2020-06-26:0.0000010000,hCoV-19/Norway/2811/2020|EPI_ISL_493376|2020-06-29:0.0000467433)89/100:0.0000929627,hCoV-19/Norway/3171/2020|EPI_ISL_549173|2020-06-19:0.0001405469)87.3/98:0.0000929824)0/20:0.0000013028,(((hCoV-19/Belarus/HO-RRCEM-MOZ11874S/2020|EPI_ISL_933533|2020-12-08:0.0002339788,hCoV-19/Belarus/HO-RII-MH11354S/2020|EPI_ISL_754232|2020-11-24:0.0001403675)0/100:0.0000010000,hCoV-19/Belarus/ChVir21848/2020|EPI_ISL_860809|2020-11-09:0.0002808622)93.6/100:0.0001866267,hCoV-19/Hungary/MH-13211/2020|EPI_ISL_526225|2020-07-06:0.0003277713)92.3/100:0.0001403296)0/20:0.0000011344,(((hCoV-19/Austria/CeMM0662/2020|EPI_ISL_583630|2020-05-14:0.0000010000,hCoV-19/Austria/CeMM0717/2020|EPI_ISL_583666|2020-05-24:0.0001871892)90.8/97:0.0000929493,hCoV-19/Russia/StPetersburg-RII6704V/2020|EPI_ISL_450242|2020-04-16:0.0000010000)78.4/51:0.0000462029,hCoV-19/USA/NY-UB-00342/2020|EPI_ISL_1009477|2020-12-14:0.0005169294)76.3/57:0.0000461142)0/20:0.0000023995,(hCoV-19/Bermuda/204990918/2020|EPI_ISL_780388|2020-11-06:0.0001852290,hCoV-19/USA/NY-UB-00514/2021|EPI_ISL_1009582|2021-01-04:0.0004287524)97.6/100:0.0002779841)0/20:0.0000018459,hCoV-19/Belarus/MA-RII-MH11359S/2020|EPI_ISL_754235|2020-10-11:0.0005185984)0/20:0.0000010000)0/19:0.0000010000,(hCoV-19/USA/MN-MDH-1821/2020|EPI_ISL_602956|2020-08-09:0.0001853196,(hCoV-19/USA/NM-DOH-2020649693/2020|EPI_ISL_904040|2020-12-30:0.0007001736,(hCoV-19/Curacao/CW-RIVM-21726/2020|EPI_ISL_1014557|2020-10-16:0.0000467245,(hCoV-19/Curacao/CW-RIVM-21719/2020|EPI_ISL_1014563|2020-10-31:0.0000467460,((hCoV-19/Curacao/CW-RIVM-21711/2020|EPI_ISL_1014571|2020-12-04:0.0000929539,hCoV-19/Curacao/CW-RIVM-21709/2020|EPI_ISL_1014573|2020-11-10:0.0000461201)0/68:0.0000010000,hCoV-19/Curacao/CW-RIVM-21708/2020|EPI_ISL_1014574|2020-11-07:0.0000929606)79.1/100:0.0000461247)77.9/100:0.0000467871)99/100:0.0002812356)0/99:0.0000010000)90.7/100:0.0000919483)0/18:0.0000010000,hCoV-19/Taiwan/CGMH-CGU-30/2020|EPI_ISL_464094|2020-04-11:0.0001385048)0/18:0.0000010000,(((((hCoV-19/Bermuda/204990934/2020|EPI_ISL_780401|2020-11-17:0.0000464115,hCoV-19/Barbados/50397/2020|EPI_ISL_977655|2020-12-24:0.0002411460)91.2/100:0.0001398576,(hCoV-19/USA/NY-UB-00690/2021|EPI_ISL_1009592|2021-01-21:0.0001875809,hCoV-19/USA/NY-UB-00325/2020|EPI_ISL_1009463|2020-12-09:0.0001876772)87.6/100:0.0000930788)97.6/100:0.0002326573,hCoV-19/Mexico/CMX-INMEGEN-10/2020|EPI_ISL_522940|2020-08-01:0.0001885944)0/100:0.0000010000,(hCoV-19/USA/NV-CDC-LC0003118/2021|EPI_ISL_886779|2021-01-10:0.0008227338,hCoV-19/Mexico/BCN-ALSR-4943/2020|EPI_ISL_730223|2020-08-02:0.0007037226)74.6/73:0.0000450944)0/34:0.0000010000,hCoV-19/Latvia/096/2020|EPI_ISL_512651|2020-07-23:0.0001385117)73.3/34:0.0000457477)0/19:0.0000010000,hCoV-19/Singapore/1087/2020|EPI_ISL_596477|2020-09-25:0.0006557139)0/18:0.0000010000,hCoV-19/England/ALDP-9C554B/2020|EPI_ISL_567594|2020-09-10:0.0003347555)0/19:0.0000020313,hCoV-19/Jordan/MA-ALSR-2581/2020|EPI_ISL_635779|2020-06-01:0.0004157343)0/20:0.0000026637,(hCoV-19/Sweden/20-23685/2020|EPI_ISL_648191|2020-10-07:0.0004162571,hCoV-19/Albania/Cento-30536457/2020|EPI_ISL_815257|2020-09-05:0.0001845738)90.7/68:0.0001385128)0/20:0.0000010000,hCoV-19/Sweden/20-53127/2020|EPI_ISL_648171|2020-09-04:0.0002771775)0/22:0.0000027503,(hCoV-19/South_Africa/NHLS-UCT-GS-0960/2020|EPI_ISL_700569|2020-10-16:0.0004198955,hCoV-19/South_Africa/NHLS-UCT-GS-1874/2020|EPI_ISL_640118|2020-09-08:0.0000920803)86.9/100:0.0000918955)0/21:0.0000010000,(hCoV-19/Mexico/BCN-CICESE-BC5/2020|EPI_ISL_747243|2020-09-21:0.0001391597,hCoV-19/Mexico/SLP-InDRE-77/2020|EPI_ISL_660068|2020-11-01:0.0007431986)74.1/94:0.0000460158)0/22:0.0000010000,hCoV-19/France/ARA-SC128/2020|EPI_ISL_700392|2020-04-22:0.0000954791)0/19:0.0000010000,hCoV-19/Mexico/BCN-ALSR-2496/2020|EPI_ISL_635505|2020-05-30:0.0001403327)0/16:0.0000010000,(hCoV-19/USA/WI-UW-1120/2020|EPI_ISL_516545|2020-07-27:0.0005162273,hCoV-19/New_Zealand/20VR3755/2020|EPI_ISL_548132|2020-06-21:0.0001873944)74/100:0.0000460667)0/17:0.0000010000,(hCoV-19/USA/NY-UB-00477/2020|EPI_ISL_1009569|2020-12-30:0.0005656600,hCoV-19/Mexico/NLE-UANL-041/2020|EPI_ISL_979333|2020-12-26:0.0006167814)73.3/77:0.0000446391)83.6/22:0.0000712252,(hCoV-19/Bosnia_and_Herzegovina/VFS-UNSA-LMGFI013/2020|EPI_ISL_955171|2020-12-17:0.0002384063,((hCoV-19/Norway/4336/2020|EPI_ISL_635182|2020-10-12:0.0002340919,hCoV-19/Germany/ST-MD517/2021|EPI_ISL_960975|2021-01-26:0.0005631416)0/100:0.0000010000,hCoV-19/Iceland/4712/2020|EPI_ISL_828403|2020-11-11:0.0001872450)81.8/100:0.0000924558)95.4/100:0.0001871586)0/17:0.0000027508,hCoV-19/USA/NY-UB-00252/2020|EPI_ISL_1009433|2020-05-29:0.0000468534)0/21:0.0000010000,hCoV-19/Iran/IRVSH-2/2020|EPI_ISL_514753|2020-05-01:0.0008428519)81.1/22:0.0000711604)8.5/5:0.0007095865,hCoV-19/Portugal/CV63/2020|EPI_ISL_413648|2020-03-01:0.0000457650)0/5:0.0000525264,hCoV-19/Costa_Rica/CRV-0012/2020|EPI_ISL_480316|2020-03-11:0.0000010000)0/2:0.0000010000,(hCoV-19/India/UN-777/2020|EPI_ISL_420551|2020-03-03:0.0000456377,hCoV-19/Brazil/MG-CV13/2020|EPI_ISL_429675|2020-03-15:0.0003013243)0/11:0.0000010000)0/4:0.0000010000,hCoV-19/Luxembourg/LNS8772889/2020|EPI_ISL_429755|2020-03-29:0.0001396964)0/1:0.0000014661,hCoV-19/Greece/33_36910/2020|EPI_ISL_437893|2020-03-29:0.0001863439)0/3:0.0000010000,hCoV-19/Ecuador/USFQ-485/2020|EPI_ISL_660533|2020-10-05:0.0002789294)0/3:0.0000010000,hCoV-19/Italy/VEN-UniVR-66/2020|EPI_ISL_751375|2020-03-14:0.0000921007)0/3:0.0000010000,hCoV-19/Uganda/UG026/2020|EPI_ISL_737950|2020-05-01:0.0001402630)0/3:0.0000010000,hCoV-19/Italy/ABR-IZSGC-TE26533/2020|EPI_ISL_436726|2020-04-27:0.0003257373)0/2:0.0000010000,((hCoV-19/Slovenia/LabVir-4952/2020|EPI_ISL_960304|2020-05-05:0.0000010000,hCoV-19/Slovenia/V0-12038/2020|EPI_ISL_636460|2020-04-19:0.0002360317)0/84:0.0000433147,hCoV-19/Kenya/C5790/2020|EPI_ISL_568774|2020-05-11:0.0001033105)0/22:0.0000031483)0/0:0.0000010000,((hCoV-19/Hungary/US-568w/2020|EPI_ISL_477625|2020-03-29:0.0000930164,hCoV-19/Peru/ARE-INS-026/2020|EPI_ISL_491431|2020-03-06:0.0000478078)0/87:0.0000010000,hCoV-19/England/20122028104/2020|EPI_ISL_465746|2020-03-17:0.0000936063)83.7/87:0.0000458024)0/1:0.0000010000,hCoV-19/Kenya/C17244/2020|EPI_ISL_806660|2020-06-11:0.0000986508)0/0:0.0000010000,(hCoV-19/Kenya/C44983/2020|EPI_ISL_806578|2020-08-17:0.0002957852,hCoV-19/Slovakia/SK-BMC1/2020|EPI_ISL_417877|2020-03-06:0.0000454689)0/4:0.0000010000)0/1:0.0000010000,hCoV-19/Kenya/C5177/2020|EPI_ISL_568752|2020-05-09:0.0000478464)0/0:0.0000010000,hCoV-19/Sweden/20-52182/2020|EPI_ISL_582836|2020-06-28:0.0005549945)0/1:0.0000010000,hCoV-19/Saint_Barthelemy/IPG-7329/2020|EPI_ISL_613429|2020-03-13:0.0000467958)0/0:0.0000010000,hCoV-19/Mongolia/29432/2020|EPI_ISL_626569|2020-08-12:0.0012057300)0/2:0.0000010000,hCoV-19/Finland/FIN-25/2020|EPI_ISL_412971|2020-02-25:0.0002845188)0/2:0.0000010000,hCoV-19/Italy/LOM-INMI-9214/2020|EPI_ISL_460088|2020-02-26:0.0000457737)0/1:0.0000010000)75.3/21:0.0001978981,hCoV-19/Switzerland/BL-ETHZ-230025/2020|EPI_ISL_516568|2020-08-03:0.0004648683)88/22:0.0003965272,((((((((((((((((((((((((((((((((((((((((((((((((((((((((NR128:0.0004650695,((hCoV-19/Bangladesh/CHRF-0091/2020|EPI_ISL_906094|2020-12-02:0.0000010000,hCoV-19/Bangladesh/CU-CTG-13/2020|EPI_ISL_735494|2020-11-24:0.0000922017)94.4/100:0.0001383043,hCoV-19/Bangladesh/CHRF-0098/2020|EPI_ISL_906106|2020-12-19:0.0003744967)0/35:0.0000010000)0/39:0.0001373487,hCoV-19/Bangladesh/BCSIR-NILMRC_393/2020|EPI_ISL_603238|2020-10-14:0.0000924229)87.1/35:0.0000919105,hCoV-19/Bangladesh/CHRF-0113/2020|EPI_ISL_906100|2020-12-09:0.0003928600)76.7/32:0.0000460480,(((((hCoV-19/Bangladesh/BCSIR-NILMRC-449/2021|EPI_ISL_983001|2021-01-25:0.0005124418,hCoV-19/Bangladesh/DU-50740/2020|EPI_ISL_450839|2020-05-06:0.0002782492)0/56:0.0000010000,hCoV-19/Bangladesh/BCSIR-NILMRC-172/2020|EPI_ISL_480449|2020-06-18:0.0001378376)0/52:0.0000010000,hCoV-19/Bangladesh/BCSIR-NILMRC-114/2020|EPI_ISL_475238|2020-06-07:0.0001848654)86.3/61:0.0000452861,hCoV-19/Bangladesh/BCSIR-NILMRC-371/2020|EPI_ISL_514248|2020-07-31:0.0001848522)0/16:0.0000010000,(((((((hCoV-19/Bangladesh/CHRF-0080/2020|EPI_ISL_700331|2020-09-06:0.0002382951,hCoV-19/Bangladesh/CHRF-0074/2020|EPI_ISL_700341|2020-08-18:0.0004255238)0/29:0.0000010000,hCoV-19/Australia/VIC15399/2020|EPI_ISL_593284|2020-09-28:0.0002341184)0/15:0.0000010000,hCoV-19/Bangladesh/DNAS_DRICM_isl_18927/2020|EPI_ISL_774988|2020-06-27:0.0002329613)0/13:0.0000010000,hCoV-19/Bangladesh/CU-CTG-18/2020|EPI_ISL_735495|2020-11-15:0.0002326256)0/13:0.0000010000,hCoV-19/Bangladesh/DNAS-isl-6301/2020|EPI_ISL_605922|2020-05-18:0.0000927715)0/11:0.0000010000,hCoV-19/Italy/LAZ-INMI-15/2020|EPI_ISL_590696|2020-07-07:0.0003718731)0/11:0.0000010000,hCoV-19/Bangladesh/JUST-GC91.124/2020|EPI_ISL_605783|2020-08-08:0.0003235489)0/11:0.0000010000)0/11:0.0000020873)85.6/11:0.0000456613,(((((((((((((((((((((((((hCoV-19/Switzerland/SG-ETHZ-170022/2020|EPI_ISL_486534|2020-06-24:0.0001860988,hCoV-19/Slovenia/136912/2020|EPI_ISL_877426|2020-10-16:0.0014733636)96.7/100:0.0004875935,hCoV-19/Serbia/KV08-15-07/2020|EPI_ISL_514425|2020-07-14:0.0002810407)0/97:0.0000010000,hCoV-19/Austria/CeMM1084/2020|EPI_ISL_583886|2020-07-19:0.0001397952)74.4/97:0.0000911315,hCoV-19/Australia/WA546/2020|EPI_ISL_794718|2020-11-29:0.0003575611)0/82:0.0000010000,hCoV-19/Hungary/US-32488w/2020|EPI_ISL_677748|2020-09-02:0.0005626245)0/62:0.0000010000,((hCoV-19/Serbia/Nis-074650508/2020|EPI_ISL_833511|2020-08-04:0.0000931644,(hCoV-19/Ireland/MH-NVRL-72IRL08314/2020|EPI_ISL_528456|2020-08-11:0.0002810145,hCoV-19/Norway/2983/2020|EPI_ISL_549108|2020-07-24:0.0001397435)0/44:0.0000010000)0/44:0.0000010000,hCoV-19/Serbia/Novi_Sad-197031606/2020|EPI_ISL_661180|2020-06-15:0.0000467989)98.9/100:0.0002341824)0/17:0.0000010000,hCoV-19/Serbia/Pancevo-101740605/2020|EPI_ISL_676586|2020-05-05:0.0000468207)0/17:0.0000010000,hCoV-19/Serbia/Pirot-002681105/2020|EPI_ISL_833518|2020-05-10:0.0001871882)0/20:0.0000010000,hCoV-19/Serbia/Novi_Sad-158502905/2020|EPI_ISL_676591|2020-05-28:0.0001397595)0/19:0.0000010000,hCoV-19/Serbia/Krusevac-07961604/2020|EPI_ISL_582528|2020-04-15:0.0001397456)0/69:0.0000010000,(hCoV-19/North_Macedonia/11777/2020|EPI_ISL_678257|2020-09-09:0.0002785809,hCoV-19/North_Macedonia/ZMC6203/2020|EPI_ISL_735392|2020-06-05:0.0007016524)85.8/100:0.0000916549)0/74:0.0000010000,(((hCoV-19/North_Macedonia/19448/2020|EPI_ISL_933776|2020-11-06:0.0002315864,hCoV-19/North_Macedonia/10328/2020|EPI_ISL_678252|2020-08-18:0.0000463535)74.6/100:0.0000462960,hCoV-19/North_Macedonia/15060/2020|EPI_ISL_910326|2020-10-13:0.0002780998)79.4/100:0.0000462826,hCoV-19/North_Macedonia/3053/2020|EPI_ISL_677705|2020-06-11:0.0000463202)95/100:0.0001383083)0/74:0.0000010000,(((((((hCoV-19/North_Macedonia/16792/2020|EPI_ISL_933573|2020-10-26:0.0000463521,(hCoV-19/North_Macedonia/5324/2021|EPI_ISL_949181|2021-01-25:0.0002895485,hCoV-19/North_Macedonia/26795/2020|EPI_ISL_942964|2020-12-08:0.0000930683)0/99:0.0000010000)0/58:0.0000010000,hCoV-19/North_Macedonia/30272/2021|EPI_ISL_956419|2021-01-02:0.0000921177)0/58:0.0000010000,hCoV-19/North_Macedonia/20373/2020|EPI_ISL_934092|2020-11-10:0.0001853606)63.1/100:0.0000399925,(hCoV-19/North_Macedonia/31144/2021|EPI_ISL_959288|2021-01-11:0.0004028674,hCoV-19/North_Macedonia/27689/2020|EPI_ISL_942969|2020-12-14:0.0001537116)43.4/100:0.0000919982)76.8/100:0.0000759449,hCoV-19/North_Macedonia/26011/2020|EPI_ISL_934418|2020-12-04:0.0001855126)77.8/100:0.0000567857,hCoV-19/North_Macedonia/8817/2020|EPI_ISL_677719|2020-07-29:0.0000465162)87.8/100:0.0001150928,hCoV-19/North_Macedonia/6752/2020|EPI_ISL_677715|2020-07-10:0.0002780378)88.3/100:0.0001151807)0/77:0.0000010000,(((hCoV-19/Latvia/080/2020|EPI_ISL_501849|2020-07-18:0.0001847133,(((((((hCoV-19/Austria/CeMM1325/2020|EPI_ISL_853886|2020-06-18:0.0002342121,(hCoV-19/Slovakia/UKBA-209/2020|EPI_ISL_577740|2020-06-30:0.0000931859,hCoV-19/Serbia/Novi_Sad-212182506/2020|EPI_ISL_676583|2020-06-24:0.0000010000)0/100:0.0000010000)83.5/100:0.0000468546,hCoV-19/Bosnia_and_Herzegovina/VFS-UNSA-LMGFI008/2020|EPI_ISL_955151|2020-10-28:0.0003748487)0/62:0.0000010000,(hCoV-19/Bosnia_and_Herzegovina/VFS-UNSA-LMGFI003/2020|EPI_ISL_955142|2020-07-15:0.0000931737,hCoV-19/Serbia/KV57-12-07/2020|EPI_ISL_514427|2020-07-11:0.0000931735)0/63:0.0000010000)0/82:0.0000010000,(hCoV-19/Luxembourg/LNS9091425/2020|EPI_ISL_744846|2020-08-31:0.0001430798,hCoV-19/Luxembourg/LNS9643402/2020|EPI_ISL_744958|2020-07-30:0.0001981529)0/85:0.0000010000)0/93:0.0000010000,hCoV-19/Luxembourg/LNS0815952/2020|EPI_ISL_739835|2020-06-23:0.0001394236)0/94:0.0000010000,hCoV-19/Switzerland/ZH-ETHZ-260007/2020|EPI_ISL_539345|2020-08-21:0.0002324929)0/96:0.0000010000,hCoV-19/Italy/VEN-UniVR-18/2020|EPI_ISL_751339|2020-08-04:0.0001848199)0/96:0.0000010000)86.8/96:0.0000451976,((((((hCoV-19/Montenegro/ChVir-1800902002/2020|EPI_ISL_516928|2020-07-18:0.0001853961,hCoV-19/Germany/SH-ChVir21789/2020|EPI_ISL_849834|2020-12-25:0.0002781140)0/57:0.0000010000,(hCoV-19/Austria/MUW_1307024/2020|EPI_ISL_913093|2020-09-08:0.0003289694,hCoV-19/Iceland/3746/2020|EPI_ISL_827437|2020-08-07:0.0001874922)0/61:0.0000010000)0/79:0.0000010000,hCoV-19/Croatia/Zagreb-8/2020|EPI_ISL_710572|2020-10-04:0.0002309791)0/37:0.0000010000,hCoV-19/Croatia/Zagreb-21/2020|EPI_ISL_710566|2020-09-29:0.0000010000)0/37:0.0000010000,hCoV-19/Croatia/Zagreb-14/2020|EPI_ISL_710555|2020-08-17:0.0000918265)0/40:0.0000021223,hCoV-19/Croatia/Zagreb-6/2020|EPI_ISL_710560|2020-09-08:0.0000918268)84.5/56:0.0000461883)0/56:0.0000020142,hCoV-19/Croatia/Zagreb-27/2020|EPI_ISL_710547|2020-09-03:0.0006470449)82.4/47:0.0000451933)96.4/56:0.0001529574,(((((hCoV-19/Oman/205036082/2020|EPI_ISL_491973|2020-05-15:0.0000925579,hCoV-19/Uganda/UG131/2020|EPI_ISL_738038|2020-10-01:0.0006157084)74.3/99:0.0000464393,((hCoV-19/Oman/C-15758/2020|EPI_ISL_491141|2020-05-07:0.0000925508,hCoV-19/Oman/8556/2020|EPI_ISL_491121|2020-04-02:0.0001388651)76.3/93:0.0000464768,(hCoV-19/Oman/205028718/2020|EPI_ISL_457702|2020-04-12:0.0003864041,hCoV-19/Oman/205041214/2020|EPI_ISL_492014|2020-06-03:0.0004503443)0/72:0.0004453774)0/27:0.0000163201)0/22:0.0000010000,hCoV-19/Oman/205033010/2020|EPI_ISL_458118|2020-05-01:0.0000924602)0/23:0.0000020341,hCoV-19/Oman/RESP-20-4810/2020|EPI_ISL_457992|2020-03-22:0.0000010000)0/23:0.0000010000,((hCoV-19/United_Arab_Emirates/4296/2020|EPI_ISL_860059|2020-12-26:0.0006952987,hCoV-19/Oman/205042822/2020|EPI_ISL_492020|2020-06-09:0.0001389932)73.9/89:0.0000448682,hCoV-19/Oman/205039048/2020|EPI_ISL_492002|2020-05-27:0.0000464556)78.7/89:0.0000452090)87/23:0.0000461889)0/20:0.0000010000,(((hCoV-19/Peru/LOR-INS-082/2020|EPI_ISL_514342|2020-04-22:0.0003802190,hCoV-19/Kenya/C41973/2020|EPI_ISL_806707|2020-08-05:0.0000486689)0/89:0.0000010000,(((hCoV-19/USA/NY-UB-00058/2020|EPI_ISL_1009321|2020-04-08:0.0000932834,hCoV-19/USA/NY-UB-00134/2020|EPI_ISL_1009362|2020-04-17:0.0000468934)0/35:0.0000010000,(hCoV-19/USA/NY-UB-00176/2020|EPI_ISL_1009388|2020-04-22:0.0000468957,hCoV-19/USA/NY-UB-00197/2020|EPI_ISL_1009401|2020-04-29:0.0000459474)0/39:0.0000010000)0/64:0.0000010000,(hCoV-19/USA/NY-UB-00226/2020|EPI_ISL_1009418|2020-05-08:0.0000468786,hCoV-19/USA/NY-UB-00234/2020|EPI_ISL_1009422|2020-05-12:0.0002813349)0/64:0.0000010000)80.4/100:0.0000468749)0/86:0.0000010000,hCoV-19/Brazil/SP-12/2020|EPI_ISL_416034|2020-03-04:0.0000919933)0/25:0.0000010000)0/24:0.0000010000,hCoV-19/Mexico/CMX-INER-0135/2020|EPI_ISL_837732|2020-06-09:0.0001851907)85.5/22:0.0000502709,((((((((((((((hCoV-19/Chile/AT-CMM-ATAC02/2020|EPI_ISL_626549|2020-07-29:0.0001855351,(hCoV-19/Chile/LI-2/2020|EPI_ISL_755301|2020-08-04:0.0001976630,(hCoV-19/Chile/Santiago-PUC_MVL_0275/2020|EPI_ISL_801756|2020-05-04:0.0000472983,(hCoV-19/Chile/NB-196353/2020|EPI_ISL_746539|2020-10-02:0.0007274926,hCoV-19/Chile/RM-188963/2020|EPI_ISL_746739|2020-09-24:0.0003421088)0/80:0.0000010000)0/80:0.0000026951)0/80:0.0000010000)0/80:0.0000026637,hCoV-19/Chile/RM-170137/2020|EPI_ISL_746711|2020-09-04:0.0004626823)84.8/84:0.0000920687,hCoV-19/Canada/ON-SC0139/2020|EPI_ISL_933647|2020-06-27:0.0004174902)0/68:0.0000010000,hCoV-19/Brazil/RS-FIOCRUZ-6205/2020|EPI_ISL_729832|2020-05-18:0.0003303495)0/21:0.0000010000,((hCoV-19/Kenya/C30072/2020|EPI_ISL_806556|2020-07-07:0.0000512588,hCoV-19/Kenya/C35123/2020|EPI_ISL_806637|2020-07-17:0.0000502007)78.8/100:0.0000493455,hCoV-19/Kenya/C42959/2020|EPI_ISL_806709|2020-08-10:0.0000482490)87.1/100:0.0000959504)0/21:0.0000010000,hCoV-19/Chile/AR-172172/2020|EPI_ISL_746499|2020-09-08:0.0003747216)0/20:0.0000010000,hCoV-19/Brazil/RS-FIOCRUZ-15282/2020|EPI_ISL_729858|2020-08-06:0.0002360463)0/18:0.0000010000,hCoV-19/Chile/MA-212210/2020|EPI_ISL_746532|2020-10-22:0.0004214783)0/19:0.0000010000,((hCoV-19/Argentina/INEI023486/2020|EPI_ISL_849279|2020-06-27:0.0000503316,hCoV-19/Argentina/INEI019568/2020|EPI_ISL_849295|2020-06-17:0.0001444612)87.2/100:0.0000963070,hCoV-19/Argentina/PAIS-A0137/2020|EPI_ISL_792226|2020-05-14:0.0000467113)79.4/100:0.0000457086)0/21:0.0000010000,(hCoV-19/Brazil/RJ-FIOCRUZ-2868/2020|EPI_ISL_467371|2020-04-28:0.0000468452,hCoV-19/Suriname/SR-56/2020|EPI_ISL_518805|2020-07-16:0.0004222746)75.9/100:0.0000456207)0/22:0.0000010000,(hCoV-19/Argentina/PAIS-A0255/2020|EPI_ISL_792335|2020-04-25:0.0001432235,((hCoV-19/Argentina/INEI095579/2020|EPI_ISL_849361|2020-10-16:0.0001382654,(hCoV-19/Argentina/INEI092580/2020|EPI_ISL_849378|2020-10-09:0.0001394235,hCoV-19/Argentina/INEI098603/2020|EPI_ISL_856788|2020-12-16:0.0002794375)91.9/100:0.0001383779)85.3/100:0.0000919465,hCoV-19/Argentina/INEI097145/2020|EPI_ISL_856761|2020-11-20:0.0004163661)88.1/100:0.0000918688)96.4/100:0.0001848653)0/22:0.0000010000,(hCoV-19/Brazil/PA-IEC173146/2020|EPI_ISL_848568|2020-06-04:0.0002307776,hCoV-19/Brazil/PA-IEC173153/2020|EPI_ISL_848570|2020-05-30:0.0000451597)75.9/100:0.0000452484)85.3/22:0.0000452152,hCoV-19/Czech_Republic/ChVir1912/2020|EPI_ISL_416743|2020-03-05:0.0000010000)88.5/22:0.0000502401,(((((((((hCoV-19/Malaysia/IMR-WI205/2020|EPI_ISL_718310|2020-09-29:0.0019177599,hCoV-19/Malaysia/IMR-WI101/2020|EPI_ISL_718270|2020-07-31:0.0004937157)90.9/53:0.0011867886,(hCoV-19/Malaysia/IMR-WI119/2020|EPI_ISL_718275|2020-08-13:0.0000921317,(hCoV-19/Malaysia/IMR-WI124/2020|EPI_ISL_718278|2020-08-16:0.0017269514,hCoV-19/Malaysia/IMR-WI147/2020|EPI_ISL_718282|2020-09-10:0.0000451723)77.5/53:0.0008397897)0/50:0.0000027781)94.5/100:0.0005647428,(hCoV-19/United_Arab_Emirates/4369/2020|EPI_ISL_860091|2020-12-02:0.0002307436,((hCoV-19/Brunei/6/2020|EPI_ISL_962877|2020-12-28:0.0004175871,hCoV-19/Singapore/25/2021|EPI_ISL_803958|2021-01-01:0.0013490120)0/71:0.0000010000,hCoV-19/India/KA-NIMH-SEQ-82/2020|EPI_ISL_860201|2020-12-05:0.0003759861)0/71:0.0000010000)79.6/98:0.0000461594)0/66:0.0000033488,hCoV-19/India/KA-NIMH-SEQ-80/2020|EPI_ISL_860199|2020-12-06:0.0000968301)0/39:0.0001170081,hCoV-19/Singapore/29/2021|EPI_ISL_825067|2021-01-09:0.0004623169)0/23:0.0000010000,((hCoV-19/Nepal/616/2020|EPI_ISL_754063|2020-08-10:0.0002608734,hCoV-19/Australia/NSW1452/2020|EPI_ISL_845788|2020-11-25:0.0005301791)0/100:0.0000010000,hCoV-19/Singapore/966/2020|EPI_ISL_548975|2020-09-11:0.0003284229)82.5/100:0.0000465129)0/24:0.0000010000,hCoV-19/United_Arab_Emirates/skmc-3904387/2020|EPI_ISL_582684|2020-09-23:0.0003375058)0/26:0.0000010000,(hCoV-19/India/KA-NIMH-SEQ-167/2021|EPI_ISL_995749|2021-01-21:0.0004339864,hCoV-19/Singapore/965/2020|EPI_ISL_548974|2020-09-13:0.0001873801)85.4/99:0.0000916587)90.4/58:0.0002389479,((((hCoV-19/Brazil/RS-27623/2020|EPI_ISL_832009|2020-09-16:0.0001664600,hCoV-19/Brazil/RS-82994/2020|EPI_ISL_943602|2020-11-19:0.0006624892)88.2/95:0.0001103798,((hCoV-19/Poland/Masovia-13802/2020|EPI_ISL_754913|2020-09-09:0.0002342864,(hCoV-19/Brazil/BA-30/2020|EPI_ISL_978515|2020-03-09:0.0000455507,(hCoV-19/Brazil/SP-1166/2020|EPI_ISL_977485|2020-08-13:0.0006018827,hCoV-19/Brazil/SP-353/2020|EPI_ISL_583496|2020-06-20:0.0002307962)0/44:0.0000010000)0/42:0.0000010000)0/46:0.0000010000,hCoV-19/Brazil/RJ-00405/2020|EPI_ISL_717808|2020-11-03:0.0003232391)0/43:0.0000010000)0/42:0.0000010000,(((((hCoV-19/Brazil/RS-31784/2020|EPI_ISL_832010|2020-10-14:0.0000452425,((hCoV-19/Brazil/BA-2/2020|EPI_ISL_756294|2020-10-26:0.0000927118,hCoV-19/Malaysia/IMR_WC348412/2020|EPI_ISL_944096|2020-12-15:0.0004796727)0/99:0.0000010000,hCoV-19/Brazil/PA-IEC-177049/2020|EPI_ISL_918529|2020-12-19:0.0002810452)0/97:0.0000010000)83.7/97:0.0000468842,((hCoV-19/Argentina/PAIS-E0103/2020|EPI_ISL_792525|2020-12-22:0.0005156349,hCoV-19/Brazil/SP-986/2020|EPI_ISL_861679|2020-12-28:0.0004644878)0/95:0.0000026649,(hCoV-19/Brazil/PA-IEC-176890/2020|EPI_ISL_918516|2020-11-23:0.0000931984,hCoV-19/Brazil/PA-IEC-177356/2021|EPI_ISL_918545|2021-01-06:0.0002814872)92.1/100:0.0001398886)0/95:0.0000010000)84.1/92:0.0000471546,hCoV-19/Brazil/SP-983/2020|EPI_ISL_861676|2020-12-23:0.0003255831)0/97:0.0000021071,hCoV-19/Luxembourg/LNS0817333/2021|EPI_ISL_911195|2021-01-17:0.0004926769)90.2/100:0.0001431625,hCoV-19/Bosnia_and_Herzegovina/AGC-219/2021|EPI_ISL_964882|2021-01-11:0.0009771809)92.7/85:0.0002389918)71.4/26:0.0000468642,((((((hCoV-19/Brazil/RR-1079/2021|EPI_ISL_940630|2021-01-25:0.0001216959,(((hCoV-19/Colombia/AMA-INS-VG-639/2021|EPI_ISL_956295|2021-01-21:0.0000973252,(hCoV-19/Peru/LIM-INS-175/2021|EPI_ISL_943570|2021-01-28:0.0000952600,hCoV-19/Brazil/GO-1194/2021|EPI_ISL_985304|2021-01-19:0.0002614124)0/79:0.0000010000)0/79:0.0000010000,hCoV-19/Japan/IC-0561/2021|EPI_ISL_792680|2021-01-02:0.0000010000)0/76:0.0000010000,hCoV-19/Faroe_Islands/HFS-193/2021|EPI_ISL_854594|2021-01-12:0.0000933574)0/80:0.0000010000)100/100:0.0010926848,hCoV-19/Brazil/AM-FIOCRUZ-20142493RO/2020|EPI_ISL_801392|2020-11-12:0.0003341259)74.7/80:0.0000506928,hCoV-19/Uruguay/RIV-M170/2020|EPI_ISL_751201|2020-07-20:0.0000476528)0/80:0.0000026637,hCoV-19/Uruguay/ART-M107/2020|EPI_ISL_750176|2020-07-08:0.0000489942)92.9/80:0.0000985461,(((hCoV-19/Brazil/SP-699/2020|EPI_ISL_693241|2020-06-30:0.0004178386,hCoV-19/Brazil/SP-L24-CD541/2020|EPI_ISL_672699|2020-04-17:0.0000484666)0/31:0.0000010000,hCoV-19/Brazil/SP-L24-CD525/2020|EPI_ISL_672687|2020-04-11:0.0000476130)0/28:0.0000010000,hCoV-19/Brazil/SP-966/2020|EPI_ISL_861659|2020-05-15:0.0005486293)0/22:0.0000010000)0/22:0.0000010000,hCoV-19/Brazil/SP-873/2020|EPI_ISL_776769|2020-11-30:0.0006033014)0/22:0.0000010000)85.4/22:0.0000518665)0/17:0.0000026637)0/17:0.0000023757)0/17:0.0000010000,(((hCoV-19/Sweden/20-52937/2020|EPI_ISL_660423|2020-09-23:0.0001847108,(hCoV-19/Sweden/20-52672/2020|EPI_ISL_582804|2020-08-19:0.0000010000,hCoV-19/Sweden/20-52830/2020|EPI_ISL_615116|2020-09-07:0.0000918239)92.6/100:0.0000918260)0/100:0.0000010000,hCoV-19/Latvia/163/2020|EPI_ISL_639660|2020-08-31:0.0000452118)99/100:0.0002769857,((hCoV-19/Bosnia_and_Herzegovina/VFS-UNSA-LMGFI004/2020|EPI_ISL_955144|2020-08-20:0.0002912234,(hCoV-19/Bosnia_and_Herzegovina/VFS-UNSA-LMGFI005/2020|EPI_ISL_955146|2020-09-02:0.0000949173,hCoV-19/Bosnia_and_Herzegovina/VFS-UNSA-LMGFI009/2020|EPI_ISL_955155|2020-11-04:0.0001884666)90.3/100:0.0000938705)0/35:0.0000010000,hCoV-19/England/ALDP-4A35B1/2020|EPI_ISL_559623|2020-05-27:0.0002382819)0/30:0.0000023816)81.2/30:0.0000459501)0/15:0.0000010000,hCoV-19/Egypt/CCHE57357-A-24/2020|EPI_ISL_812800|2020-05-25:0.0006004146)0/14:0.0000016525,(((((hCoV-19/Mexico/CMX-INER-0101/2020|EPI_ISL_837699|2020-05-18:0.0000463078,hCoV-19/Mexico/CMX-INER-0182/2020|EPI_ISL_837778|2020-07-20:0.0001850648)0/41:0.0000010000,(((hCoV-19/Mexico/SLP-InDRE_130/2020|EPI_ISL_913933|2020-11-17:0.0003725867,hCoV-19/Mexico/CMX-INMEGEN-01-01-03/2020|EPI_ISL_1005658|2020-11-10:0.0003749551)0/73:0.0000010000,((hCoV-19/Mexico/MEX-InDRE_170/2020|EPI_ISL_913971|2020-11-27:0.0000456357,(((hCoV-19/Mexico/OAX-InDRE_171/2020|EPI_ISL_913972|2020-12-07:0.0001389566,hCoV-19/Mexico/CMX-INMEGEN-11-13/2020|EPI_ISL_933522|2020-11-30:0.0001399157)77.2/100:0.0000455542,hCoV-19/Mexico/CMX-INMEGEN-01-03-18/2021|EPI_ISL_944628|2021-01-11:0.0003749925)0/27:0.0000010000,hCoV-19/Mexico/MEX-InDRE_226/2020|EPI_ISL_933703|2020-12-15:0.0001388585)0/27:0.0000010000)99.8/100:0.0004665399,hCoV-19/Mexico/CMX-INMEGEN-01-02-21/2021|EPI_ISL_985152|2021-01-04:0.0005166926)77/95:0.0000445827)0/48:0.0000010000,hCoV-19/Mexico/BCN-ALSR-4771/2020|EPI_ISL_730131|2020-08-22:0.0002381509)0/35:0.0000010000)0/88:0.0000010000,hCoV-19/Mexico/CMX-INER-0158/2020|EPI_ISL_837754|2020-07-03:0.0001378313)74.4/89:0.0000452061,((hCoV-19/Mexico/GRO-InDRE-93/2020|EPI_ISL_658901|2020-09-07:0.0002329822,(hCoV-19/England/MILK-56D734/2020|EPI_ISL_558349|2020-06-11:0.0002439138,hCoV-19/Botswana/BOT4161/2020|EPI_ISL_560388|2020-04-16:0.0000483530)77.9/97:0.0000468471)0/34:0.0000010000,hCoV-19/Hungary/UD-10333/2020|EPI_ISL_477009|2020-04-22:0.0000468701)0/22:0.0000010000)0/22:0.0000010000,hCoV-19/Turkey/GUMV_36208/2020|EPI_ISL_730567|2020-09-30:0.0002776625)82.4/22:0.0000452063)0/15:0.0000010000,hCoV-19/Qingdao/IVDC-01-01/2020|EPI_ISL_850949|2020-08-16:0.0005252660)0/15:0.0000011005,((hCoV-19/Russia/KC-RII-MH2754S/2020|EPI_ISL_602428|2020-09-17:0.0004641598,hCoV-19/South_Africa/Tygerberg_348_CC2/2020|EPI_ISL_660151|2020-10-09:0.0000499891)78.8/22:0.0000502108,hCoV-19/Russia/MOW-RII-MH1991S/2020|EPI_ISL_596335|2020-05-25:0.0000932178)74.1/22:0.0000464823)0/17:0.0000010000,(((hCoV-19/Russia/IVA-RII-MH11763S/2020|EPI_ISL_872907|2020-12-07:0.0003365316,hCoV-19/Gambia/0214/2020|EPI_ISL_471158|2020-03-29:0.0001879804)0/35:0.0000010000,(hCoV-19/Gambia/0536/2020|EPI_ISL_471163|2020-04-30:0.0000010000,hCoV-19/Gambia/1090/2020|EPI_ISL_471166|2020-05-04:0.0000472199)73.9/100:0.0000468808)0/22:0.0000010000,(((hCoV-19/Croatia/Zagreb-23/2020|EPI_ISL_710564|2020-09-19:0.0000461764,(hCoV-19/Belgium/rega-1566/2020|EPI_ISL_890244|2020-12-20:0.0000932824,hCoV-19/Belgium/rega-12111313/2020|EPI_ISL_738367|2020-12-11:0.0000467988)98.1/100:0.0002812847)97.1/100:0.0001849856,hCoV-19/Belgium/rega-10031030/2020|EPI_ISL_735047|2020-10-03:0.0003284306)92.5/100:0.0001376739,hCoV-19/Egypt/CCHE57357-A-45/2020|EPI_ISL_812818|2020-06-20:0.0004618736)0/30:0.0000023530)86.5/22:0.0000452633)0/15:0.0000010000,(((hCoV-19/Nigeria/NCDC-9d/2020|EPI_ISL_825714|2020-11-28:0.0002877389,(hCoV-19/Nigeria/CV570/2020|EPI_ISL_906288|2020-12-03:0.0001859631,hCoV-19/Nigeria/FC-CV533/2020|EPI_ISL_872607|2020-11-17:0.0001386767)98.2/100:0.0002786783)95.8/100:0.0001853793,(hCoV-19/Nigeria/AK-CV319/2020|EPI_ISL_729990|2020-07-17:0.0003389817,hCoV-19/Nigeria/NG57839/2020|EPI_ISL_654794|2020-03-22:0.0000932118)0/79:0.0000010000)0/39:0.0000010000,hCoV-19/Nigeria/OS-CV294/2020|EPI_ISL_729973|2020-07-08:0.0001379048)85.5/39:0.0000452316)0/15:0.0000010588)0/10:0.0000024956,(hCoV-19/Czech_Republic/FNHK-161/2020|EPI_ISL_895809|2020-04-08:0.0001377537,((hCoV-19/Ghana/UHAS-K674/2020|EPI_ISL_628760|2020-07-07:0.0001424431,hCoV-19/Ghana/WACCBIP-GS14/2020|EPI_ISL_884839|2020-08-24:0.0003751080)76.2/81:0.0000456771,hCoV-19/Ghana/UHAS-G441/2020|EPI_ISL_648124|2020-06-12:0.0002081306)0/79:0.0000010000)82.8/28:0.0000451990)0/9:0.0000023997,(hCoV-19/Norway/3620/2020|EPI_ISL_635116|2020-05-22:0.0000933060,hCoV-19/South_Africa/KRISP-0271/2020|EPI_ISL_482858|2020-06-17:0.0002374156)78.4/60:0.0000453270)0/10:0.0000028443,(((hCoV-19/Poland/Masovia-14965/2020|EPI_ISL_754902|2020-09-27:0.0001408228,hCoV-19/Switzerland/BS-42463164/2020|EPI_ISL_830821|2020-09-30:0.0001407022)97.3/100:0.0003159409,hCoV-19/Iceland/5796/2020|EPI_ISL_829477|2020-07-28:0.0002397361)89/100:0.0001047804,((hCoV-19/Germany/un-USAFSAM-S0253/2020|EPI_ISL_982613|2020-12-30:0.0003018513,hCoV-19/Slovakia/UKBA-724/2020|EPI_ISL_875538|2020-10-10:0.0001892718)96.3/100:0.0002355990,hCoV-19/Austria/CeMM3255/2020|EPI_ISL_1008252|2020-12-10:0.0003757953)92.6/100:0.0001393705)86.1/89:0.0000930145)0/9:0.0000021015,(hCoV-19/Romania/RO_IOCN9/2020|EPI_ISL_891222|2020-05-17:0.0007938715,hCoV-19/Brazil/SP-1118/2020|EPI_ISL_984244|2020-08-24:0.0003188269)73.8/22:0.0000511451)0/9:0.0000011421,hCoV-19/Ecuador/EC-M-127111/2020|EPI_ISL_826836|2020-09-11:0.0002360899)0/9:0.0000013754,(hCoV-19/Montenegro/ChVir-1267392002/2020|EPI_ISL_516923|2020-03-18:0.0000010000,hCoV-19/Ireland/LK-UHL14/2020|EPI_ISL_681731|2020-03-31:0.0000468738)83.9/26:0.0000454451)0/12:0.0000020276,(((((((hCoV-19/Norway/3212/2020|EPI_ISL_549039|2020-08-24:0.0000010000,(hCoV-19/Norway/3408/2020|EPI_ISL_590891|2020-09-11:0.0000010000,(hCoV-19/Norway/4049/2020|EPI_ISL_635138|2020-10-02:0.0000932305,hCoV-19/Norway/4253/2020|EPI_ISL_775312|2020-10-07:0.0000458988)79.4/100:0.0000458683)92.4/100:0.0000932072)0/100:0.0000010000,(((((hCoV-19/Czech_Republic/NRL_8779/2020|EPI_ISL_626574|2020-09-10:0.0000461952,hCoV-19/Czech_Republic/NRL_8458/2020|EPI_ISL_577634|2020-08-24:0.0000010000)0/100:0.0000010000,hCoV-19/Italy/APU-IZSPB_300PT/2020|EPI_ISL_653794|2020-11-03:0.0002308835)0/100:0.0000010000,hCoV-19/Latvia/131/2020|EPI_ISL_534221|2020-08-24:0.0001377731)79/100:0.0000452266,hCoV-19/Poland/IHG-PAS-8-30/2020|EPI_ISL_582032|2020-09-05:0.0001847916)79.5/100:0.0000452515,((((hCoV-19/Poland/Masovia-12865/2020|EPI_ISL_754904|2020-08-28:0.0000932027,hCoV-19/Colombia/ANT-INS-VG-181/2021|EPI_ISL_794667|2021-01-05:0.0004477679)0/88:0.0000010000,hCoV-19/Denmark/DCGC-13320/2020|EPI_ISL_712727|2020-11-30:0.0001398253)0/49:0.0000010000,hCoV-19/Norway/3147/2020|EPI_ISL_549166|2020-08-12:0.0000010000)0/54:0.0000010000,hCoV-19/Poland/Masovia-14376/2020|EPI_ISL_754912|2020-09-17:0.0001876010)0/100:0.0000010000)78.2/100:0.0000452512)0/100:0.0000010000,hCoV-19/Sweden/20-52780/2020|EPI_ISL_676492|2020-08-24:0.0000918540)77.8/100:0.0000452241,hCoV-19/Iceland/4322/2020|EPI_ISL_828015|2020-08-19:0.0000932768)75.4/100:0.0000452305,hCoV-19/Switzerland/un-UHB-42506577/2020|EPI_ISL_931232|2020-10-27:0.0000942832)94.5/100:0.0001378074,((hCoV-19/Russia/AMU-RII-MH10147S/2020|EPI_ISL_733461|2020-11-19:0.0005776583,hCoV-19/Poland/1140683/2020|EPI_ISL_512298|2020-05-19:0.0002333875)0/99:0.0000010000,hCoV-19/Cyprus/002/2020|EPI_ISL_463742|2020-03-22:0.0000453035)0/99:0.0000010000)86.7/100:0.0000452531,(hCoV-19/Norway/2874/2020|EPI_ISL_500793|2020-07-08:0.0001931295,hCoV-19/Brazil/RJ-00414/2020|EPI_ISL_717816|2020-09-03:0.0003236542)0/42:0.0000010000)84.9/32:0.0000452520)0/11:0.0000018091,((((hCoV-19/England/CAMB-74016/2020|EPI_ISL_440303|2020-03-18:0.0000936422,(hCoV-19/Nigeria/FC-CV528/2020|EPI_ISL_872603|2020-08-08:0.0003247941,(hCoV-19/Nigeria/FC-CV545/2020|EPI_ISL_872616|2020-12-07:0.0002326486,hCoV-19/Nigeria/FC-CV557/2020|EPI_ISL_872622|2020-12-22:0.0003410102)99.5/100:0.0004876392)92.7/100:0.0001449862)0/52:0.0000010000,(hCoV-19/Nigeria/AK-CV274/2020|EPI_ISL_729958|2020-07-25:0.0002778898,hCoV-19/Croatia/14412_Koprivnica/2020|EPI_ISL_454602|2020-04-21:0.0004663947)0/68:0.0000010000)0/44:0.0000010000,(hCoV-19/Georgia/Tb-171516/2020|EPI_ISL_763062|2020-12-21:0.0007874297,hCoV-19/USA/CA-CZB-10310/2020|EPI_ISL_583028|2020-09-11:0.0006041023)0/53:0.0000010000)78.4/65:0.0000452502,hCoV-19/Turkey/HSGM-8990/2020|EPI_ISL_429870|2020-03-22:0.0000460357)81/65:0.0000452590)0/14:0.0000010000,(((((hCoV-19/Zambia/ZMB-35956/2020|EPI_ISL_977426|2020-07-17:0.0001404931,hCoV-19/Zambia/ZMB-37080/2020|EPI_ISL_977446|2020-07-21:0.0001883573)0/84:0.0000010000,hCoV-19/Zambia/ZMB-23276/2020|EPI_ISL_977371|2020-06-10:0.0001404905)0/84:0.0000010000,hCoV-19/Zimbabwe/ZW-6992/2020|EPI_ISL_644803|2020-05-01:0.0001397661)95.5/100:0.0001397441,hCoV-19/Czech_Republic/IAB20_016_084/2020|EPI_ISL_889394|2020-04-20:0.0000934720)0/52:0.0000010000,(hCoV-19/Sweden/21-50169/2020|EPI_ISL_913364|2020-06-15:0.0003696205,hCoV-19/Denmark/DCGC-1985/2020|EPI_ISL_618271|2020-07-20:0.0004219978)72.6/83:0.0000450379)85.4/39:0.0000452461)0/10:0.0000010000,hCoV-19/Sweden/20-14317/2020|EPI_ISL_469056|2020-05-05:0.0001377899)0/13:0.0000010000,((((hCoV-19/Ireland/LD-NVRL-AIIDV0197v1/2020|EPI_ISL_644275|2020-04-21:0.0001759900,hCoV-19/Ireland/D-SVUH-R9212/2020|EPI_ISL_596629|2020-04-27:0.0000932720)76/100:0.0000572805,((hCoV-19/Gibraltar/203360722/2020|EPI_ISL_547438|2020-08-10:0.0000927453,hCoV-19/France/PAC-MEPHI-2375/2020|EPI_ISL_644547|2020-10-10:0.0001886191)96/100:0.0001863909,(hCoV-19/Greece/41_36861/2020|EPI_ISL_437898|2020-03-28:0.0000456966,hCoV-19/Ireland/DL-NVRL-20G48995/2020|EPI_ISL_666688|2020-04-06:0.0000956480)0/92:0.0000010000)0/49:0.0000010000)0/49:0.0000010000,hCoV-19/Germany/BE-ChVir-W1151-4300/2020|EPI_ISL_753944|2020-04-12:0.0002780071)0/51:0.0000010000,hCoV-19/Latvia/07/2020|EPI_ISL_426287|2020-03-30:0.0000452223)77.3/61:0.0000452213)0/16:0.0002691649,(((hCoV-19/Tunisia/11-MHT_5/2020|EPI_ISL_855567|2020-09-11:0.0002771798,(((hCoV-19/Belgium/UGent-257/2020|EPI_ISL_717997|2020-11-04:0.0003281810,hCoV-19/France/PAC-IHUCOVID-3055/2021|EPI_ISL_896215|2021-01-11:0.0002829085)75.1/100:0.0000457815,(hCoV-19/Finland/16MR7cG11/2020|EPI_ISL_757297|2020-11-16:0.0005161436,hCoV-19/France/ARA97376/2020|EPI_ISL_640008|2020-10-30:0.0002768657)0/100:0.0000026637)0/100:0.0000010000,hCoV-19/Madagascar/VIRO-33698/2020|EPI_ISL_677634|2020-09-16:0.0003243332)0/49:0.0000010000)96.1/100:0.0001848007,(((hCoV-19/Nigeria/OS-CV304/2020|EPI_ISL_729982|2020-10-05:0.0004181905,hCoV-19/Russia/AST-RII-MH4136S/2020|EPI_ISL_733170|2020-07-29:0.0004239919)75/33:0.0000446987,(hCoV-19/Ecuador/ZZL-6/2020|EPI_ISL_1014102|2020-10-30:0.0004675447,(hCoV-19/Ecuador/EC-SD-119429/2020|EPI_ISL_826827|2020-08-27:0.0001884308,(hCoV-19/Costa_Rica/INC-0065/2020|EPI_ISL_512671|2020-06-21:0.0003747708,hCoV-19/Costa_Rica/INC-0092/2020|EPI_ISL_527760|2020-06-11:0.0003310085)75.5/58:0.0000456014)78.1/54:0.0000456973)0/20:0.0000010000)0/20:0.0000010000,((hCoV-19/Denmark/DCGC-2472/2020|EPI_ISL_617423|2020-08-03:0.0002341850,hCoV-19/Morocco/CA24/2020|EPI_ISL_476025|2020-05-02:0.0003705843)92.8/43:0.0001381381,(hCoV-19/Aruba/AW-RIVM-10391/2020|EPI_ISL_636517|2020-08-07:0.0005631036,hCoV-19/Finland/28MR5CF11_S299/2020|EPI_ISL_902833|2020-11-28:0.0002779154)0/23:0.0000010000)0/20:0.0000010000)0/20:0.0000010000)0/20:0.0000010000,hCoV-19/Indonesia/JI-ITDua-6647NTv/2020|EPI_ISL_956307|2020-05-04:0.0002771957)77.6/22:0.0000452506)0/14:0.0005336441,hCoV-19/USA/WA-S1245/2020|EPI_ISL_495695|2020-05-11:0.0001381757)0/15:0.0000011148,((((((((((((((((((((((((((((((((((((((((((((((((((((((((((((((((NR4:0.0006055340,hCoV-19/Nigeria/BO-CV346/2020|EPI_ISL_730011|2020-05-16:0.0001907944)0/22:0.0000010000,((hCoV-19/Poland/316601021_diag1_gx1/2020|EPI_ISL_875981|2020-12-22:0.0001399333,hCoV-19/Iceland/5700/2020|EPI_ISL_829382|2020-12-22:0.0003282992)97.9/100:0.0003284209,hCoV-19/Finland/30J10DB3_S112/2020|EPI_ISL_902856|2020-12-30:0.0006518502)97.3/100:0.0002329029)0/22:0.0000010000,((((hCoV-19/Ecuador/52255/2020|EPI_ISL_491952|2020-05-29:0.0001936775,hCoV-19/South_Korea/KDCA0470/2020|EPI_ISL_850186|2020-04-29:0.0000936872)77.6/100:0.0000929305,hCoV-19/Netherlands/OV-EMC-81/2020|EPI_ISL_523465|2020-07-10:0.0001883761)0/22:0.0000010000,hCoV-19/Hong_Kong/HKU-200723-098/2020|EPI_ISL_497865|2020-04-14:0.0001399990)0/22:0.0000010000,(hCoV-19/Thailand/Bangkok-0087/2020|EPI_ISL_447027|2020-04-06:0.0000010000,hCoV-19/Bolivia/26937/2020|EPI_ISL_837554|2020-08-03:0.0001396741)0/22:0.0000010000)0/22:0.0000010000)0/22:0.0000010000,hCoV-19/Indonesia/JK-NIHRD-MI2851/2020|EPI_ISL_538508|2020-05-17:0.0000921568)0/22:0.0000010000,((hCoV-19/Russia/StPetersburg-RII5029S/2020|EPI_ISL_430085|2020-04-10:0.0000454987,hCoV-19/Russia/StPetersburg-RII8388S/2020|EPI_ISL_450278|2020-04-22:0.0000923593)78.8/99:0.0000454945,(hCoV-19/New_Zealand/20VR3060/2020|EPI_ISL_579403|2020-05-02:0.0000940204,hCoV-19/Bulgaria/06/2020|EPI_ISL_480297|2020-03-21:0.0001384962)0/22:0.0000010000)0/22:0.0000010000)0/22:0.0000010000,(hCoV-19/Cyprus/008/2020|EPI_ISL_463748|2020-04-27:0.0000455608,hCoV-19/USA/WI-GMF-23744/2020|EPI_ISL_660881|2020-10-03:0.0005114323)78.4/68:0.0000454261)0/20:0.0000010000,(((((((((((((((CoV53:0.0000010000,(((((hCoV-19/USA/FL-BPHL-0765/2020|EPI_ISL_512570|2020-06-28:0.0003245492,(hCoV-19/Turkey/13-Ankara-GUMV-48663/2020|EPI_ISL_984736|2020-11-14:0.0001843064,hCoV-19/Turkey/Ankara_GUMV_18121/2020|EPI_ISL_730574|2020-08-11:0.0000010000)99.2/100:0.0003233967)0/20:0.0000010000,((hCoV-19/New_Zealand/20VR3119/2020|EPI_ISL_579425|2020-05-23:0.0001401670,(hCoV-19/Sweden/20-52114/2020|EPI_ISL_615094|2020-05-15:0.0001379716,((hCoV-19/Italy/APU-PODV-15961800/2020|EPI_ISL_788951|2020-09-03:0.0002228119,hCoV-19/Italy/APU-PODV-15925058/2020|EPI_ISL_788954|2020-08-18:0.0001487393)97.8/100:0.0002779888,hCoV-19/Russia/Novosibirsk-84101/2020|EPI_ISL_428918|2020-03-27:0.0000453918)0/20:0.0000023871)0/18:0.0000010000)0/16:0.0000010000,(hCoV-19/Brazil/RJ-00407/2020|EPI_ISL_717809|2020-09-28:0.0006478395,hCoV-19/Ghana/WACCBIP-GS16/2020|EPI_ISL_884841|2020-08-31:0.0001456631)0/22:0.0000010000)0/17:0.0000010000)0/17:0.0000010000,(((((hCoV-19/Czech_Republic/NRL_2307/2020|EPI_ISL_471540|2020-03-10:0.0000468875,(hCoV-19/Egypt/MASRI-030/2020|EPI_ISL_482775|2020-04-14:0.0025449719,hCoV-19/Ecuador/EC-M-143748/2020|EPI_ISL_831020|2020-10-19:0.0004258306)72.8/51:0.0000460875)80.7/30:0.0000454089,(((hCoV-19/Slovakia/UKBA-203/2020|EPI_ISL_577735|2020-04-06:0.0000463403,hCoV-19/Slovakia/UKBA-205/2020|EPI_ISL_577737|2020-04-13:0.0000933490)88.4/100:0.0000933479,hCoV-19/Israel/2020087/2020|EPI_ISL_447409|2020-03-17:0.0000460663)0/22:0.0000010000,(hCoV-19/Brazil/SP-L15-CD274/2020|EPI_ISL_476267|2020-03-30:0.0000958951,hCoV-19/Ghana/UHAS-H009/2020|EPI_ISL_628761|2020-06-16:0.0000471856)77.6/44:0.0000460522)0/22:0.0000010000)0/17:0.0000010000,hCoV-19/South_Africa/NHLS-UCT-GS-0034/2020|EPI_ISL_640035|2020-08-20:0.0003300956)0/19:0.0000010000,hCoV-19/South_Africa/KRISP-K002797/2020|EPI_ISL_529791|2020-08-24:0.0002783153)0/19:0.0000010000,hCoV-19/Germany/BW-Cento-30739418/2020|EPI_ISL_815265|2020-07-04:0.0001843961)0/18:0.0000010000)0/17:0.0000010000,hCoV-19/Morocco/moh100/2020|EPI_ISL_476024|2020-05-05:0.0004622290)0/19:0.0000010000,((hCoV-19/Zambia/29/2020|EPI_ISL_510529|2020-03-16:0.0000933230,hCoV-19/USA/TX-HMH-MCoV-18242/2020|EPI_ISL_784590|2020-11-17:0.0001872627)0/22:0.0000010000,hCoV-19/Russia/MOW-RII-MH255S/2020|EPI_ISL_566082|2020-06-18:0.0000925892)0/22:0.0000010000)0/20:0.0000010000)0/20:0.0000010000,hCoV-19/United_Arab_Emirates/4236/2020|EPI_ISL_860014|2020-05-02:0.0001379798)0/18:0.0000010000,hCoV-19/Romania/Buzau-293197/2020|EPI_ISL_471419|2020-06-03:0.0001839740)0/17:0.0000010000,(hCoV-19/Latvia/083/2020|EPI_ISL_501896|2020-06-15:0.0000454458,hCoV-19/England/QEUH-997A8F/2020|EPI_ISL_549542|2020-08-28:0.0003696298)77.7/37:0.0000453972)0/17:0.0000010000,((((hCoV-19/Burkina_Faso/2972/2020|EPI_ISL_660465|2020-09-24:0.0003282951,hCoV-19/Ghana/34983_S40/2020|EPI_ISL_515089|2020-05-23:0.0000944737)77.3/50:0.0000457125,(((((hCoV-19/Ecuador/USFQ-381/2020|EPI_ISL_697791|2020-09-18:0.0004266820,hCoV-19/Italy/ABR-IZSGC-TE13484/2020|EPI_ISL_435151|2020-04-08:0.0002083233)75.2/48:0.0000689475,hCoV-19/Belgium/ULG-10068/2020|EPI_ISL_424636|2020-04-03:0.0001400215)0/17:0.0000010000,hCoV-19/England/ALDP-9257F8/2020|EPI_ISL_552848|2020-06-23:0.0000933481)0/18:0.0000010000,hCoV-19/Nigeria/Lagos01/2020|EPI_ISL_413550|2020-02-27:0.0000466593)0/18:0.0000010000,hCoV-19/Japan/Donner33/2020|EPI_ISL_469291|2020-05-07:0.0001393763)0/18:0.0000010000)0/19:0.0000010000,((((((((((hCoV-19/Algeria/G35014-8856/2020|EPI_ISL_766869|2020-06-09:0.0000461025,hCoV-19/South_Korea/KCDC2697/2020|EPI_ISL_522477|2020-07-04:0.0002226172)78/89:0.0000549121,hCoV-19/Netherlands/NH-EMC-41/2020|EPI_ISL_523410|2020-06-08:0.0000461246)0/22:0.0000010000,hCoV-19/Wales/PHWC-160C81/2020|EPI_ISL_473034|2020-04-19:0.0001389462)0/20:0.0000010000,(hCoV-19/Portugal/PT1571/2020|EPI_ISL_693579|2020-06-29:0.0001872563,hCoV-19/Nigeria/ON595-CV121/2020|EPI_ISL_527888|2020-06-03:0.0001848586)75.9/75:0.0000454420)0/20:0.0000010000,(hCoV-19/Peru/AMA-UPCH-0257/2020|EPI_ISL_729903|2020-09-28:0.0003737880,hCoV-19/Azerbaijan/Aghayev-04/2021|EPI_ISL_882640|2021-01-04:0.0003723566)75.6/46:0.0000450923)0/16:0.0000010000,((hCoV-19/Switzerland/VS-ETHZ-370483/2020|EPI_ISL_693969|2020-11-16:0.0005548656,hCoV-19/North_Macedonia/14027/2020|EPI_ISL_909738|2020-10-05:0.0002320297)91.8/100:0.0001486574,hCoV-19/Portugal/PT1629/2020|EPI_ISL_693629|2020-07-12:0.0003290033)75.4/54:0.0000453862)0/16:0.0000010000,hCoV-19/Russia/OMS-ORINFI-7139S/2020|EPI_ISL_639937|2020-05-14:0.0000457178)0/16:0.0000010000,(hCoV-19/Russia/SPE-RII-MH5888S/2020|EPI_ISL_733319|2020-11-06:0.0002863752,hCoV-19/Russia/OMS-ORINFI-4361S/2020|EPI_ISL_569782|2020-07-08:0.0003258689)74.1/49:0.0000454033)0/16:0.0000010000,(((hCoV-19/Faroe_Islands/HFS-143/2020|EPI_ISL_614305|2020-08-12:0.0000474864,hCoV-19/Faroe_Islands/HFS-60/2020|EPI_ISL_614308|2020-08-04:0.0000462723)96.8/100:0.0001874681,hCoV-19/Denmark/DCGC-1862/2020|EPI_ISL_622558|2020-06-29:0.0000460866)88.1/100:0.0000929487,hCoV-19/Germany/SH-ChVir8318/2020|EPI_ISL_729576|2020-07-26:0.0002795132)92.6/99:0.0001384475)0/16:0.0000010000,((hCoV-19/South_Africa/NHLS-UCT-GS-2058/2020|EPI_ISL_700559|2020-09-18:0.0003257364,hCoV-19/Mozambique/KRISP-MZ158905/2020|EPI_ISL_636980|2020-07-14:0.0002796915)0/100:0.0000010000,hCoV-19/South_Africa/KRISP-K002732/2020|EPI_ISL_529730|2020-08-15:0.0000923307)92.9/100:0.0000922066)0/16:0.0000010000)0/15:0.0000010000,(((((((((hCoV-19/Romania/RO_IOCN38/2020|EPI_ISL_891230|2020-07-19:0.0008242128,hCoV-19/Ecuador/20640/2020|EPI_ISL_490201|2020-05-02:0.0002112258)76.5/78:0.0001023867,hCoV-19/Ecuador/EC-G-5369/2020|EPI_ISL_826818|2020-03-30:0.0000940211)0/21:0.0000010000,hCoV-19/Gambia/NPHL-1401/2020|EPI_ISL_561224|2020-07-03:0.0000010000)0/20:0.0000010000,hCoV-19/Zambia/ZMB-30834/2020|EPI_ISL_977391|2020-06-27:0.0000462855)0/20:0.0000010000,hCoV-19/Portugal/PT0629/2020|EPI_ISL_454352|2020-04-06:0.0000461525)0/22:0.0000010000,hCoV-19/Greece/9060_HPI/2020|EPI_ISL_487381|2020-04-05:0.0001882872)0/16:0.0000010000,hCoV-19/Ecuador/EC-G-2565/2020|EPI_ISL_826805|2020-03-23:0.0000460236)0/16:0.0000010000,hCoV-19/Sierra_Leone/KGH-G-8607/2020|EPI_ISL_512815|2020-04-03:0.0000458456)0/16:0.0000010000,hCoV-19/Singapore/1029/2020|EPI_ISL_574514|2020-03-22:0.0000459127)0/16:0.0000010000)0/16:0.0000010000)0/17:0.0000010000,(hCoV-19/Czech_Republic/FNHK-03401/2020|EPI_ISL_895775|2020-03-19:0.0001379546,(hCoV-19/Czech_Republic/FNHK-20601/2020|EPI_ISL_895816|2020-04-26:0.0000453959,hCoV-19/Czech_Republic/IAB20_016_071/2020|EPI_ISL_889389|2020-04-08:0.0000026638)83/95:0.0000919759)0/22:0.0000021354)0/16:0.0000010000,(hCoV-19/Sweden/20-21506/2020|EPI_ISL_582780|2020-07-11:0.0000920839,hCoV-19/Luxembourg/LNS2285274/2020|EPI_ISL_740092|2020-08-24:0.0002950122)79.6/73:0.0000453919)0/16:0.0000010000,((hCoV-19/Denmark/DCGC-4224/2020|EPI_ISL_622117|2020-09-14:0.0000460954,hCoV-19/Denmark/DCGC-5447/2020|EPI_ISL_620772|2020-09-21:0.0000934099)88.5/100:0.0000934510,hCoV-19/Sweden/20-52440/2020|EPI_ISL_539884|2020-07-22:0.0001380964)77.6/54:0.0000453943)0/15:0.0000010000,hCoV-19/Taiwan/CGMH-CGU-31/2020|EPI_ISL_660543|2020-07-31:0.0003696009)0/15:0.0000010000,(((((((((((hCoV-19/Nigeria/LA-CV379/2020|EPI_ISL_730035|2020-05-30:0.0000457127,((((((hCoV-19/Peru/MOQ-UPCH-0325/2020|EPI_ISL_812481|2020-12-05:0.0005126252,hCoV-19/Ecuador/USFQ-577/2020|EPI_ISL_824285|2020-12-15:0.0002334546)94.4/100:0.0001857739,hCoV-19/India/MH-NIV-80231/2020|EPI_ISL_541745|2020-06-25:0.0002833991)74.6/41:0.0000457098,((hCoV-19/South_Korea/KDCA0570/2020|EPI_ISL_850258|2020-08-03:0.0004173453,hCoV-19/Ghana/WACCBIP-GS29/2020|EPI_ISL_884850|2020-07-21:0.0000933601)0/20:0.0000024314,hCoV-19/Serbia/Kikinda-000201303/2020|EPI_ISL_661189|2020-03-12:0.0000460952)0/19:0.0000026040)0/19:0.0000022932,hCoV-19/Singapore/1090/2020|EPI_ISL_596480|2020-10-02:0.0002825621)0/22:0.0000010000,hCoV-19/Australia/SA0532/2020|EPI_ISL_622766|2020-10-29:0.0005634147)0/19:0.0000021432,hCoV-19/Saudi_Arabia/KAIMRC08/2020|EPI_ISL_507014|2020-03-13:0.0001394166)0/15:0.0000010000)0/18:0.0000010645,hCoV-19/Equatorial_Guinea/43379/2020|EPI_ISL_953420|2020-07-27:0.0001400358)0/16:0.0000010000,(hCoV-19/Netherlands/UT-RIVM-10349/2020|EPI_ISL_636573|2020-05-08:0.0000933287,hCoV-19/Belgium/rega-0427607/2020|EPI_ISL_734658|2020-04-27:0.0001867339)76.8/55:0.0000461127)0/14:0.0000010000,hCoV-19/Ecuador/USFQ-208/2020|EPI_ISL_539783|2020-06-15:0.0000931209)0/14:0.0000010000,(((hCoV-19/Ecuador/USFQ-106/2020|EPI_ISL_471271|2020-05-19:0.0000466162,hCoV-19/Ecuador/USFQ-193/2020|EPI_ISL_527809|2020-08-04:0.0000462266)0/96:0.0000010000,hCoV-19/Ecuador/USFQ-054/2020|EPI_ISL_481246|2020-04-17:0.0000460225)72.6/95:0.0000459107,hCoV-19/Thailand/Bangkok-CONI-0099/2020|EPI_ISL_458028|2020-04-04:0.0001979457)0/19:0.0000010000)0/15:0.0000010000,(hCoV-19/England/PORT-2F5D32/2020|EPI_ISL_512424|2020-04-09:0.0000465201,hCoV-19/Colombia/PUT-INS-CVN2151/2020|EPI_ISL_956306|2020-10-05:0.0004836675)76.2/100:0.0000463576)0/15:0.0000010000,(hCoV-19/Russia/MOS-CRIE-7172114/2020|EPI_ISL_745259|2020-08-24:0.0004244057,hCoV-19/Russia/PRI-RII-MH733S/2020|EPI_ISL_596353|2020-08-06:0.0002347058)77.7/22:0.0000457722)0/15:0.0000010000,(hCoV-19/Portugal/PT1719/2020|EPI_ISL_693646|2020-08-24:0.0002363014,hCoV-19/Portugal/PT1739/2020|EPI_ISL_693535|2020-09-02:0.0001506788)99.1/100:0.0003301037)0/15:0.0000010000,hCoV-19/Oman/C-6175/2020|EPI_ISL_491125|2020-04-25:0.0001399286)0/15:0.0000010000,hCoV-19/Gambia/GC19-1533/2020|EPI_ISL_561023|2020-05-16:0.0000970217)0/19:0.0000340709,(hCoV-19/Pakistan/JRCGR-KHI43/2020|EPI_ISL_779274|2020-07-02:0.0002993785,hCoV-19/Russia/OMS-ORINFI-2166S/2020|EPI_ISL_639920|2020-07-02:0.0001397615)0/18:0.0000010000)0/20:0.0000010000)0/16:0.0000010000,hCoV-19/Beijing/DT-travelUK01/2020|EPI_ISL_452355|2020-03-22:0.0000919895)0/15:0.0000010000,((((((hCoV-19/Brazil/SP-399/2020|EPI_ISL_603029|2020-06-22:0.0001389552,(((hCoV-19/Uruguay/TYT-M135/2020|EPI_ISL_750820|2020-07-02:0.0000010000,hCoV-19/Uruguay/TYT-M49/2020|EPI_ISL_749148|2020-06-18:0.0000464594)79.2/100:0.0000464575,hCoV-19/Uruguay/TYT-M70/2020|EPI_ISL_750161|2020-06-21:0.0000010000)0/100:0.0000010000,hCoV-19/Uruguay/M285/2020|EPI_ISL_936382|2020-07-14:0.0001397934)87.9/100:0.0000931384)89.5/100:0.0000925958,((hCoV-19/Brazil/SP-435/2020|EPI_ISL_603032|2020-07-13:0.0003252610,(((((hCoV-19/Chile/AR-179001/2020|EPI_ISL_746481|2020-09-15:0.0002813160,((hCoV-19/Chile/Santiago-PUC_MVL_0383/2020|EPI_ISL_801797|2020-05-12:0.0000939912,hCoV-19/Chile/RM-CMM-EDB244K/2020|EPI_ISL_591530|2020-06-16:0.0001884569)0/100:0.0000010000,hCoV-19/Chile/RM-73253/2020|EPI_ISL_746789|2020-05-23:0.0000936742)0/100:0.0000010000)86.6/100:0.0000930206,(((hCoV-19/Brazil/PB-FIOCRUZ-16525/2020|EPI_ISL_792567|2020-06-10:0.0003274515,hCoV-19/Bolivia/26936/2020|EPI_ISL_837558|2020-07-03:0.0000462048)91.8/48:0.0001398975,(hCoV-19/Uruguay/RIV-M5/2020|EPI_ISL_747615|2020-05-05:0.0002287182,hCoV-19/Brazil/RJ-00478/2020|EPI_ISL_717873|2020-09-08:0.0002320255)0/27:0.0000010000)0/21:0.0000010000,hCoV-19/Brazil/RJ-FIOCRUZ-2376/2020|EPI_ISL_541360|2020-04-20:0.0000460237)0/20:0.0000010000)0/20:0.0000010000,hCoV-19/Chile/RM-ISPCH-76/2020|EPI_ISL_445373|2020-04-03:0.0000460567)0/22:0.0000010000,hCoV-19/Brazil/RJ-00480/2020|EPI_ISL_717875|2020-10-09:0.0005563789)0/21:0.0000010000,hCoV-19/Brazil/SP-886/2020|EPI_ISL_755652|2020-12-09:0.0006037381)0/21:0.0000010000)0/22:0.0000010000,hCoV-19/Brazil/RS-33473/2020|EPI_ISL_942407|2020-07-23:0.0000474740)0/22:0.0000010000)0/22:0.0000010000,hCoV-19/Brazil/BA-10/2020|EPI_ISL_978495|2020-08-19:0.0004183041)0/22:0.0000026637,hCoV-19/Brazil/RJ-00505/2020|EPI_ISL_717899|2020-07-27:0.0001846778)84.5/22:0.0000454332,(hCoV-19/Argentina/PAIS-A0001/2020|EPI_ISL_430793|2020-03-01:0.0000471458,hCoV-19/Brazil/RJ-INCA-I44/2020|EPI_ISL_513580|2020-05-04:0.0000927610)0/96:0.0000010000)86.1/22:0.0000454363,hCoV-19/Mexico/CMX-INER-0217/2020|EPI_ISL_837602|2020-08-28:0.0003703324)0/17:0.0000010000)0/15:0.0000010000,(hCoV-19/Sweden/20-52426/2020|EPI_ISL_560987|2020-07-17:0.0002780508,hCoV-19/Thailand/Bangkok-CONI-0385/2020|EPI_ISL_812932|2020-12-12:0.0007530040)76.1/40:0.0000446048)0/17:0.0000010000,((((hCoV-19/Austria/CeMM0802/2020|EPI_ISL_583708|2020-05-06:0.0000985625,(hCoV-19/Belgium/rega-03071159/2020|EPI_ISL_738205|2020-03-07:0.0001412061,hCoV-19/Iceland/15/2020|EPI_ISL_417800|2020-03-02:0.0000457827)0/79:0.0000010000)0/79:0.0000447340,(((hCoV-19/Switzerland/SG-ETHZ-101137/2020|EPI_ISL_451804|2020-03-30:0.0000931339,hCoV-19/Australia/WA120/2020|EPI_ISL_596683|2020-04-06:0.0000958668)0/81:0.0000010000,hCoV-19/Bosnia_and_Herzegovina/02-Banja_Luka/2020|EPI_ISL_462990|2020-04-29:0.0006961209)0/23:0.0000010000,hCoV-19/Slovenia/LabVir-5837/2020|EPI_ISL_960305|2020-06-26:0.0000457814)0/23:0.0000010000)78.1/64:0.0000488980,((hCoV-19/Ireland/LH-NVRL-20IRL52333/2020|EPI_ISL_639897|2020-10-01:0.0001879510,(hCoV-19/Qingdao/IVDC-01-10/2020|EPI_ISL_591270|2020-09-24:0.0002777724,(((hCoV-19/Faroe_Islands/HFS-129/2020|EPI_ISL_614301|2020-09-11:0.0000471388,hCoV-19/Denmark/DCGC-8239/2020|EPI_ISL_616943|2020-10-26:0.0002096205)92.3/100:0.0001510454,hCoV-19/Denmark/DCGC-11979/2020|EPI_ISL_670745|2020-09-07:0.0000934332)96.5/100:0.0002528620,hCoV-19/Germany/BY-IMB08291/2020|EPI_ISL_732534|2020-07-07:0.0005525960)0/81:0.0000010000)83.9/77:0.0000493838)0/22:0.0000010000,hCoV-19/Colombia/GUR-06614/2020|EPI_ISL_941983|2020-04-23:0.0000463893)0/22:0.0000010000)0/22:0.0000010000,(hCoV-19/Ghana/WACCBIP-GS44/2020|EPI_ISL_884856|2020-08-20:0.0001450143,hCoV-19/Turkey/HSGM-31185/2020|EPI_ISL_814064|2020-06-19:0.0000417942)86.4/20:0.0000049895)0/21:0.0000010000)0/16:0.0000010000,(hCoV-19/Ecuador/178635/2021|EPI_ISL_940781|2021-01-04:0.0000457186,(hCoV-19/India/WB-IICB-031/2020|EPI_ISL_661304|2020-10-27:0.0005081400,hCoV-19/Ecuador/2343/2020|EPI_ISL_574292|2020-03-16:0.0000948353)0/38:0.0000010000)85.5/38:0.0000454588)0/18:0.0000010000)0/19:0.0000010000,(hCoV-19/Hong_Kong/HKPU-5067/2020|EPI_ISL_610196|2020-09-28:0.0000490440,hCoV-19/Sweden/20-51955/2020|EPI_ISL_475535|2020-06-09:0.0001837116)0/22:0.0000010000)0/19:0.0000010000,hCoV-19/Sweden/20-51891/2020|EPI_ISL_469072|2020-06-03:0.0002770542)86.5/22:0.0000453186,((((((((hCoV-19/India/UP-NBRI-N46-TCQ289/2020|EPI_ISL_516974|2020-03-24:0.0000465291,((hCoV-19/Canada/BC-BCCDC-6105/2020|EPI_ISL_974124|2020-10-05:0.0000941101,hCoV-19/Canada/BC-BCCDC-7851/2020|EPI_ISL_975515|2020-11-16:0.0003780806)96.5/100:0.0002362701,(hCoV-19/India/MH-MW28/2020|EPI_ISL_508431|2020-05-23:0.0002302678,hCoV-19/Zambia/ZMB-24505/2020|EPI_ISL_977378|2020-06-04:0.0000937888)0/36:0.0000010000)0/24:0.0000010000)0/21:0.0000026637,hCoV-19/India/MH-ACTREC-303/2020|EPI_ISL_699954|2020-07-15:0.0000928768)0/20:0.0000010000,((hCoV-19/Zambia/ZMB-34496/2020|EPI_ISL_977421|2020-10-27:0.0001886348,(hCoV-19/Zambia/ZMB-42356/2020|EPI_ISL_977463|2020-08-06:0.0002827403,hCoV-19/Zambia/ZMB-31145/2020|EPI_ISL_977392|2020-06-28:0.0000938601)75.7/100:0.0000461882)81/100:0.0000933024,hCoV-19/India/MH-NIV-206486/2020|EPI_ISL_577641|2020-09-10:0.0006309218)0/32:0.0000010000)0/22:0.0000010000,((hCoV-19/India/KA-NIMH-SEQ-183/2021|EPI_ISL_995764|2021-01-29:0.0007713333,hCoV-19/India/MH-NIV-220751/2020|EPI_ISL_577653|2020-09-21:0.0007751973)0/83:0.0000010000,(hCoV-19/India/MH-NIV-QC-1377/2020|EPI_ISL_577724|2020-07-22:0.0013616378,hCoV-19/India/MH-NIV-216133/2020|EPI_ISL_577659|2020-09-18:0.0002361371)75.8/83:0.0000447971)96.8/100:0.0001853655)0/21:0.0000010000,hCoV-19/Bahrain/340513774_S1_L001/2020|EPI_ISL_632262|2020-08-17:0.0001399157)0/21:0.0000010000,((hCoV-19/Bahrain/340654690/2020|EPI_ISL_681309|2020-09-10:0.0004644304,hCoV-19/Bahrain/340859926_S12/2020|EPI_ISL_632279|2020-10-14:0.0001624739)90/100:0.0002117564,((hCoV-19/India/MH-ACTREC-512/2020|EPI_ISL_723054|2020-08-19:0.0003256191,hCoV-19/India/GJ-GBRC97b/2020|EPI_ISL_450786|2020-05-10:0.0002325172)0/99:0.0000010000,hCoV-19/Bahrain/090000572_S16_L001/2020|EPI_ISL_632285|2020-05-31:0.0001399069)0/99:0.0000023742)72.6/74:0.0000455257)0/22:0.0000010000,(((hCoV-19/Bahrain/260104364/2020|EPI_ISL_682301|2020-10-26:0.0001853564,hCoV-19/Bahrain/341016804_S1_L001/2020|EPI_ISL_678265|2020-11-22:0.0002327044)76.1/100:0.0000455059,(hCoV-19/Bahrain/341038078_S3_L001/2020|EPI_ISL_678266|2020-11-21:0.0001389111,hCoV-19/Bahrain/340957986/2020|EPI_ISL_682299|2020-11-01:0.0000456869)0/100:0.0000010000)98.8/100:0.0002324359,(hCoV-19/South_Korea/KDCA0185/2020|EPI_ISL_747418|2020-07-08:0.0002352326,hCoV-19/India/MH-ICMR-1442/2020|EPI_ISL_969397|2020-10-19:0.0005985984)75.3/89:0.0000488531)0/31:0.0000010000)0/22:0.0000010000,hCoV-19/United_Arab_Emirates/3635/2020|EPI_ISL_859795|2020-10-11:0.0003695311)86.1/22:0.0000460838)0/19:0.0000023883,(((hCoV-19/Canada/BC-BCCDC-5216/2020|EPI_ISL_973832|2020-09-26:0.0000940688,hCoV-19/Canada/BC-BCCDC-4450/2020|EPI_ISL_969900|2020-09-02:0.0000010000)78.1/100:0.0000463674,hCoV-19/Canada/BC-BCCDC-4145/2020|EPI_ISL_969262|2020-08-26:0.0000464782)98.5/100:0.0003313290,hCoV-19/Mozambique/INS-K007969/2020|EPI_ISL_887426|2020-09-08:0.0003772317)73.2/95:0.0000454901)0/15:0.0000010000,hCoV-19/Turkey/DEN-PAU13/2020|EPI_ISL_708191|2020-07-30:0.0000942954)0/15:0.0000010000,hCoV-19/Greece/26072_HPI/2020|EPI_ISL_501236|2020-05-13:0.0001422494)0/15:0.0000010000,((hCoV-19/Zambia/ZMB-36434/2020|EPI_ISL_977318|2020-07-28:0.0001408362,hCoV-19/Zambia/ZMB-42913/2020|EPI_ISL_977355|2020-08-12:0.0001409154)97.9/100:0.0002359593,hCoV-19/Canada/ON-UHTC-0218/2020|EPI_ISL_570023|2020-06-01:0.0002815104)74.3/26:0.0000457954)0/15:0.0000010000,hCoV-19/Japan/Donner21/2020|EPI_ISL_438965|2020-04-14:0.0000933148)0/15:0.0000010000,hCoV-19/Japan/PG-0173/2020|EPI_ISL_479882|2020-03-17:0.0000462026)0/15:0.0000010000,hCoV-19/Switzerland/ZH-UZH-1000477797/2020|EPI_ISL_413023|2020-02-29:0.0000460170)0/16:0.0000010000,(((hCoV-19/Japan/Donner106/2020|EPI_ISL_860133|2020-11-04:0.0000460349,(hCoV-19/Japan/Donner112/2020|EPI_ISL_860138|2020-09-08:0.0000933143,((hCoV-19/Japan/Donner133/2020|EPI_ISL_860153|2020-11-16:0.0000010000,hCoV-19/Japan/Donner193/2020|EPI_ISL_915383|2020-12-15:0.0000460331)76.8/100:0.0000460316,(hCoV-19/Japan/Donner146/2020|EPI_ISL_860166|2020-11-27:0.0001867229,hCoV-19/Japan/Donner186/2020|EPI_ISL_915377|2020-11-30:0.0000933501)87.2/100:0.0000933427)88.9/100:0.0000933263)0/100:0.0000010000)0/100:0.0000010000,(hCoV-19/Japan/Donner117/2020|EPI_ISL_860142|2020-09-15:0.0000010000,hCoV-19/Japan/NGY-NNH-063/2021|EPI_ISL_918174|2021-01-04:0.0003725137)82.4/100:0.0000457308)77.4/100:0.0000457322,(hCoV-19/Japan/NGY-NNH-053/2020|EPI_ISL_637019|2020-10-12:0.0002335466,hCoV-19/Japan/Donner168/2020|EPI_ISL_915361|2020-12-20:0.0002815114)85.6/100:0.0000926471)93.2/100:0.0001390883)0/17:0.0000010000,((hCoV-19/Italy/LAZ-INMI-33/2020|EPI_ISL_603140|2020-06-15:0.0000457244,hCoV-19/Italy/LAZ-INMI-57/2020|EPI_ISL_603164|2020-06-04:0.0000457382)0/100:0.0000010000,hCoV-19/Italy/LAZ-INMI-68/2020|EPI_ISL_603175|2020-06-08:0.0000456568)85.7/100:0.0000456563)0/17:0.0000026637,(hCoV-19/North_Macedonia/7813/2020|EPI_ISL_677717|2020-07-20:0.0001851086,hCoV-19/India/TG-CCMB-R296/2020|EPI_ISL_539720|2020-08-09:0.0005607930)76.9/45:0.0000451569)0/17:0.0000010000,((((((hCoV-19/Japan/Donner120/2020|EPI_ISL_860145|2020-09-29:0.0000010000,hCoV-19/Japan/Donner135/2020|EPI_ISL_860155|2020-11-13:0.0001400300)0/99:0.0000010000,hCoV-19/Cambodia/171609/2020|EPI_ISL_933785|2020-12-19:0.0003260855)0/92:0.0000010000,hCoV-19/Japan/NGY-NNH-057/2020|EPI_ISL_918168|2020-12-09:0.0000924080)82.4/93:0.0000455731,(((((hCoV-19/Japan/Donner125/2020|EPI_ISL_860147|2020-10-07:0.0002811921,hCoV-19/Japan/Donner217/2020|EPI_ISL_915407|2020-10-29:0.0001866826)0/37:0.0000010000,(hCoV-19/Japan/Donner92/2020|EPI_ISL_644996|2020-08-19:0.0000460495,hCoV-19/Japan/Donner94/2020|EPI_ISL_644998|2020-08-25:0.0000460487)0/45:0.0000010000)0/38:0.0000010000,hCoV-19/Japan/NGY-NNH-050/2020|EPI_ISL_637016|2020-09-22:0.0002333595)0/25:0.0000010000,hCoV-19/Japan/NGY-NNH-019/2020|EPI_ISL_568574|2020-08-11:0.0002333949)0/26:0.0000010000,((hCoV-19/Japan/Donner57/2020|EPI_ISL_644961|2020-07-11:0.0000929002,hCoV-19/Japan/Donner69/2020|EPI_ISL_644973|2020-07-27:0.0002333435)0/44:0.0000010000,hCoV-19/Japan/Donner59/2020|EPI_ISL_644963|2020-07-15:0.0000458491)0/26:0.0000010000)0/98:0.0000010000)86.9/93:0.0000455717,((hCoV-19/Japan/Donner50/2020|EPI_ISL_644955|2020-07-01:0.0000460509,hCoV-19/Japan/Donner64/2020|EPI_ISL_644968|2020-07-21:0.0001393669)0/99:0.0000010000,hCoV-19/Japan/Donner41/2020|EPI_ISL_644946|2020-06-10:0.0000010000)0/100:0.0000010000)0/83:0.0000010000,(hCoV-19/Japan/NGY-NNH-042/2020|EPI_ISL_637008|2020-08-08:0.0001857853,hCoV-19/Japan/NGY-NNH-054/2020|EPI_ISL_637020|2020-10-23:0.0000925654)76.4/100:0.0000456526)98.5/100:0.0002781111)0/17:0.0000010000,hCoV-19/Italy/ABR-IZSGC-TE100258/2020|EPI_ISL_849663|2020-07-20:0.0002780057)0/20:0.0000010000,(hCoV-19/Italy/APU-IZSPB-153APT/2020|EPI_ISL_722856|2020-07-18:0.0000457918,hCoV-19/Italy/APU-IZSPB-151APT/2020|EPI_ISL_722897|2020-07-28:0.0001841045)88.2/100:0.0000919906)0/19:0.0000010000,(hCoV-19/Latvia/043/2020|EPI_ISL_492988|2020-06-30:0.0000453782,hCoV-19/Latvia/092/2020|EPI_ISL_512647|2020-06-26:0.0000010000)97.7/100:0.0001839531)0/20:0.0000010000,hCoV-19/Turkey/Ankara_GUMV_25210/2020|EPI_ISL_730568|2020-09-01:0.0005123398)0/21:0.0000010000,hCoV-19/Lebanon/LB-LR9/2020|EPI_ISL_498552|2020-03-18:0.0000458052)0/19:0.0000010000,hCoV-19/Japan/FHU-FP9736-01-1/2020|EPI_ISL_862881|2020-04-30:0.0000924008)0/21:0.0000010000,(hCoV-19/Ecuador/52438/2020|EPI_ISL_491951|2020-06-01:0.0001948434,(hCoV-19/Luxembourg/LNS3417408/2020|EPI_ISL_740307|2020-08-13:0.0002450544,(hCoV-19/Poland/Masovia-14790/2020|EPI_ISL_754910|2020-09-24:0.0004696194,hCoV-19/Switzerland/VD-ETHZ-180039/2020|EPI_ISL_489977|2020-07-01:0.0000455422)77.7/100:0.0000456441)93/100:0.0001393184)77.4/22:0.0000456768)0/19:0.0000010000,(hCoV-19/North_Macedonia/29155/2020|EPI_ISL_953939|2020-12-23:0.0003713511,hCoV-19/Russia/OMS-ORINFI-5774S/2020|EPI_ISL_639932|2020-06-07:0.0003293224)73.8/28:0.0000451448)0/18:0.0000010000,hCoV-19/Bulgaria/21/2020|EPI_ISL_480302|2020-05-07:0.0000457004)0/18:0.0000010000,((hCoV-19/Canada/Qc-CHUM-2016302095A/2020|EPI_ISL_825811|2020-06-11:0.0002351286,hCoV-19/Costa_Rica/INC-0160/2020|EPI_ISL_770001|2020-10-07:0.0006092866)72.7/66:0.0000451672,hCoV-19/Japan/Donner36/2020|EPI_ISL_469294|2020-05-11:0.0001400073)77.4/54:0.0000457219)0/19:0.0000010000,hCoV-19/Netherlands/GE-EMC-183/2020|EPI_ISL_523165|2020-05-26:0.0001553236)0/18:0.0000010000,hCoV-19/Japan/PG-0552/2020|EPI_ISL_480205|2020-04-07:0.0000933001)0/18:0.0000010000,(hCoV-19/Morocco/15N/2020|EPI_ISL_458150|2020-05-15:0.0002794940,hCoV-19/Morocco/6902/2020|EPI_ISL_459980|2020-04-19:0.0000933042)87.1/100:0.0000926232)0/20:0.0000010000,hCoV-19/North_Macedonia/ChVir7912/2020|EPI_ISL_492082|2020-06-25:0.0001384622)0/20:0.0000010000,(hCoV-19/Ghana/UHAS-V873/2020|EPI_ISL_861460|2020-11-20:0.0003049125,hCoV-19/USA/TX-HMH-MCoV-13758/2020|EPI_ISL_788851|2020-08-18:0.0003701346)0/22:0.0000010000)0/20:0.0000010000,(hCoV-19/Georgia/Tb-86952/2020|EPI_ISL_754180|2020-09-17:0.0001839755,hCoV-19/Georgia/Tb-97937/2020|EPI_ISL_754181|2020-09-23:0.0000010000)100/100:0.0005081816)0/20:0.0000010000,(hCoV-19/Austria/MUW_1313844/2020|EPI_ISL_913089|2020-09-22:0.0003244988,hCoV-19/Croatia/Zagreb-29/2020|EPI_ISL_710554|2020-08-14:0.0000452650)99.4/100:0.0003701990)0/20:0.0000010000,(((((hCoV-19/Israel/CVL1196/2020|EPI_ISL_516905|2020-06-29:0.0000010000,(hCoV-19/Israel/CVL4575/2020|EPI_ISL_516914|2020-06-15:0.0001879941,(hCoV-19/Iceland/6535/2020|EPI_ISL_830209|2020-07-22:0.0003282183,hCoV-19/Palestine/AAS27/2020|EPI_ISL_739660|2020-11-29:0.0003252649)0/96:0.0000010000)0/78:0.0000010000)0/78:0.0000010000,hCoV-19/Israel/CVL-n26134/2020|EPI_ISL_514289|2020-07-20:0.0001381516)83.7/100:0.0000453092,(((hCoV-19/Israel/CVL-38-ngs/2020|EPI_ISL_776578|2020-12-24:0.0003827710,hCoV-19/Palestine/AAS46/2021|EPI_ISL_873165|2021-01-05:0.0005115005)0/100:0.0000020274,hCoV-19/Israel/CVL-267-ngs/2020|EPI_ISL_776829|2020-12-27:0.0004166797)81.9/100:0.0000453967,((hCoV-19/Palestine/40/2020|EPI_ISL_596523|2020-08-15:0.0000921819,hCoV-19/Palestine/54/2020|EPI_ISL_596537|2020-08-19:0.0000922218)0/100:0.0000010000,hCoV-19/Israel/CVL-44919/2020|EPI_ISL_745034|2020-12-01:0.0004655987)92.2/100:0.0000919773)0/100:0.0000010000)84.1/100:0.0000453090,(((hCoV-19/Israel/CVL-2047/2021|EPI_ISL_944211|2021-01-11:0.0004712839,(hCoV-19/Palestine/4/2020|EPI_ISL_596533|2020-07-17:0.0000456311,(hCoV-19/Israel/CVL-46255/2020|EPI_ISL_745066|2020-12-10:0.0003729126,hCoV-19/Israel/CVL-46693/2020|EPI_ISL_745085|2020-12-17:0.0001860931)73.8/100:0.0000455525)0/85:0.0000010000)0/85:0.0000010000,hCoV-19/Palestine/39/2020|EPI_ISL_596521|2020-07-27:0.0002317940)96.7/100:0.0001851778,(hCoV-19/Palestine/66/2020|EPI_ISL_596543|2020-06-23:0.0000010000,hCoV-19/Palestine/71/2020|EPI_ISL_596547|2020-07-10:0.0001382850)96.9/100:0.0001854490)0/100:0.0000010000)93.9/100:0.0000919265,(hCoV-19/Netherlands/ZH-EMC-365/2020|EPI_ISL_523705|2020-08-02:0.0000934028,hCoV-19/Palestine/WB-AQU-P3/2020|EPI_ISL_661272|2020-11-07:0.0006505536)0/28:0.0000010000)84.9/29:0.0000461398)0/20:0.0000010000,hCoV-19/Belize/CDC-6840/2020|EPI_ISL_509711|2020-03-20:0.0000454277)0/20:0.0000010000,(hCoV-19/North_Macedonia/3990/2020|EPI_ISL_516425|2020-06-18:0.0002318102,hCoV-19/North_Macedonia/16076/2020|EPI_ISL_918486|2020-10-21:0.0001846259)87.2/99:0.0000922956)0/20:0.0000010000,hCoV-19/North_Macedonia/883/2020|EPI_ISL_677674|2020-05-20:0.0000922183)0/20:0.0000024849,hCoV-19/England/CAMB-1B198A/2020|EPI_ISL_452988|2020-05-14:0.0002839995)91.2/22:0.0000010000,((((((((((hCoV-19/Ecuador/36226/2020|EPI_ISL_491953|2020-05-08:0.0001929178,(((((hCoV-19/Portugal/IGC2885/2020|EPI_ISL_491175|2020-05-17:0.0000459648,hCoV-19/Portugal/IGC3859/2020|EPI_ISL_491210|2020-05-28:0.0001409129)0/52:0.0000010000,((hCoV-19/France/PAC-IHU-0974/2020|EPI_ISL_569021|2020-07-22:0.0002355560,(hCoV-19/Belgium/ULG-11039/2020|EPI_ISL_722953|2020-11-30:0.0001892104,hCoV-19/Netherlands/ZH-EMC-726/2020|EPI_ISL_632572|2020-10-01:0.0001400820)88/100:0.0000933614)0/41:0.0000010000,hCoV-19/Portugal/R1320/2020|EPI_ISL_491275|2020-06-15:0.0000459733)0/24:0.0000010000)0/42:0.0000010000,(hCoV-19/Luxembourg/LNS0303589/2020|EPI_ISL_739753|2020-07-07:0.0000940108,(hCoV-19/Portugal/PT1526/2020|EPI_ISL_693545|2020-05-11:0.0000010000,hCoV-19/Portugal/PT1559/2020|EPI_ISL_693570|2020-06-27:0.0001878920)83.9/100:0.0000460570)0/47:0.0000010000)83.1/51:0.0000459079,(((((hCoV-19/Hungary/MH-7051/2020|EPI_ISL_526222|2020-05-14:0.0001425460,hCoV-19/Hungary/MH-5846/2020|EPI_ISL_526227|2020-04-28:0.0001877070)94.8/100:0.0001876407,((hCoV-19/Ireland/LK-UHL90/2020|EPI_ISL_681762|2020-05-13:0.0001290802,hCoV-19/Denmark/DCGC-7483/2020|EPI_ISL_618409|2020-10-12:0.0003392223)76.7/26:0.0000612232,((hCoV-19/Greece/AUTH_6/2020|EPI_ISL_476837|2020-04-15:0.0005636582,hCoV-19/Portugal/IGC4570/2020|EPI_ISL_491264|2020-06-12:0.0002347812)74.3/62:0.0000455315,(hCoV-19/Romania/Bucuresti-12292/2020|EPI_ISL_468147|2020-04-11:0.0001591241,hCoV-19/Hungary/UD-7364/2020|EPI_ISL_477012|2020-04-08:0.0000932429)76/27:0.0001584445)0/22:0.0000779390)0/19:0.0000017323)0/9:0.0000028421,hCoV-19/Canada/Qc-JUS-V904021499/2020|EPI_ISL_825660|2020-07-04:0.0002342784)0/9:0.0000027956,(hCoV-19/Hong_Kong/HKU-200723-056/2020|EPI_ISL_497823|2020-04-07:0.0000459575,hCoV-19/Hong_Kong/HKU-200723-014/2020|EPI_ISL_497781|2020-03-19:0.0000010000)92.6/100:0.0000932588)0/12:0.0000010000,(hCoV-19/Ireland/LH-NVRL-20IRL22956/2020|EPI_ISL_501259|2020-05-27:0.0000590253,hCoV-19/Ireland/LH-NVRL-20IRL26172/2020|EPI_ISL_501260|2020-06-04:0.0000484234)95.4/100:0.0001763823)0/10:0.0000010000)0/9:0.0000011496,hCoV-19/England/SHEF-C2116/2020|EPI_ISL_479201|2020-04-26:0.0000932731)0/9:0.0000016121)0/15:0.0000010000,(hCoV-19/Russia/NGR-RII-MH4539S/2020|EPI_ISL_733397|2020-10-29:0.0002869622,hCoV-19/Bangladesh/DNAS_DRICM_isl_MH-22/2020|EPI_ISL_774973|2020-07-11:0.0003734670)74.8/36:0.0000453026)0/15:0.0000023408,hCoV-19/South_Africa/KRISP-K004005/2020|EPI_ISL_634990|2020-09-29:0.0002331932)0/15:0.0000010000,(hCoV-19/South_Africa/R13512-20/2020|EPI_ISL_622906|2020-07-10:0.0001434578,hCoV-19/South_Africa/KRISP-K002885/2020|EPI_ISL_602697|2020-09-04:0.0001867736)76.4/40:0.0000455363)0/15:0.0000023844,hCoV-19/South_Africa/KRISP-0323/2020|EPI_ISL_487300|2020-06-24:0.0000465711)0/19:0.0000010000,hCoV-19/Norway/2090/2020|EPI_ISL_420153|2020-03-16:0.0000930143)0/20:0.0000010000,(((((((hCoV-19/Wales/PHWC-16807E/2020|EPI_ISL_494195|2020-06-06:0.0000454825,((((((((((hCoV-19/Austria/CeMM0867/2020|EPI_ISL_583732|2020-04-26:0.0002811962,hCoV-19/Malaysia/IMR_WC94436/2020|EPI_ISL_490102|2020-05-29:0.0001738330)0/35:0.0000010000,(hCoV-19/Russia/MOS-RII-MH3393S/2020|EPI_ISL_733126|2020-10-07:0.0003285515,hCoV-19/Iceland/6662/2020|EPI_ISL_830412|2020-12-12:0.0005631678)86.9/100:0.0000930937)0/27:0.0000010000,hCoV-19/Canada/AB-36867/2020|EPI_ISL_806463|2020-03-30:0.0000922615)0/26:0.0000010000,hCoV-19/Gambia/S-296/2020|EPI_ISL_810973|2020-08-13:0.0002403754)74.8/22:0.0000569272,((hCoV-19/Italy/CAM-CEINGE-1/2020|EPI_ISL_477204|2020-05-30:0.0001532468,(hCoV-19/Lithuania/MR-LUHS-Eilnr173/2020|EPI_ISL_636839|2020-07-21:0.0000452797,((hCoV-19/Lithuania/MR-LUHS-Eilnr201/2020|EPI_ISL_636843|2020-07-30:0.0000010000,hCoV-19/Lithuania/MR-LUHS-Eilnr214/2020|EPI_ISL_636845|2020-08-02:0.0000919955)0/25:0.0000010000,hCoV-19/Lithuania/MR-LUHS-Eilnr371/2020|EPI_ISL_636875|2020-08-26:0.0001380785)97.7/25:0.0001851200)0/24:0.0000025460)82.4/19:0.0001506814,hCoV-19/Vietnam/VNHN_148/2020|EPI_ISL_455713|2020-03-06:0.0000931755)0/17:0.0000025251)0/18:0.0000026342,(hCoV-19/Belgium/rega-0408895/2020|EPI_ISL_734547|2020-04-08:0.0000932654,hCoV-19/Switzerland/BE-ETHZ-370008/2020|EPI_ISL_1005180|2020-11-13:0.0003755598)74/35:0.0000456196)0/18:0.0000029818,((((hCoV-19/India/TG-CCMB-C2E1-ONT-R1/2020|EPI_ISL_909957|2020-11-04:0.0001395874,hCoV-19/India/TG-CCMB-AF915/2020|EPI_ISL_910096|2020-08-30:0.0002379352)0/99:0.0000010000,hCoV-19/India/TG-CCMB-AO853/2020|EPI_ISL_910289|2020-09-29:0.0001869136)84.5/96:0.0000457046,hCoV-19/Gambia/GC19-015/2020|EPI_ISL_428855|2020-03-17:0.0000010000)84/90:0.0000456943,(hCoV-19/Belarus/ChVir21891/2020|EPI_ISL_860797|2020-10-23:0.0005205351,hCoV-19/Chile/RM-ISPCH-80/2020|EPI_ISL_445377|2020-04-05:0.0000010000)0/51:0.0000010000)85/39:0.0000456898)0/14:0.0000020415,hCoV-19/Greece/140/2020|EPI_ISL_434480|2020-03-12:0.0002326895)0/14:0.0000016181,hCoV-19/Colombia/SAN-INS-80123/2020|EPI_ISL_456149|2020-03-15:0.0000457692)0/14:0.0000010000,(hCoV-19/Crimea/RII-MH3437S/2020|EPI_ISL_733151|2020-10-07:0.0003295228,hCoV-19/Peru/LIM-INS-174/2021|EPI_ISL_925173|2021-01-18:0.0008815733)72.4/24:0.0000449772)0/14:0.0000010000)0/14:0.0000010000,(((((hCoV-19/Luxembourg/LNS8176465/2020|EPI_ISL_744696|2020-07-13:0.0000460024,(hCoV-19/Portugal/IGC4124/2020|EPI_ISL_491235|2020-06-02:0.0000010000,hCoV-19/Portugal/PT1626/2020|EPI_ISL_693532|2020-07-11:0.0001879966)85.3/100:0.0000459372)0/100:0.0000010000,hCoV-19/Luxembourg/LNS1963903/2020|EPI_ISL_740030|2020-07-03:0.0001402673)0/100:0.0000010000,(hCoV-19/Tunisia/ADAGE-12622/2020|EPI_ISL_710532|2020-09-20:0.0001392448,(hCoV-19/Luxembourg/LNS6807787/2020|EPI_ISL_744472|2020-08-20:0.0000938176,hCoV-19/Luxembourg/LNS6976789/2020|EPI_ISL_744490|2020-08-04:0.0001410853)0/100:0.0000010000)86/100:0.0000455309)95.8/100:0.0001856922,hCoV-19/Portugal/PT0845/2020|EPI_ISL_511104|2020-05-06:0.0002817689)75.6/100:0.0000455071,hCoV-19/Hungary/US-30412w/2020|EPI_ISL_677731|2020-08-28:0.0001400064)94.4/100:0.0001385092)0/15:0.0000010000,hCoV-19/Poland/PL_P46/2020|EPI_ISL_492071|2020-04-16:0.0001383525)0/15:0.0000010000,(hCoV-19/Australia/NSW1390/2020|EPI_ISL_779400|2020-12-29:0.0007242142,hCoV-19/Ireland/D-NVRL-MPH55349/2020|EPI_ISL_767779|2020-04-13:0.0000933131)76.3/26:0.0000459719)0/14:0.0000010000,hCoV-19/Colombia/GUR-02244/2020|EPI_ISL_941952|2020-04-16:0.0000938713)0/9:0.0000010000,hCoV-19/Mexico/NLE-UANL-083/2020|EPI_ISL_961771|2020-07-15:0.0004249485)0/9:0.0000010000,(hCoV-19/Poland/1154951/2020|EPI_ISL_512300|2020-06-07:0.0001397678,hCoV-19/Russia/KGD-RII-MH6909S/2020|EPI_ISL_733402|2020-09-02:0.0005255055)74.5/32:0.0000455633)0/9:0.0000010000)0/9:0.0000010000,(hCoV-19/Switzerland/BL-ETHZ-160010/2020|EPI_ISL_486507|2020-06-19:0.0001862815,((hCoV-19/Switzerland/AG-ETHZ-210017/2020|EPI_ISL_511986|2020-07-21:0.0001233810,hCoV-19/Germany/BY-MVP-0392/2020|EPI_ISL_852584|2020-09-10:0.0004256396)75.3/100:0.0000612728,hCoV-19/Slovenia/V0-17284/2020|EPI_ISL_635274|2020-04-26:0.0000461574)0/100:0.0000010000)91.5/100:0.0000925783)0/9:0.0000010000,(hCoV-19/Mexico/CMX-INER-0204/2020|EPI_ISL_837799|2020-08-11:0.0005094732,hCoV-19/Zhejiang/SX0715/2020|EPI_ISL_497950|2020-07-15:0.0000455173)78.4/29:0.0000453840)0/9:0.0000010000,(hCoV-19/Finland/29M60S1/2020|EPI_ISL_481646|2020-03-29:0.0000461796,hCoV-19/Nigeria/KW314-CV63/2020|EPI_ISL_487092|2020-05-09:0.0002479493)75.5/79:0.0000455530)0/11:0.0000447256)0/9:0.0000010000,(hCoV-19/Latvia/022/2020|EPI_ISL_450522|2020-04-28:0.0000453071,hCoV-19/Latvia/025/2020|EPI_ISL_486390|2020-05-09:0.0002308473)94.2/100:0.0001378703)0/9:0.0000010000,((((hCoV-19/Oman/205038017/2020|EPI_ISL_491989|2020-05-21:0.0002975409,hCoV-19/Bosnia_and_Herzegovina/01-Livno/2020|EPI_ISL_462753|2020-05-27:0.0004191285)72.3/87:0.0000734918,hCoV-19/Argentina/PAIS-G0004/2020|EPI_ISL_792528|2020-03-31:0.0000459925)0/41:0.0000022792,(hCoV-19/Azerbaijan/Aghayev-01/2021|EPI_ISL_882637|2021-01-02:0.0000454938,hCoV-19/Russia/OMS-ORINFI-1157S/2020|EPI_ISL_569776|2020-06-26:0.0000456467)0/46:0.0000010000)0/43:0.0000010000,(hCoV-19/Uganda/UG003/2020|EPI_ISL_451185|2020-03-27:0.0000959689,hCoV-19/Egypt/CCHE57357-A-57/2020|EPI_ISL_812830|2020-08-02:0.0005545629)77.1/74:0.0000452300)85.3/22:0.0000453323)0/9:0.0000010000,(hCoV-19/Singapore/39/2020|EPI_ISL_422432|2020-03-31:0.0000454155,hCoV-19/United_Arab_Emirates/L920634181/2020|EPI_ISL_520727|2020-03-31:0.0002309463)76.7/99:0.0000453325)0/9:0.0000010000,(((((((hCoV-19/England/LIVE-AA518/2020|EPI_ISL_517463|2020-06-17:0.0000010000,hCoV-19/South_Africa/R10268/2020|EPI_ISL_490266|2020-05-27:0.0001955946)0/48:0.0000010000,(((((((hCoV-19/South_Africa/N00143/2020|EPI_ISL_622954|2020-05-20:0.0000946822,hCoV-19/Mozambique/INS-K007893/2020|EPI_ISL_887467|2020-12-06:0.0004631293)0/28:0.0000010000,hCoV-19/Taiwan/NTU30/2020|EPI_ISL_534336|2020-08-11:0.0002313441)0/31:0.0000022402,(hCoV-19/Botswana/CV1807054/2021|EPI_ISL_933724|2021-01-15:0.0005591650,hCoV-19/South_Africa/KRISP-K002377/2020|EPI_ISL_515743|2020-07-22:0.0002319263)85.9/100:0.0000920048)84.5/84:0.0000893526,hCoV-19/South_Africa/R10571/2020|EPI_ISL_490287|2020-06-10:0.0000473027)0/25:0.0000020825,hCoV-19/South_Africa/R10442/2020|EPI_ISL_490278|2020-06-05:0.0000956178)0/33:0.0000010000,hCoV-19/South_Africa/KRISP-K002698/2020|EPI_ISL_535559|2020-07-30:0.0003242891)79.3/68:0.0000453286,hCoV-19/Mozambique/KRISP-MZ155093/2020|EPI_ISL_636981|2020-07-06:0.0002019158)79.1/44:0.0000453500)0/22:0.0000406809,hCoV-19/Vietnam/VNHN_4868/2020|EPI_ISL_455710|2020-04-09:0.0000457134)0/20:0.0000014403,(hCoV-19/Ecuador/EC-M-95299/2020|EPI_ISL_826825|2020-07-28:0.0001408073,hCoV-19/Ghana/WACCBIP-GS15/2020|EPI_ISL_884840|2020-07-30:0.0001400289)76.7/57:0.0000458964)0/22:0.0000010000,(hCoV-19/Costa_Rica/INC-0234/2021|EPI_ISL_914840|2021-01-19:0.0010020505,hCoV-19/Canada/BC-BCCDC-6506/2020|EPI_ISL_974763|2020-10-30:0.0004325445)73.6/29:0.0000458006)0/20:0.0000010000,(hCoV-19/Vietnam/VNHN_0300/2020|EPI_ISL_435310|2020-03-09:0.0000010000,hCoV-19/South_Africa/KRISP-K003529/2020|EPI_ISL_602847|2020-09-24:0.0004264150)72.2/64:0.0000456754)0/21:0.0000010000,(hCoV-19/Slovakia/UKBA-320/2020|EPI_ISL_717975|2020-09-16:0.0006618661,hCoV-19/Russia/StPetersburg-RII21802S/2020|EPI_ISL_507290|2020-06-06:0.0000454381)77.1/63:0.0000454174)0/20:0.0000010000)0/9:0.0000010000,hCoV-19/Saudi_Arabia/KAUST-JEDDAH1337/2020|EPI_ISL_677934|2020-06-30:0.0000925590)0/12:0.0000010000,(((((hCoV-19/Ecuador/USFQ-147/2020|EPI_ISL_491937|2020-06-30:0.0000459349,hCoV-19/Russia/AST-RII-MH4465S/2020|EPI_ISL_733203|2020-09-11:0.0002832189)76.4/90:0.0000458518,(hCoV-19/Russia/SPE-RII-10325V/2020|EPI_ISL_523997|2020-04-29:0.0000925110,hCoV-19/Russia/SPE-RII-16011V/2020|EPI_ISL_524011|2020-05-19:0.0001860874)71.4/97:0.0000434809)0/21:0.0000010000,hCoV-19/Egypt/C-CEIRS-2_MOH/2020|EPI_ISL_605781|2020-04-02:0.0007768153)0/21:0.0000010000,(hCoV-19/Denmark/DCGC-1253/2020|EPI_ISL_618020|2020-06-08:0.0001876635,hCoV-19/Greece/Thessaloniki/2020|EPI_ISL_476841|2020-04-20:0.0000463139)80.7/27:0.0000457491)0/21:0.0000010000,((((((hCoV-19/Costa_Rica/INC-0162/2020|EPI_ISL_769987|2020-10-13:0.0001398837,((hCoV-19/Costa_Rica/INC-0211/2020|EPI_ISL_914817|2020-12-31:0.0000931405,hCoV-19/Costa_Rica/INC-0215/2020|EPI_ISL_914821|2020-12-23:0.0003278614)0/96:0.0000010000,hCoV-19/Costa_Rica/INC-0149/2020|EPI_ISL_770012|2020-09-19:0.0001397493)85.7/96:0.0000458368)0/22:0.0000010000,(((hCoV-19/Costa_Rica/INC-0178/2020|EPI_ISL_769988|2020-11-16:0.0003276580,hCoV-19/Costa_Rica/INC-0145/2020|EPI_ISL_770011|2020-09-07:0.0001872810)0/33:0.0000010000,(hCoV-19/Costa_Rica/INC-0222/2021|EPI_ISL_914828|2021-01-08:0.0003292395,hCoV-19/Costa_Rica/INC-0141/2020|EPI_ISL_770010|2020-09-03:0.0001397210)0/22:0.0000010000)0/19:0.0000010000,(((hCoV-19/Costa_Rica/INC-0231/2021|EPI_ISL_914837|2021-01-12:0.0003746964,hCoV-19/Costa_Rica/INC-0189/2020|EPI_ISL_914796|2020-12-04:0.0002341257)0/21:0.0000010000,((hCoV-19/Costa_Rica/INC-0173/2020|EPI_ISL_770003|2020-11-04:0.0002342404,hCoV-19/Costa_Rica/INC-0177/2020|EPI_ISL_770020|2020-11-14:0.0002341392)74.1/100:0.0000458608,hCoV-19/Costa_Rica/INC-0152/2020|EPI_ISL_770031|2020-09-26:0.0000931624)0/20:0.0000010000)0/20:0.0000010000,hCoV-19/Costa_Rica/INC-0168/2020|EPI_ISL_770008|2020-10-21:0.0000458457)0/19:0.0000010000)0/21:0.0000010000)0/41:0.0000010000,(hCoV-19/Costa_Rica/INC-0122/2020|EPI_ISL_682261|2020-07-31:0.0000458412,hCoV-19/Costa_Rica/INC-0136/2020|EPI_ISL_682274|2020-08-13:0.0000462961)0/90:0.0000010000)0/38:0.0000010000,(hCoV-19/Costa_Rica/INC-0193/2020|EPI_ISL_914800|2020-12-10:0.0000468607,hCoV-19/Costa_Rica/INC-0169/2020|EPI_ISL_770018|2020-10-27:0.0000010000)94.3/100:0.0001385966)99/100:0.0002793125,(hCoV-19/Costa_Rica/INC-0105/2020|EPI_ISL_682246|2020-07-17:0.0004669880,(hCoV-19/Ecuador/USFQ-553/2020|EPI_ISL_728202|2020-11-28:0.0002915292,hCoV-19/Costa_Rica/INC-0060/2020|EPI_ISL_512666|2020-06-19:0.0000932160)0/70:0.0000010000)0/32:0.0000010000)84/27:0.0000459989,(hCoV-19/North_Macedonia/9304/2020|EPI_ISL_677724|2020-08-05:0.0002325124,hCoV-19/Switzerland/VD-ETHZ-130014/2020|EPI_ISL_467008|2020-05-07:0.0001535240)74.1/56:0.0001310680)0/9:0.0000010000)0/9:0.0000010000)0/9:0.0000010000,(hCoV-19/Mozambique/INS-K007957/2020|EPI_ISL_887434|2020-09-28:0.0030732809,hCoV-19/United_Arab_Emirates/3403/2020|EPI_ISL_859766|2020-09-04:0.0003095671)73.7/22:0.0000596146)0/9:0.0000010000,(hCoV-19/Nigeria/OS-CV307/2020|EPI_ISL_729985|2020-10-12:0.0002312818,hCoV-19/Italy/LAZ-INMI-72/2020|EPI_ISL_603179|2020-05-17:0.0001389593)74.3/46:0.0000453540)0/9:0.0000010000,((hCoV-19/Indonesia/KB-TUH-C2132860/2020|EPI_ISL_911675|2020-10-30:0.0001399475,hCoV-19/Indonesia/KB-TUH-C2111237/2020|EPI_ISL_902917|2020-08-31:0.0000010000)78.5/100:0.0000460021,hCoV-19/Indonesia/JB-NIHRDC-0056536/2020|EPI_ISL_756376|2020-09-16:0.0004626399)77.3/63:0.0000454155)0/9:0.0000024990,((hCoV-19/Switzerland/SH-ETHZ-410826/2020|EPI_ISL_737555|2020-12-12:0.0002828877,hCoV-19/England/20168037604/2020|EPI_ISL_466615|2020-02-16:0.0000922567)0/96:0.0000010000,hCoV-19/Czech_Republic/FNHK-00401/2020|EPI_ISL_895786|2020-03-10:0.0000919170)82.4/96:0.0000452996)0/9:0.0000010000,((hCoV-19/New_Zealand/20VR3205/2020|EPI_ISL_579490|2020-03-31:0.0000495545,((hCoV-19/Slovakia/UKBA-201/2020|EPI_ISL_577734|2020-07-09:0.0000932856,(hCoV-19/Czech_Republic/IAB20_016_003/2020|EPI_ISL_889332|2020-07-06:0.0000461460,(hCoV-19/Czech_Republic/NRL-6833/2020|EPI_ISL_541332|2020-05-24:0.0000937805,hCoV-19/Czech_Republic/NRL-6834/2020|EPI_ISL_541333|2020-05-23:0.0001408072)90/100:0.0000937658)0/26:0.0000010000)74.6/29:0.0000459672,(((hCoV-19/Italy/VEN-UniVR-29/2020|EPI_ISL_751323|2020-08-11:0.0000453939,hCoV-19/Czech_Republic/NRL-8118-1/2020|EPI_ISL_546935|2020-08-05:0.0000937971)98.7/100:0.0002311698,(hCoV-19/Czech_Republic/IAB20_016_206/2020|EPI_ISL_889335|2020-07-22:0.0000935649,hCoV-19/Czech_Republic/IAB20_016_011/2020|EPI_ISL_889340|2020-07-15:0.0001403630)76.4/100:0.0000461337)75.2/100:0.0000454118,hCoV-19/Germany/SH-ChVir8195/2020|EPI_ISL_729569|2020-07-19:0.0001855530)0/96:0.0000010000)89.6/99:0.0000919933)78/42:0.0000453583,(hCoV-19/Serbia/Nis-085132708/2020|EPI_ISL_833519|2020-08-26:0.0003749694,hCoV-19/Portugal/PT0606/2020|EPI_ISL_454329|2020-03-13:0.0000461092)0/22:0.0000010000)80/22:0.0000453268)0/10:0.0000010000,hCoV-19/Sweden/20-52767/2020|EPI_ISL_654946|2020-08-05:0.0000919036)0/9:0.0000010000,((hCoV-19/Bahrain/340798279/2020|EPI_ISL_632904|2020-10-02:0.0003747179,hCoV-19/Brazil/PB-FIOCRUZ-29625/2020|EPI_ISL_792615|2020-09-21:0.0003280882)73.6/68:0.0000458280,hCoV-19/Russia/OMS-ORINFI-1141S/2020|EPI_ISL_569836|2020-08-18:0.0001856661)0/18:0.0000010000)0/9:0.0000010000,((hCoV-19/United_Arab_Emirates/1817/2020|EPI_ISL_859600|2020-06-28:0.0004156951,hCoV-19/United_Arab_Emirates/3626/2020|EPI_ISL_859793|2020-10-05:0.0003694543)85.8/100:0.0000919146,hCoV-19/United_Arab_Emirates/skmc-3593929/2020|EPI_ISL_582664|2020-09-10:0.0001920481)93.7/85:0.0001378629)0/13:0.0000010000,((hCoV-19/Bulgaria/27/2020|EPI_ISL_480305|2020-05-17:0.0001383109,(hCoV-19/Bulgaria/34/2020|EPI_ISL_480306|2020-04-25:0.0000923541,hCoV-19/Bulgaria/10/2020|EPI_ISL_480224|2020-04-29:0.0001383205)0/89:0.0000010000)76.9/92:0.0000454683,(hCoV-19/Mexico/CMX-INER-0220/2020|EPI_ISL_837812|2020-09-03:0.0002773994,hCoV-19/USA/CA-QDX-3186/2021|EPI_ISL_855048|2021-01-07:0.0004220804)97.9/100:0.0002774126)76.1/45:0.0000452892)0/10:0.0000023911,(((hCoV-19/Colombia/NAR-INS-IP004/2020|EPI_ISL_791093|2020-12-08:0.0004226088,hCoV-19/Colombia/CAQ-INS-003003/2020|EPI_ISL_739672|2020-11-20:0.0003314071)86/100:0.0000928540,hCoV-19/Chile/RM-85457/2020|EPI_ISL_746813|2020-05-31:0.0001404539)0/61:0.0000010000,hCoV-19/Beijing/IVDC-01-06/2020|EPI_ISL_469254|2020-06-11:0.0000918990)84.3/56:0.0000452988)0/10:0.0000010000,hCoV-19/Sweden/20-53537/2020|EPI_ISL_676506|2020-09-28:0.0004159627)0/12:0.0000010000,((((hCoV-19/Russia/KDA-RII-MH4747S/2020|EPI_ISL_733256|2020-10-21:0.0001876085,hCoV-19/Crimea/RII-MH9362S/2020|EPI_ISL_733452|2020-10-14:0.0000466902)99/100:0.0002817010,hCoV-19/Russia/KDA-RII-MH4917S/2020|EPI_ISL_733284|2020-10-17:0.0003781961)75.8/94:0.0000455631,hCoV-19/South_Africa/KRISP-K001394/2020|EPI_ISL_515878|2020-07-18:0.0002325073)0/30:0.0000010000,(hCoV-19/Japan/NGS-CD-107/2020|EPI_ISL_481258|2020-04-23:0.0001380707,(hCoV-19/United_Arab_Emirates/DU-A-S2-3_S2/2020|EPI_ISL_548967|2020-04-23:0.0002778114,hCoV-19/New_Zealand/20VR2475/2020|EPI_ISL_456379|2020-04-15:0.0000460131)0/97:0.0000010000)84.2/97:0.0000453048)85.3/22:0.0000452944)0/10:0.0000010000,(((hCoV-19/Netherlands/ZE-RIVM-10375/2020|EPI_ISL_636589|2020-09-11:0.0001398800,hCoV-19/Switzerland/BS-42442742/2020|EPI_ISL_830807|2020-09-16:0.0000464550)79.7/100:0.0000651844,(hCoV-19/Latvia/197/2020|EPI_ISL_639694|2020-10-12:0.0002585058,(hCoV-19/England/QEUH-B0F84A/2020|EPI_ISL_641823|2020-11-02:0.0001875929,hCoV-19/Switzerland/BS-UHB-42506006/2020|EPI_ISL_931221|2020-10-27:0.0001007138)88.7/100:0.0001116825)80.5/100:0.0001379273)62.2/100:0.0000280985,hCoV-19/Latvia/172/2020|EPI_ISL_639669|2020-10-05:0.0002308432)94.2/100:0.0001378767)0/14:0.0000010000,((((((((hCoV-19/Australia/VIC14825/2020|EPI_ISL_593014|2020-09-26:0.0002339085,(hCoV-19/Australia/VIC17843/2020|EPI_ISL_779494|2020-08-29:0.0002812047,hCoV-19/Australia/VIC14065/2020|EPI_ISL_562657|2020-08-22:0.0001883174)0/54:0.0000010000)0/27:0.0000010000,hCoV-19/Australia/VIC2086/2020|EPI_ISL_480698|2020-06-13:0.0000457365)0/20:0.0000010000,((((hCoV-19/Australia/VIC10761/2020|EPI_ISL_563078|2020-07-30:0.0001397225,hCoV-19/Australia/VIC12847/2020|EPI_ISL_562594|2020-09-11:0.0001869992)77.8/100:0.0000458177,hCoV-19/Australia/VIC7993/2020|EPI_ISL_564795|2020-08-15:0.0000458174)0/34:0.0000010000,hCoV-19/Australia/VIC4073/2020|EPI_ISL_519455|2020-07-12:0.0000459223)0/20:0.0000010000,((hCoV-19/Australia/VIC16063/2020|EPI_ISL_640409|2020-08-02:0.0000469671,hCoV-19/Australia/VIC6133/2020|EPI_ISL_518146|2020-07-22:0.0004211698)87.4/100:0.0000927988,hCoV-19/Australia/VIC12352/2020|EPI_ISL_563553|2020-09-13:0.0001867741)0/27:0.0000010000)0/20:0.0000010000)0/30:0.0000010000,(hCoV-19/Australia/VIC1678/2020|EPI_ISL_456580|2020-05-16:0.0000460377,hCoV-19/Australia/VIC3533/2020|EPI_ISL_520282|2020-07-04:0.0001389192)0/34:0.0000010000)0/96:0.0000010000,hCoV-19/Australia/VIC3573/2020|EPI_ISL_520322|2020-07-07:0.0000457393)96.5/100:0.0001867282,hCoV-19/Ireland/D-NVRL-20IRL27755/2020|EPI_ISL_501261|2020-06-12:0.0001955847)74.9/27:0.0000456980,hCoV-19/Brazil/PB-FIOCRUZ-23853/2020|EPI_ISL_792599|2020-10-19:0.0004228059)0/26:0.0000010000,(hCoV-19/Iran/Tehran-01/2020|EPI_ISL_862081|2020-11-24:0.0002771897,hCoV-19/Iran/Tehran-05V/2020|EPI_ISL_1014686|2020-12-09:0.0001408458)99.1/100:0.0003696877)84.1/23:0.0000452884)0/15:0.0000010000)0/9:0.0000010000,((((((((((NR1:0.0006519358,hCoV-19/Sweden/21-50177/2020|EPI_ISL_934342|2020-08-11:0.0000010000)84.6/87:0.0000455895,((hCoV-19/Switzerland/BL-ETHZ-360154/2020|EPI_ISL_693926|2020-11-06:0.0001863476,hCoV-19/Switzerland/ZH-ETHZ-220081/2020|EPI_ISL_512049|2020-07-27:0.0000456087)76.2/100:0.0000455748,hCoV-19/Iceland/3692/2020|EPI_ISL_827383|2020-08-25:0.0002184985)0/84:0.0000010000)78.3/87:0.0000500297,hCoV-19/Norway/3537/2020|EPI_ISL_590928|2020-09-13:0.0001875331)75.2/87:0.0000500620,hCoV-19/Bosnia_and_Herzegovina/VFS-UNSA-LMGFI006/2020|EPI_ISL_955148|2020-09-14:0.0000932327)95.8/87:0.0002031041,(hCoV-19/Poland/PL_P23/2020|EPI_ISL_451984|2020-03-29:0.0001835895,(hCoV-19/Jordan/SR-044/2020|EPI_ISL_430002|2020-03-16:0.0000010000,hCoV-19/Jordan/SR-055/2020|EPI_ISL_430013|2020-04-02:0.0000010000)74.6/100:0.0000472334)0/20:0.0000010000)0/20:0.0000010000,(hCoV-19/Gambia/GC19-1556/2020|EPI_ISL_561024|2020-05-18:0.0000010000,hCoV-19/Gambia/GC19-1786/2020|EPI_ISL_561031|2020-05-26:0.0000010000)92.2/96:0.0000500481)0/19:0.0000010000,hCoV-19/Senegal/45557/2020|EPI_ISL_498239|2020-05-27:0.0002836552)0/20:0.0000010000,((hCoV-19/Australia/NSW1103/2020|EPI_ISL_593718|2020-08-31:0.0006268046,hCoV-19/Ghana/WACCBIP-GS170/2021|EPI_ISL_944734|2021-01-13:0.0006643138)0/22:0.0000010000,hCoV-19/Ghana/WACCBIP-GS34/2020|EPI_ISL_884854|2020-08-03:0.0002810957)85/22:0.0000459319)0/19:0.0000010000,hCoV-19/Ireland/CO-NVRL-22361/2020|EPI_ISL_418580|2020-03-08:0.0000932245)0/20:0.0000010000,hCoV-19/Italy/VEN-UniVR-82/2020|EPI_ISL_751391|2020-03-22:0.0001384690)0/20:0.0000010000)0/9:0.0000026637,(((hCoV-19/Russia/NVS-RII-MH1087V/2020|EPI_ISL_596264|2020-07-22:0.0001389010,hCoV-19/Russia/PRI-RII-MH905S/2020|EPI_ISL_733020|2020-08-12:0.0001894128)73.2/97:0.0000455989,(((hCoV-19/Czech_Republic/NRL_274/2021|EPI_ISL_850687|2021-01-06:0.0000937398,hCoV-19/Russia/SPE-RII-MH13790S/2020|EPI_ISL_873034|2020-12-28:0.0000467352)99.7/100:0.0004687163,hCoV-19/Russia/MOW-RII-MH2058S/2020|EPI_ISL_602393|2020-09-24:0.0003748771)0/34:0.0000010000,(hCoV-19/Norway/4817/2020|EPI_ISL_635075|2020-10-26:0.0002342481,hCoV-19/Russia/LEN-RII-MH13600S/2020|EPI_ISL_873019|2020-12-25:0.0003805552)0/20:0.0000010000)0/22:0.0000010000)0/22:0.0000010000,(hCoV-19/Hebei/IVDC-03-05/2021|EPI_ISL_796017|2021-01-02:0.0000453813,hCoV-19/Hebei/IVDC-04-01/2021|EPI_ISL_796018|2021-01-03:0.0000453331)99.9/100:0.0006477379)84.8/22:0.0000452884)0/9:0.0000010000,(hCoV-19/Russia/IVA-RII-MH11771S/2020|EPI_ISL_872913|2020-12-04:0.0003890742,hCoV-19/United_Arab_Emirates/310/2020|EPI_ISL_528695|2020-06-02:0.0001380536)76.1/49:0.0000450572)0/9:0.0000010000,(hCoV-19/Czech_Republic/FNHK-21301/2020|EPI_ISL_895729|2020-05-09:0.0001378706,hCoV-19/Czech_Republic/Seq5/2020|EPI_ISL_426358|2020-03-19:0.0000458797)79.2/41:0.0000452398)0/9:0.0000010000,(((hCoV-19/Austria/CeMM1385/2020|EPI_ISL_854299|2020-09-03:0.0001876662,hCoV-19/Finland/30ES10AC4/2020|EPI_ISL_862055|2020-08-30:0.0003708249)91.9/100:0.0001383461,hCoV-19/Netherlands/ZH-EMC-269/2020|EPI_ISL_523611|2020-07-01:0.0002814348)0/100:0.0000010000,(((hCoV-19/Belgium/ULG-10210/2020|EPI_ISL_484699|2020-06-05:0.0000459322,hCoV-19/Belgium/rega-0731790/2020|EPI_ISL_734837|2020-07-31:0.0001874844)0/100:0.0000010000,hCoV-19/Netherlands/ZH-EMC-395/2020|EPI_ISL_523735|2020-07-26:0.0000459617)0/99:0.0000010000,hCoV-19/Latvia/112/2020|EPI_ISL_534201|2020-08-10:0.0000452514)84.3/98:0.0000452738)95.5/100:0.0001378157)0/9:0.0000010000,(hCoV-19/Lithuania/C20-05-R11/2020|EPI_ISL_560392|2020-05-18:0.0000010000,hCoV-19/Lithuania/C20-05-R18/2020|EPI_ISL_560396|2020-05-25:0.0000919403)90.9/100:0.0000919323)0/10:0.0000010000,hCoV-19/United_Arab_Emirates/2084/2020|EPI_ISL_859654|2020-07-06:0.0004157980)0/10:0.0000010000,(hCoV-19/Italy/CAM-TIGEM-515/2020|EPI_ISL_778809|2020-06-29:0.0000920998,hCoV-19/Italy/CAM-TIGEM-454/2020|EPI_ISL_778772|2020-06-24:0.0000453978)89.8/100:0.0000921155)0/9:0.0000039383,hCoV-19/Canada/Qc-LSPQ-L00239332/2020|EPI_ISL_536245|2020-03-26:0.0000943731)0/9:0.0000023796,hCoV-19/Chile/RM-ISPCH-2/2020|EPI_ISL_414580|2020-03-05:0.0000458439)0/9:0.0000011080,hCoV-19/Iceland/3165/2020|EPI_ISL_826858|2020-08-09:0.0003388527)0/9:0.0000028428,(hCoV-19/Ireland/D-NVRL-70IRL98924/2020|EPI_ISL_500577|2020-07-04:0.0000459015,hCoV-19/Ireland/D-NVRL-71IRL21349/2020|EPI_ISL_500594|2020-07-08:0.0000010000)91.7/100:0.0000932246)0/9:0.0000028393,hCoV-19/USA/TX-HMH-MCoV-14836/2020|EPI_ISL_786320|2020-10-12:0.0000955987)0/9:0.0000035679,((((((hCoV-19/Latvia/018/2020|EPI_ISL_450518|2020-04-18:0.0000919190,hCoV-19/Latvia/024/2020|EPI_ISL_450524|2020-04-19:0.0000010000)98.6/100:0.0002308811,((hCoV-19/Austria/MUW_1320520/2020|EPI_ISL_913066|2020-10-06:0.0002837955,(((hCoV-19/Sweden/20-09864/2020|EPI_ISL_661276|2020-11-10:0.0000919304,hCoV-19/Germany/NW-HHU-418/2020|EPI_ISL_718092|2020-11-11:0.0000460008)89.3/100:0.0000919361,(hCoV-19/Germany/NW-HHU-385/2020|EPI_ISL_718059|2020-11-20:0.0004690237,hCoV-19/Turkey/17_Ankara_GUMV_50104/2020|EPI_ISL_984982|2020-11-18:0.0004168745)0/94:0.0000010000)0/94:0.0000010000,hCoV-19/Turkey/Ankara_GUMV_37230/2020|EPI_ISL_730570|2020-10-04:0.0003240406)43.1/99:0.0000453810)77.6/99:0.0000452798,hCoV-19/New_Zealand/21CV0063/2021|EPI_ISL_877208|2021-01-06:0.0008930504)0/78:0.0000010000)85.3/88:0.0000453504,hCoV-19/Romania/284783/2020|EPI_ISL_455474|2020-05-14:0.0000919227)0/17:0.0000010000,((((((hCoV-19/Nepal/459A/2020|EPI_ISL_754072|2020-08-03:0.0000492031,((hCoV-19/Hungary/mbl49/2020|EPI_ISL_416744|2020-03-20:0.0000460144,hCoV-19/Ireland/MN-NVRL-20IRL22150/2020|EPI_ISL_501254|2020-05-22:0.0001465730)79.7/100:0.0000460024,hCoV-19/Belgium/rega-0513430/2020|EPI_ISL_477007|2020-05-13:0.0003749144)0/99:0.0000010000)84.6/100:0.0000460120,(((hCoV-19/Peru/AMA-UPCH-0259/2020|EPI_ISL_729905|2020-09-08:0.0003730868,hCoV-19/Peru/AMA-UPCH-0268/2020|EPI_ISL_729914|2020-08-17:0.0003277372)0/24:0.0000863380,(hCoV-19/Belgium/ULG-10243/2020|EPI_ISL_498149|2020-07-03:0.0000459715,hCoV-19/Luxembourg/LNS5457824/2020|EPI_ISL_744235|2020-07-24:0.0001400829)99.2/100:0.0003749874)0/21:0.0000025060,hCoV-19/Peru/ARE-INS-075/2020|EPI_ISL_527787|2020-04-16:0.0000470296)0/20:0.0000010000)0/21:0.0000012204,hCoV-19/Mexico/CMX-INER-0085/2020|EPI_ISL_837683|2020-04-30:0.0000460862)0/22:0.0000010000,(hCoV-19/Cote_d_Ivoire/BKE0891/2020|EPI_ISL_614389|2020-08-18:0.0003748916,hCoV-19/Wales/PHWC-3512D/2020|EPI_ISL_474435|2020-04-26:0.0001922095)75.8/85:0.0000515895)0/22:0.0000010000,(((((hCoV-19/Romania/ROSV_28369/2020|EPI_ISL_891229|2020-11-20:0.0009357855,hCoV-19/Romania/RO_DJ37480/2020|EPI_ISL_896373|2020-10-20:0.0002803545)82.5/82:0.0002323958,hCoV-19/Russia/SAR-RARI-3663/2020|EPI_ISL_678277|2020-05-03:0.0000945590)0/19:0.0000010000,hCoV-19/Shulan/IVDC-01-01/2020|EPI_ISL_850947|2020-04-19:0.0000468037)0/21:0.0000010000,(hCoV-19/England/QEUH-95DCCB/2020|EPI_ISL_537068|2020-08-07:0.0006110962,hCoV-19/Mexico/CMX-INMEGEN-01-02-08/2020|EPI_ISL_985166|2020-12-29:0.0005651889)75.4/81:0.0000446619)0/21:0.0000010000,(hCoV-19/Romania/Bucuresti-FV5166/2020|EPI_ISL_888677|2020-12-14:0.0003188662,hCoV-19/Denmark/DCGC-5606/2020|EPI_ISL_620931|2020-09-28:0.0004942282)75/67:0.0000517134)0/21:0.0000010000)0/22:0.0000010000,hCoV-19/Turkey/Ankara_GUMV_28458/2020|EPI_ISL_730573|2020-09-07:0.0005097585)0/22:0.0000010000)0/18:0.0000010000,((((((hCoV-19/Russia/IVA-RII-MH11869S/2020|EPI_ISL_872930|2020-12-14:0.0003467604,hCoV-19/Finland/11CC1/2020|EPI_ISL_732567|2020-12-01:0.0000609744)93.7/100:0.0002025207,hCoV-19/Russia/MOS-CRIE-13606547/2020|EPI_ISL_754196|2020-11-09:0.0002495223)93.1/100:0.0001717752,((hCoV-19/Faroe_Islands/HFS-51/2020|EPI_ISL_614307|2020-07-24:0.0002331787,(hCoV-19/Russia/AMU-RII-MH10170S/2020|EPI_ISL_733466|2020-11-28:0.0004216143,(hCoV-19/New_Zealand/20CV0369/2020|EPI_ISL_579111|2020-09-24:0.0002812937,hCoV-19/Russia/SVE-RII-MH2973S/2020|EPI_ISL_733086|2020-10-02:0.0002815318)0/53:0.0000010000)0/46:0.0000010000)0/43:0.0000010000,hCoV-19/Vietnam/VNHN_3085/2020|EPI_ISL_455703|2020-03-27:0.0000010000)0/43:0.0000010000)0/43:0.0000010000,((hCoV-19/Liaoning/IVDC-04/2020|EPI_ISL_498691|2020-07-22:0.0002306961,hCoV-19/Germany/NW-HHU-406/2020|EPI_ISL_718082|2020-11-01:0.0005675060)0/51:0.0000010000,hCoV-19/Sweden/20-53855/2020|EPI_ISL_789037|2020-12-09:0.0005543666)0/20:0.0000010000)0/36:0.0000023281,hCoV-19/Latvia/064/2020|EPI_ISL_492999|2020-07-09:0.0002770381)41.7/57:0.0000452914,hCoV-19/Mexico/CMX-IBT-IMSS-21/2020|EPI_ISL_955239|2020-04-16:0.0000919954)0/41:0.0000010000)0/22:0.0000023851,hCoV-19/Turkey/IST-GLAB-246/2020|EPI_ISL_735312|2020-05-17:0.0002368845)80/18:0.0000460262)0/20:0.0000410725,((COV194:0.0000010000,hCoV-19/Sri_Lanka/CDR194/2020|EPI_ISL_525478|2020-03-22:0.0000010000)96.9/100:0.0001859068,(hCoV-19/India/KA-IB33/2020|EPI_ISL_508312|2020-06-20:0.0000920905,((hCoV-19/Singapore/854/2020|EPI_ISL_527363|2020-08-23:0.0000937687,hCoV-19/Thailand/Bangkok_29/2020|EPI_ISL_768522|2020-11-16:0.0003158723)76.3/96:0.0000617916,hCoV-19/Singapore/1392/2020|EPI_ISL_645119|2020-10-29:0.0003842186)0/96:0.0000010000)93.8/96:0.0001380399)76.1/40:0.0000452891)0/10:0.0000019806,(hCoV-19/Ukraine/Lutsk-889/2020|EPI_ISL_576149|2020-08-06:0.0001855985,hCoV-19/Lithuania/T_15/2020|EPI_ISL_904938|2020-09-26:0.0005148765)86.7/96:0.0000917846)0/10:0.0000022248,(((((hCoV-19/Germany/BE-ChVir8972/2020|EPI_ISL_729346|2020-09-18:0.0000955950,hCoV-19/Ukraine/Kharkiv-705/2020|EPI_ISL_576146|2020-07-28:0.0000923713)88.4/100:0.0000923576,hCoV-19/Ukraine/203100361/2020|EPI_ISL_512640|2020-04-24:0.0000010000)78.5/100:0.0000463996,(hCoV-19/Lithuania/T-32/2020|EPI_ISL_802860|2020-10-01:0.0002311406,hCoV-19/United_Arab_Emirates/3862/2020|EPI_ISL_859877|2020-11-20:0.0004154608)73.6/100:0.0000461099)86.7/100:0.0000917841,hCoV-19/Hong_Kong/VM20149166/2020|EPI_ISL_733571|2020-11-11:0.0005154525)71.4/99:0.0000461513,hCoV-19/Nigeria/OY633-CV189/2020|EPI_ISL_527914|2020-06-16:0.0002784827)77.5/31:0.0000461191)0/9:0.0000012019,(((((hCoV-19/Philippines/PH-RITM-0024/2020|EPI_ISL_833338|2020-10-12:0.0003481341,hCoV-19/Philippines/PH-RITM-0032/2020|EPI_ISL_833340|2020-11-06:0.0001692252)0/38:0.0000010000,hCoV-19/Taiwan/NTU44/2020|EPI_ISL_872595|2020-12-05:0.0002771428)0/24:0.0000026637,(hCoV-19/New_Zealand/20CV0413/2020|EPI_ISL_622807|2020-10-06:0.0002359760,hCoV-19/Singapore/806/2020|EPI_ISL_512842|2020-08-02:0.0000466348)0/66:0.0000010000)93.7/100:0.0000918787,(hCoV-19/United_Arab_Emirates/0983/2020|EPI_ISL_699117|2020-06-14:0.0001378236,hCoV-19/United_Arab_Emirates/0371/2020|EPI_ISL_698546|2020-05-15:0.0000462246)0/100:0.0000010000)0/100:0.0000010000,hCoV-19/United_Arab_Emirates/L3290362429/2020|EPI_ISL_520709|2020-05-30:0.0001377210)91.8/100:0.0000918027)0/15:0.0000010542,hCoV-19/Czech_Republic/NRL-9964/2020|EPI_ISL_660597|2020-09-22:0.0004710416)0/18:0.0000027273,hCoV-19/England/NORW-E8AA6/2020|EPI_ISL_448273|2020-04-15:0.0000462478)0/10:0.0000022590,((hCoV-19/Lithuania/ID3823/2020|EPI_ISL_934129|2020-12-14:0.0002819749,(((hCoV-19/Lithuania/MR-LUHS-Eilnr303/2020|EPI_ISL_636862|2020-08-14:0.0010118352,hCoV-19/Lithuania/MR-LUHS-Eilnr340/2020|EPI_ISL_636870|2020-08-19:0.0000928665)74.1/100:0.0000480393,hCoV-19/Lithuania/MR-LUHS-Eilnr407/2020|EPI_ISL_636880|2020-08-31:0.0000463447)0/98:0.0000010000,hCoV-19/Norway/7176/2020|EPI_ISL_796676|2020-12-18:0.0003278472)0/25:0.0000422234)0/25:0.0000057262,hCoV-19/Lithuania/T-2018/2020|EPI_ISL_802858|2020-11-27:0.0001849283)96.6/25:0.0001917324)0/13:0.0000042541,(hCoV-19/Austria/CeMM0401/2020|EPI_ISL_475836|2020-02-28:0.0000468336,hCoV-19/Austria/CeMM1301/2020|EPI_ISL_853829|2020-03-07:0.0000468344)81.2/100:0.0000468807)0/14:0.0000013491,(hCoV-19/Germany/BE-ChVir-W1710-6707/2020|EPI_ISL_754000|2020-08-06:0.0003747461,hCoV-19/Switzerland/BS-ETHZ-250061/2020|EPI_ISL_535587|2020-08-18:0.0004189149)86.1/83:0.0000919367)0/12:0.0000010378,(hCoV-19/Russia/SPE-RII-MH13144S/2021|EPI_ISL_872972|2021-01-03:0.0001443381,(hCoV-19/Taiwan/CGMH-CGU-40/2020|EPI_ISL_956321|2020-11-10:0.0001847538,(((hCoV-19/Ireland/D-NVRL-82IRL80568/2021|EPI_ISL_875489|2021-01-07:0.0004684920,hCoV-19/Poland/NIPH-NIH-36/2021|EPI_ISL_905747|2021-01-11:0.0001670282)0/100:0.0000010000,hCoV-19/Poland/2142826447_gx1/2021|EPI_ISL_1008756|2021-01-29:0.0001874140)90.9/100:0.0001107818,hCoV-19/Poland/NIPH-NIH-05/2020|EPI_ISL_882960|2020-10-29:0.0000930420)0/100:0.0000010000)78.8/99:0.0000535683)97.6/100:0.0002693985)0/9:0.0000026580,(((((hCoV-19/Hong_Kong/HKPU-5054/2020|EPI_ISL_610195|2020-09-24:0.0002380910,(hCoV-19/Malaysia/IMR-WC124489/2020|EPI_ISL_718284|2020-07-25:0.0002218451,hCoV-19/Hong_Kong/HKPU-4896/2020|EPI_ISL_610217|2020-09-08:0.0002361352)0/100:0.0000010000)0/98:0.0000721051,hCoV-19/New_Zealand/20VR3878/2020|EPI_ISL_548144|2020-08-01:0.0002463828)0/93:0.0000010000,hCoV-19/Philippines/PH-RITM-0026/2020|EPI_ISL_833334|2020-10-23:0.0002513186)85.1/95:0.0000735247,hCoV-19/Philippines/PH-RITM-0028/2020|EPI_ISL_833333|2020-09-26:0.0003001110)0/89:0.0000010000,((((((((hCoV-19/Hong_Kong/MV2007-00689/2020|EPI_ISL_536411|2020-08-08:0.0000677522,hCoV-19/Hong_Kong/HKPU-2514/2020|EPI_ISL_610209|2020-07-26:0.0001407065)0/45:0.0000010000,hCoV-19/Hong_Kong/VB20175873/2020|EPI_ISL_539822|2020-08-14:0.0000467978)0/21:0.0000010000,hCoV-19/Hong_Kong/VM20063264/2020|EPI_ISL_539813|2020-07-20:0.0000467979)0/36:0.0000010000,hCoV-19/Hong_Kong/HKU-200723-018/2020|EPI_ISL_497785|2020-07-14:0.0000931217)0/54:0.0000010000,hCoV-19/Hong_Kong/VM20109237/2020|EPI_ISL_760031|2020-08-16:0.0001870432)86/100:0.0000680527,(hCoV-19/Malaysia/HPUPM_ML5767/2020|EPI_ISL_861719|2020-10-20:0.0002326896,hCoV-19/New_Zealand/20CV0247/2020|EPI_ISL_548122|2020-09-06:0.0001889234)76.3/100:0.0000463121)0/100:0.0000010000,hCoV-19/Gibraltar/203360729/2020|EPI_ISL_547444|2020-07-21:0.0000463473)0/100:0.0000026637,hCoV-19/Thailand/Chonburi-SQ-NP0073/2020|EPI_ISL_708802|2020-07-27:0.0002315218)90.1/100:0.0000917666)90.6/90:0.0000917558)0/10:0.0000025656,(((hCoV-19/Chile/RM-112635/2020|EPI_ISL_746587|2020-06-28:0.0000472985,hCoV-19/Chile/RM-CMM-MCD9529/2020|EPI_ISL_591529|2020-06-11:0.0001428084)77.1/90:0.0000468054,hCoV-19/Chile/RM-164078/2020|EPI_ISL_746691|2020-08-29:0.0004726341)75.8/88:0.0000468274,hCoV-19/Finland/24ES21A11/2020|EPI_ISL_759811|2020-08-24:0.0003710788)73.3/35:0.0000447994)0/10:0.0000025039,((hCoV-19/Switzerland/ZH-ETHZ-140002/2020|EPI_ISL_476081|2020-05-15:0.0000465252,hCoV-19/Switzerland/ZH-ETHZ-140028/2020|EPI_ISL_476093|2020-05-21:0.0000464990)90.7/100:0.0000925597,hCoV-19/Crimea/RII-MH2937S/2020|EPI_ISL_733078|2020-09-21:0.0001451766)77.5/80:0.0000454740)0/12:0.0000024997,hCoV-19/Czech_Republic/NRL_11457/2020|EPI_ISL_792695|2020-11-23:0.0003298198)0/14:0.0000023669,hCoV-19/South_Korea/KCDC2736/2020|EPI_ISL_522515|2020-07-16:0.0001855164)0/12:0.0000020396,(hCoV-19/Bangladesh/29156/2020|EPI_ISL_600439|2020-04-05:0.0002374232,hCoV-19/Russia/MOW-CRIE-160158/2020|EPI_ISL_539299|2020-03-30:0.0000470603)77.9/44:0.0000467136)0/14:0.0000016523,((((hCoV-19/Sweden/21-20403/2020|EPI_ISL_1008426|2020-11-19:0.0000932142,hCoV-19/Sweden/20-53305/2020|EPI_ISL_676516|2020-10-27:0.0000920673)96.2/100:0.0001851578,hCoV-19/Bangladesh/DNAS_DRICM_isl_R-6/2020|EPI_ISL_775005|2020-07-17:0.0001865102)0/78:0.0000010000,hCoV-19/Bangladesh/CHRF-0085/2020|EPI_ISL_700328|2020-09-16:0.0000967092)92.3/100:0.0001382684,(((((hCoV-19/Bangladesh/CHRF-0120/2020|EPI_ISL_906083|2020-12-24:0.0001945201,hCoV-19/Bangladesh/BCSIR-NILMRC-460/2021|EPI_ISL_982505|2021-01-19:0.0003949989)0/38:0.0000026637,hCoV-19/Bangladesh/CU-CTG-71/2020|EPI_ISL_735501|2020-08-23:0.0000463095)76.4/36:0.0000463627,hCoV-19/Bangladesh/GRMDRC-5/2020|EPI_ISL_775214|2020-11-14:0.0000940113)96/100:0.0001850515,((hCoV-19/Bangladesh/CHRF-0079/2020|EPI_ISL_700342|2020-09-01:0.0001405038,hCoV-19/Bangladesh/G-14/2020|EPI_ISL_600484|2020-04-14:0.0001049945)0/31:0.0000010000,hCoV-19/Bangladesh/DNAS_DRICM_isl_MH-13/2020|EPI_ISL_774999|2020-06-28:0.0001399343)0/22:0.0000010000)0/22:0.0000010000,(((hCoV-19/Bangladesh/CHRF-0069/2020|EPI_ISL_700339|2020-08-12:0.0001417049,hCoV-19/Bangladesh/BCSIR-NILMRC-083/2020|EPI_ISL_464161|2020-06-01:0.0003229730)0/45:0.0000010000,hCoV-19/Bangladesh/BCSIR-NILMRC_426/2020|EPI_ISL_603247|2020-10-05:0.0003229732)87.2/41:0.0000461754,hCoV-19/Bangladesh/BCSIR-NILMRC_411/2020|EPI_ISL_603241|2020-10-18:0.0003230172)0/22:0.0000010000)0/21:0.0000010000)83.4/22:0.0000461876)0/9:0.0000014907,((((hCoV-19/Norway/5545/2020|EPI_ISL_708117|2020-11-06:0.0000467588,hCoV-19/Norway/6771/2020|EPI_ISL_775410|2020-12-10:0.0000930751)99.8/100:0.0004683991,hCoV-19/Turkey/DEN-PAU05/2020|EPI_ISL_707936|2020-08-05:0.0002331022)0/35:0.0000010000,(hCoV-19/Turkey/IST-GLAB-199/2020|EPI_ISL_480282|2020-05-09:0.0000459509,hCoV-19/Turkey/IST-GLAB-351/2020|EPI_ISL_735363|2020-06-24:0.0001873283)0/54:0.0000010000)0/59:0.0000010000,(hCoV-19/Turkey/HSGM-200606/2020|EPI_ISL_814081|2020-06-05:0.0000932909,hCoV-19/Turkey/HSGM-201606/2020|EPI_ISL_814085|2020-06-12:0.0005188277)95/100:0.0001877810)81.7/23:0.0000456716)0/11:0.0000017737,((((hCoV-19/Burkina_Faso/1124/2020|EPI_ISL_660446|2020-07-21:0.0000472622,hCoV-19/Burkina_Faso/3103/2020|EPI_ISL_660467|2020-09-28:0.0000472294)0/100:0.0000010000,(hCoV-19/Burkina_Faso/2-068-2228/2020|EPI_ISL_660457|2020-09-06:0.0000472345,hCoV-19/Burkina_Faso/2551/2020|EPI_ISL_660525|2020-09-13:0.0000480899)77.9/100:0.0000472210)98.5/100:0.0002363317,hCoV-19/Canada/ON-PPS-00118/2020|EPI_ISL_853166|2020-11-24:0.0005154348)0/49:0.0000010000,(hCoV-19/Bangladesh/CHRF-0088/2020|EPI_ISL_700347|2020-09-26:0.0004220720,(((((hCoV-19/New_Zealand/20CV0641/2020|EPI_ISL_707805|2020-12-06:0.0003302356,hCoV-19/Singapore/1109/2020|EPI_ISL_605818|2020-10-19:0.0000462559)87.9/100:0.0000920515,(hCoV-19/Wales/PHWC-16DB2D/2020|EPI_ISL_577493|2020-09-26:0.0000010000,hCoV-19/Scotland/QEUH-98FFC7/2020|EPI_ISL_568324|2020-08-26:0.0000010000)0/39:0.0000010000)0/39:0.0000010000,hCoV-19/England/OXON-F44BB5/2020|EPI_ISL_840309|2020-12-21:0.0002310468)89.6/100:0.0000918043,hCoV-19/United_Arab_Emirates/2890/2020|EPI_ISL_859676|2020-08-20:0.0000461275)0/77:0.0000010000,hCoV-19/United_Arab_Emirates/3730/2020|EPI_ISL_859829|2020-10-20:0.0001386154)99.4/100:0.0003691903)74.3/40:0.0000461512)81.5/25:0.0000461356)0/9:0.0000023229,((hCoV-19/England/MILK-851C31/2020|EPI_ISL_557429|2020-07-17:0.0001406169,(hCoV-19/Latvia/164/2020|EPI_ISL_639661|2020-09-09:0.0001385854,(hCoV-19/Latvia/178/2020|EPI_ISL_639675|2020-09-30:0.0000916979,hCoV-19/Latvia/180/2020|EPI_ISL_639677|2020-09-26:0.0000460916)88.4/100:0.0000916955)95.4/100:0.0001845988)97.9/100:0.0002768456,(((hCoV-19/Switzerland/BS-65245511/2020|EPI_ISL_581903|2020-05-27:0.0000010000,hCoV-19/Switzerland/BL-42292327/2020|EPI_ISL_581907|2020-06-01:0.0000466511)75.7/100:0.0000466679,hCoV-19/Austria/CeMM2641/2020|EPI_ISL_934576|2020-12-19:0.0009392473)76.9/97:0.0000460023,hCoV-19/New_Zealand/20CV0280/2020|EPI_ISL_579071|2020-03-25:0.0000461409)0/36:0.0000010000)84.1/36:0.0000454636)0/10:0.0000021669,((hCoV-19/Argentina/PAIS-F0018/2020|EPI_ISL_964903|2020-07-15:0.0002340273,hCoV-19/Argentina/PAIS-F0029/2020|EPI_ISL_964914|2020-08-20:0.0001894509)0/100:0.0000010000,((hCoV-19/Argentina/PAIS-F0025/2020|EPI_ISL_964910|2020-08-11:0.0002341140,hCoV-19/Argentina/PAIS-F0026/2020|EPI_ISL_964911|2020-07-06:0.0000461921)0/100:0.0000010000,hCoV-19/Argentina/PAIS-F0009/2020|EPI_ISL_964895|2020-06-10:0.0000010000)84/100:0.0000456637)92.6/100:0.0000920881)0/11:0.0000020907,((((((hCoV-19/Spain/CT-HUVH-17079/2020|EPI_ISL_824417|2020-06-26:0.0001879500,hCoV-19/Spain/CT-HUVH-00116/2020|EPI_ISL_824426|2020-07-10:0.0001400810)95.3/100:0.0001880007,hCoV-19/Spain/CT-HUVH-08716/2020|EPI_ISL_824434|2020-07-15:0.0002817678)87.6/100:0.0000932141,hCoV-19/Ecuador/EC-R-65804/2020|EPI_ISL_826823|2020-06-25:0.0002828054)0/27:0.0000010000,hCoV-19/Slovakia/UKBA-207/2020|EPI_ISL_577738|2020-04-29:0.0001397373)0/22:0.0000010000,(hCoV-19/Turkey/IST-GLAB-006/2020|EPI_ISL_480230|2020-04-13:0.0000466168,hCoV-19/Turkey/IST-GLAB-243/2020|EPI_ISL_735309|2020-05-16:0.0000466918)77/58:0.0000466443)0/22:0.0000010000,((((hCoV-19/Philippines/PH-RITM-0022/2020|EPI_ISL_833336|2020-10-26:0.0001539786,hCoV-19/Jordan/AM-ALSR-5181/2020|EPI_ISL_730420|2020-10-15:0.0001856433)0/35:0.0000010000,(hCoV-19/Jordan/SEARCH-5424/2020|EPI_ISL_755232|2020-08-13:0.0001846850,hCoV-19/Jordan/SEARCH-5499/2020|EPI_ISL_755266|2020-09-12:0.0000464123)0/37:0.0000010000)0/40:0.0000010000,((hCoV-19/Australia/NSW1168/2020|EPI_ISL_639736|2020-10-21:0.0001927164,((hCoV-19/Jordan/AM-ALSR-5005/2020|EPI_ISL_730278|2020-10-10:0.0000924223,(hCoV-19/Jordan/AM-ALSR-5139/2020|EPI_ISL_730378|2020-10-20:0.0003231907,(hCoV-19/Jordan/AM-ALSR-4002/2020|EPI_ISL_636365|2020-10-03:0.0000462579,hCoV-19/Jordan/SEARCH-5442/2020|EPI_ISL_755128|2020-09-14:0.0001414939)85.8/100:0.0000918864)74.8/100:0.0000461854)0/100:0.0000010000,hCoV-19/Jordan/SEARCH-5467/2020|EPI_ISL_755253|2020-08-25:0.0002311221)92.8/100:0.0001840260)0/100:0.0000026637,hCoV-19/Jordan/AM-ALSR-5326/2020|EPI_ISL_730562|2020-11-03:0.0002320724)81.2/91:0.0000461752)98.2/100:0.0001846408,hCoV-19/Latvia/047/2020|EPI_ISL_486431|2020-03-16:0.0001376981)0/27:0.0000010000)80/22:0.0000461523)0/15:0.0001170009,(((((((((((((hCoV-19/Montenegro/ChVir-1804702002/2020|EPI_ISL_516931|2020-07-19:0.0000920955,hCoV-19/Montenegro/ChVir23237/2021|EPI_ISL_1013612|2021-01-18:0.0003704951)0/100:0.0000010000,hCoV-19/Serbia/L3072/2020|EPI_ISL_891267|2020-09-10:0.0002308935)84.1/100:0.0000454606,((hCoV-19/Austria/CeMM1335/2020|EPI_ISL_853889|2020-07-17:0.0001407340,(hCoV-19/Austria/CeMM1093/2020|EPI_ISL_583889|2020-08-03:0.0001407239,hCoV-19/Serbia/Becej-716762511/2020|EPI_ISL_904006|2020-11-25:0.0003278867)0/36:0.0000010000)0/36:0.0000010000,hCoV-19/Slovenia/122281/2020|EPI_ISL_906117|2020-10-07:0.0030129074)0/95:0.0000010000)84.9/96:0.0000454686,((hCoV-19/Switzerland/ZH-ETHZ-200016/2020|EPI_ISL_510705|2020-07-13:0.0000464827,((hCoV-19/Serbia/Belgrade-C322591611/2020|EPI_ISL_955165|2020-11-16:0.0001873909,hCoV-19/Serbia/Novi_Sad-NIVNS610111/2020|EPI_ISL_904004|2020-11-01:0.0001873894)87.8/100:0.0000930548,hCoV-19/Switzerland/ZH-ETHZ-190032/2020|EPI_ISL_500895|2020-07-07:0.0000010000)84.8/100:0.0000464420)0/38:0.0000010000,((((hCoV-19/Serbia/Sabac-000012108/2020|EPI_ISL_678486|2020-08-20:0.0001407096,hCoV-19/Bosnia_and_Herzegovina/VFS-UNSA-LMGFI007/2020|EPI_ISL_955150|2020-10-06:0.0002342115)0/25:0.0000010000,hCoV-19/Serbia/Srbobran-305963007/2020|EPI_ISL_661198|2020-07-29:0.0000931098)0/20:0.0000010000,(hCoV-19/Serbia/Belgrade-C240280210/2020|EPI_ISL_955158|2020-10-02:0.0001873126,hCoV-19/Czech_Republic/NRL_11017/2020|EPI_ISL_737027|2020-11-09:0.0001414607)0/39:0.0000010000)0/18:0.0000010000,((hCoV-19/Austria/CeMM1576/2020|EPI_ISL_854302|2020-11-10:0.0002334255,hCoV-19/New_Zealand/20VR3879/2020|EPI_ISL_548145|2020-07-23:0.0001011159)0/45:0.0000026637,hCoV-19/Serbia/Kraljevo-00152307/2020|EPI_ISL_644569|2020-07-22:0.0001873169)0/20:0.0000010000)0/72:0.0000010000)0/58:0.0000010000)93.7/100:0.0000917655,((((((((((((((((((hCoV-19/Peru/ICA-INS-109/2020|EPI_ISL_536507|2020-05-04:0.0002133521,hCoV-19/Kenya/C14230/2020|EPI_ISL_806644|2020-06-04:0.0003040723)0/26:0.0000010000,((hCoV-19/New_Zealand/20CV0061/2020|EPI_ISL_547975|2020-08-13:0.0000937286,hCoV-19/New_Zealand/20CV0157/2020|EPI_ISL_548031|2020-08-20:0.0000941589)0/20:0.0000010000,(hCoV-19/New_Zealand/20CV0219/2020|EPI_ISL_548066|2020-09-01:0.0000948460,hCoV-19/New_Zealand/20CV0170/2020|EPI_ISL_548041|2020-08-25:0.0000471072)0/20:0.0000010000)86/100:0.0000461374)0/22:0.0000029978,((hCoV-19/Czech_Republic/NRL_275/2021|EPI_ISL_850688|2021-01-05:0.0001414810,(hCoV-19/Serbia/Belgrade-C243100510/2020|EPI_ISL_955163|2020-10-05:0.0000010000,hCoV-19/Serbia/Belgrade-C267502210/2020|EPI_ISL_955164|2020-10-22:0.0001407677)0/100:0.0000010000)99.1/100:0.0003280197,hCoV-19/Argentina/argenTAG-1283F02A/2020|EPI_ISL_648211|2020-07-22:0.0001876710)76.8/94:0.0000465539)0/22:0.0000010000,hCoV-19/Bahrain/920509111/2020|EPI_ISL_684031|2020-11-12:0.0007930730)0/19:0.0000010000,(hCoV-19/Peru/LIM-UPCH-0326/2020|EPI_ISL_812482|2020-12-26:0.0002801331,hCoV-19/Cameroon/CV411/2020|EPI_ISL_845549|2020-06-16:0.0002325741)73.2/95:0.0000455668)0/17:0.0000010000,(hCoV-19/Ecuador/USFQ-523/2020|EPI_ISL_697794|2020-09-29:0.0000471556,(((((hCoV-19/Peru/LIM-UPCH-0187/2020|EPI_ISL_729885|2020-10-13:0.0003772468,hCoV-19/Peru/AMA-UPCH-0274/2020|EPI_ISL_729918|2020-08-11:0.0003256227)0/100:0.0000472245,hCoV-19/England/QEUH-8AE576/2020|EPI_ISL_532717|2020-07-24:0.0001873567)0/30:0.0000010000,hCoV-19/Belgium/rega-0517555/2020|EPI_ISL_734739|2020-05-17:0.0000461371)0/20:0.0000010000,hCoV-19/Chile/RM-206395/2020|EPI_ISL_746766|2020-10-14:0.0002802805)0/15:0.0000010000,hCoV-19/Argentina/PAIS-F0049/2020|EPI_ISL_981047|2020-08-07:0.0002808485)0/16:0.0000010000)0/17:0.0000010000)0/18:0.0000010000,hCoV-19/Peru/LIM-UPCH-0368/2020|EPI_ISL_812516|2020-12-13:0.0002782741)0/17:0.0000010000,hCoV-19/Peru/LIM-INS-124/2020|EPI_ISL_536522|2020-06-24:0.0001396341)0/17:0.0000010000,hCoV-19/Germany/BAV-PL-virotum_2ih1/2020|EPI_ISL_887182|2020-03-29:0.0000479121)0/17:0.0000010000,hCoV-19/Peru/LIM-UPCH-0157/2020|EPI_ISL_568550|2020-08-28:0.0004209397)0/17:0.0000010000,(hCoV-19/Czech_Republic/NRL_8927/2020|EPI_ISL_626579|2020-09-15:0.0004247558,hCoV-19/Ecuador/USFQ-726/2021|EPI_ISL_877555|2021-01-15:0.0004220833)75/70:0.0000463742)0/14:0.0000010000,hCoV-19/Serbia/Uzice-01450604/2020|EPI_ISL_644583|2020-04-05:0.0000010000)0/15:0.0000010000,hCoV-19/Ecuador/USFQ-183/2020|EPI_ISL_525434|2020-08-13:0.0000471762)0/15:0.0000010000,hCoV-19/England/ALDP-982A0F/2020|EPI_ISL_552565|2020-08-10:0.0003747809)0/16:0.0000010000,hCoV-19/South_Africa/Tygerberg_30/2020|EPI_ISL_464141|2020-03-29:0.0000491105)0/16:0.0000010000,(hCoV-19/Spain/PV-IBV-98005136/2020|EPI_ISL_565920|2020-06-12:0.0002514641,(((hCoV-19/Spain/PV-IBV-005149/2020|EPI_ISL_509639|2020-06-19:0.0000927072,hCoV-19/France/IDF-8706/2020|EPI_ISL_560641|2020-06-29:0.0003177354)0/100:0.0000010000,(hCoV-19/Denmark/DCGC-3846/2020|EPI_ISL_622727|2020-06-15:0.0000468095,hCoV-19/Denmark/DCGC-1699/2020|EPI_ISL_618166|2020-06-22:0.0001408198)88.1/100:0.0000930997)0/100:0.0000010000,hCoV-19/South_Korea/KDCA0500/2020|EPI_ISL_850209|2020-06-18:0.0002858155)0/97:0.0000460007)0/26:0.0000066991)0/17:0.0000010000,hCoV-19/Latvia/223/2020|EPI_ISL_770057|2020-09-14:0.0004154977)0/15:0.0000010000,hCoV-19/Pakistan/UN-UVAS-Lahore-IV/2020|EPI_ISL_548945|2020-05-11:0.0001376884)0/15:0.0000010000)0/16:0.0000010000,((hCoV-19/Switzerland/BL-ETHZ-410265/2020|EPI_ISL_737673|2020-12-14:0.0008937122,hCoV-19/Egypt/ARMY-MCL002/2020|EPI_ISL_907078|2020-11-19:0.0004640318)75.9/100:0.0000571696,((hCoV-19/Egypt/CCHE57357-A-90/2020|EPI_ISL_812847|2020-06-26:0.0000632962,hCoV-19/Egypt/CCHE57357-A-44/2020|EPI_ISL_812817|2020-06-12:0.0000285044)90.9/100:0.0001973378,hCoV-19/Egypt/CCHE57357-A-52/2020|EPI_ISL_812825|2020-07-16:0.0004316712)93.5/100:0.0002016822)87.2/94:0.0001252100)0/17:0.0000010000,((((((((hCoV-19/Peru/CAL-INS-105/2020|EPI_ISL_536504|2020-05-02:0.0000464374,hCoV-19/Peru/CAL-UPCH-0097/2020|EPI_ISL_540975|2020-06-16:0.0001397027)78.9/100:0.0000462723,(hCoV-19/Peru/LIM-UPCH-0304/2020|EPI_ISL_812465|2020-12-10:0.0003257676,hCoV-19/Peru/AMA-UPCH-0272/2020|EPI_ISL_729916|2020-09-21:0.0006065181)0/86:0.0000010000)0/49:0.0000010000,hCoV-19/Peru/ANC-INS-083/2020|EPI_ISL_536482|2020-06-30:0.0001854154)84.6/54:0.0000459941,((((hCoV-19/Denmark/DCGC-1071/2020|EPI_ISL_614496|2020-06-01:0.0000467995,(hCoV-19/Norway/2485/2020|EPI_ISL_481209|2020-04-23:0.0000010000,hCoV-19/Norway/2599/2020|EPI_ISL_481213|2020-05-12:0.0000987916)85.9/96:0.0000484384)0/96:0.0000010000,hCoV-19/Peru/AMA-UPCH-0277/2020|EPI_ISL_729871|2020-09-16:0.0004643082)87.3/55:0.0000457143,(((hCoV-19/Tunisia/ADAGE-17873/2020|EPI_ISL_710534|2020-10-14:0.0000456727,((hCoV-19/France/PAC-IHU-1590/2020|EPI_ISL_569219|2020-09-08:0.0000936761,hCoV-19/Italy/CAM-CRGS-137/2020|EPI_ISL_935117|2020-11-13:0.0006348919)0/98:0.0001239941,hCoV-19/Tunisia/ADAGE-18505/2020|EPI_ISL_712060|2020-10-19:0.0000460485)0/45:0.0000011519)0/95:0.0000018389,hCoV-19/Italy/CAM-IZSM-183/2020|EPI_ISL_584072|2020-09-12:0.0001853599)82.3/94:0.0001239290,((hCoV-19/Chile/RM-109600/2020|EPI_ISL_746560|2020-06-24:0.0000010000,hCoV-19/Chile/RM-131476/2020|EPI_ISL_746627|2020-07-22:0.0000930120)93.1/100:0.0001396819,hCoV-19/Chile/RM-154362/2020|EPI_ISL_746656|2020-08-18:0.0003469051)88.4/100:0.0000980662)0/75:0.0000023917)0/16:0.0000010000,hCoV-19/Poland/Pom13/2020|EPI_ISL_451654|2020-05-04:0.0002810222)0/19:0.0000010000)0/20:0.0000058892,(hCoV-19/Germany/SL-SU-10439067/2020|EPI_ISL_707969|2020-06-05:0.0001473594,hCoV-19/Australia/NSW3628/2020|EPI_ISL_717701|2020-12-14:0.0003646896)84.4/100:0.0001026455)0/18:0.0000024889,(hCoV-19/Chile/KSK883/2020|EPI_ISL_802549|2020-10-05:0.0001397697,hCoV-19/Chile/MA-CADIUMAG-35/2020|EPI_ISL_681700|2020-08-15:0.0001875236)99.7/100:0.0003722270)0/16:0.0000021116,((((hCoV-19/Mozambique/INS-K008167/2021|EPI_ISL_964948|2021-01-22:0.0002805090,((hCoV-19/Mozambique/INS-K007923/2020|EPI_ISL_887491|2020-12-27:0.0001398592,hCoV-19/Mozambique/INS-K007979/2021|EPI_ISL_887422|2021-01-07:0.0002888261)0/97:0.0000010000,hCoV-19/Mozambique/INS-K007895/2020|EPI_ISL_887469|2020-12-14:0.0002338330)72.6/97:0.0000454918)85/100:0.0000919431,(hCoV-19/Mozambique/INS-K007878/2020|EPI_ISL_887458|2020-11-24:0.0001411872,hCoV-19/Mozambique/INS-K007894/2020|EPI_ISL_887468|2020-12-04:0.0004491379)94.5/100:0.0002000318)99.1/100:0.0002773765,hCoV-19/Mozambique/INS-K007971/2020|EPI_ISL_887502|2020-09-05:0.0004653345)0/88:0.0000010000,(hCoV-19/Zambia/ZMB-27641/2020|EPI_ISL_977324|2020-06-19:0.0000935920,hCoV-19/Mozambique/INS-K007956/2020|EPI_ISL_887421|2020-08-15:0.0003896715)0/88:0.0000010000)90.2/100:0.0000918427)0/21:0.0001349590,hCoV-19/Croatia/ZG-297-20/2020|EPI_ISL_451934|2020-03-05:0.0000455323)0/16:0.0000010000)78.3/68:0.0000615070,hCoV-19/Egypt/CCHE57357-A-67/2020|EPI_ISL_812837|2020-07-08:0.0003232146)76.4/23:0.0000614390,hCoV-19/England/QEUH-961945/2020|EPI_ISL_537097|2020-08-01:0.0003747755)0/22:0.0000010000,hCoV-19/England/LIVE-9C0DC/2020|EPI_ISL_449508|2020-04-01:0.0000977848)0/22:0.0000010000,((hCoV-19/Uganda/UG007/2020|EPI_ISL_451189|2020-03-30:0.0000409181,hCoV-19/England/NORT-2938CC/2020|EPI_ISL_499563|2020-07-06:0.0002390860)0/100:0.0000057847,hCoV-19/England/BRIS-12B244/2020|EPI_ISL_469813|2020-05-17:0.0001468117)79.9/100:0.0000460443)0/22:0.0000010000,hCoV-19/Belgium/rega-0503667/2020|EPI_ISL_734703|2020-05-03:0.0001407186)0/21:0.0000010000,hCoV-19/Curacao/CW-RIVM-11646/2021|EPI_ISL_1014588|2021-01-19:0.0004782524)91.6/26:0.0001228858)0/21:0.0000024164)75.4/22:0.0000458015,(hCoV-19/USA/TX-HMH-4266/2020|EPI_ISL_543478|2020-06-18:0.0000467688,hCoV-19/USA/TX-HMH-6740/2020|EPI_ISL_546207|2020-06-25:0.0000010000)93/100:0.0001409807)99.7/100:0.0006235238,hCoV-19/Italy/ABR-IZSGC-369548/2020|EPI_ISL_833327|2020-12-28:0.0007366985)94.3/93:0.0002063801,(CDRQ4:0.0003297487,CQ104596:0.0001361181)94.9/100:0.0002327176)73/53:0.0000492678,(hCoV-19/Turkey/HSGM-1258/2021|EPI_ISL_894256|2021-01-12:0.0005171556,(hCoV-19/Turkey/HSGM-1493/2021|EPI_ISL_940661|2021-01-21:0.0000921348,(hCoV-19/Turkey/HSGM-1165/2020|EPI_ISL_812767|2020-12-28:0.0001898175,hCoV-19/England/MILK-10AEAC7/2021|EPI_ISL_993660|2021-01-17:0.0001915999)0/52:0.0000010000)86/63:0.0000455912)0/20:0.0000010000)0/36:0.0000023777,hCoV-19/Spain/CT-HUVH-Bellvitge30587/2021|EPI_ISL_850511|2021-01-09:0.0001872075)43.5/36:0.0000461713,(((hCoV-19/Netherlands/ZE-RIVM-11628/2021|EPI_ISL_1014246|2021-01-25:0.0001874856,hCoV-19/Netherlands/GE-RIVM-10889/2021|EPI_ISL_942982|2021-01-20:0.0000931691)77.2/100:0.0000468776,((hCoV-19/Singapore/81/2021|EPI_ISL_862819|2021-01-20:0.0002859893,hCoV-19/DRC/146998/2021|EPI_ISL_965122|2021-01-28:0.0004527162)0/90:0.0000026951,hCoV-19/Greece/CP0800981/2020|EPI_ISL_794819|2020-12-30:0.0000482492)0/84:0.0000010000)0/58:0.0000010000,hCoV-19/England/PHWC-4CB753/2021|EPI_ISL_1105958|2021-02-12:0.0000456162)80/58:0.0000465034)38/22:0.0000389192,hCoV-19/Slovenia/MB_6/2020|EPI_ISL_892244|2020-12-29:0.0002784569)0/19:0.0000012915,hCoV-19/Saint_Lucia/LCA47987/2020|EPI_ISL_872196|2020-12-17:0.0000942525)0/19:0.0000010000,((((hCoV-19/Pakistan/MU-NIH-K14/2020|EPI_ISL_757285|2020-12-25:0.0002320470,hCoV-19/Norway/2934/2021|EPI_ISL_1013492|2021-01-27:0.0002360450)0/62:0.0000010000,hCoV-19/Peru/LIM-INS-173/2020|EPI_ISL_833038|2020-12-31:0.0000952340)0/39:0.0000010000,hCoV-19/Pakistan/MU-NIH-K53/2020|EPI_ISL_757286|2020-12-28:0.0000922090)0/39:0.0000010000,(hCoV-19/India/KA-NIMH-SEQ-104/2021|EPI_ISL_995190|2021-01-06:0.0001924331,hCoV-19/South_Korea/KDCA1304/2021|EPI_ISL_1007644|2021-01-15:0.0000932394)0/39:0.0000010000)85.5/100:0.0000462724)0/17:0.0000010000,hCoV-19/England/ALDP-14B85C5/2021|EPI_ISL_1518284|2021-03-31:0.0002343834)0/17:0.0000010000,hCoV-19/England/QEUH-1014E93/2021|EPI_ISL_916668|2021-01-14:0.0001407749)0/17:0.0000010000,hCoV-19/Portugal/PT2244/2021|EPI_ISL_861707|2021-01-06:0.0001871578)0/17:0.0000010000,hCoV-19/Brazil/SP-1012/2021|EPI_ISL_882670|2021-01-12:0.0001392407)0/18:0.0000010000,hCoV-19/Australia/VIC18163/2021|EPI_ISL_877584|2021-01-22:0.0001423914)0/19:0.0000202449,hCoV-19/England/ALDP-1513934/2021|EPI_ISL_1718497|2021-04-16:0.0004232974)0/18:0.0000010000)0/18:0.0000010000,(((((((NR22:0.0001865740,hCoV-19/England/CAMC-D11834/2020|EPI_ISL_800479|2020-12-26:0.0001408038)74.2/100:0.0000465567,(hCoV-19/Finland/80HEL/2020|EPI_ISL_766017|2020-12-22:0.0003288454,(((hCoV-19/Portugal/PT2112/2020|EPI_ISL_738109|2020-12-19:0.0001405661,((hCoV-19/Jordan/AM-ALSR-5832/2021|EPI_ISL_878576|2021-01-02:0.0000782895,(hCoV-19/Slovenia/NK7961/2021|EPI_ISL_877453|2021-01-07:0.0012003663,hCoV-19/Mexico/TAM-InDRE_244/2021|EPI_ISL_1008713|2021-01-26:0.0003624770)0/42:0.0000023957)0/23:0.0000010000,hCoV-19/Hong_Kong/CM20000424/2020|EPI_ISL_733573|2020-12-07:0.0000468329)0/15:0.0000010000)0/14:0.0000010000,hCoV-19/New_Zealand/21CV0091/2021|EPI_ISL_877218|2021-01-10:0.0000963149)0/16:0.0000013507,hCoV-19/Slovakia/UKBA-504/2020|EPI_ISL_779654|2020-12-28:0.0000938909)0/14:0.0000024665)0/17:0.0000195051)0/19:0.0000103241,(((((((((((((((((NR5:0.0002331754,((((((hCoV-19/Romania/PH-1508/2021|EPI_ISL_862836|2021-01-19:0.0004040015,hCoV-19/England/NOTT-24B9EE/2021|EPI_ISL_922091|2021-01-10:0.0002343585)0/79:0.0000010000,hCoV-19/England/EXET-140BD5/2020|EPI_ISL_813634|2020-12-29:0.0000948762)0/48:0.0000010000,hCoV-19/Hong_Kong/VM21000371/2021|EPI_ISL_955905|2021-01-03:0.0001408442)0/21:0.0000010000,(hCoV-19/Ireland/D-NVRL-20IRL12437/2020|EPI_ISL_789093|2020-12-22:0.0000468366,hCoV-19/Ireland/WW-NVRL-84IRL10391/2021|EPI_ISL_959770|2021-01-20:0.0000468286)95.2/100:0.0001408000)0/52:0.0000010000,hCoV-19/Norway/1287/2021|EPI_ISL_964257|2021-01-12:0.0000931754)0/59:0.0000010000,hCoV-19/Portugal/PT2451/2021|EPI_ISL_941500|2021-01-17:0.0000939204)0/61:0.0000010000)0/62:0.0000010000,(hCoV-19/Thailand/CU-SI2103184-NT/2021|EPI_ISL_877766|2021-01-17:0.0001392097,hCoV-19/New_Zealand/20CV0687/2020|EPI_ISL_755626|2020-12-20:0.0001420069)76.8/64:0.0000463386)0/99:0.0000010000,hCoV-19/Romania/Bucuresti417727/2021|EPI_ISL_940144|2021-01-28:0.0001389007)81.9/100:0.0000566814,hCoV-19/Iran/N193/2021|EPI_ISL_833578|2021-01-08:0.0000936995)80.6/100:0.0000567072,hCoV-19/England/MILK-148CE74/2021|EPI_ISL_1487052|2021-03-27:0.0002343587)0/26:0.0000010000,hCoV-19/Wales/QEUH-E92B5F/2021|EPI_ISL_858285|2021-01-04:0.0000931778)0/23:0.0000010000,(hCoV-19/England/MILK-CA71B1/2020|EPI_ISL_761387|2020-12-18:0.0000931810,(hCoV-19/Saint_Lucia/SLU51389/2021|EPI_ISL_977538|2021-01-18:0.0001473724,hCoV-19/Saint_Lucia/LCA51394/2021|EPI_ISL_977583|2021-01-16:0.0000975869)88.4/100:0.0000975058)79.2/100:0.0000468747)0/20:0.0000010000,(hCoV-19/Sweden/21-50404/2021|EPI_ISL_934399|2021-01-14:0.0000929878,(hCoV-19/Portugal/PT2617/2021|EPI_ISL_941620|2021-01-25:0.0000467601,hCoV-19/Belgium/UGent-1279/2021|EPI_ISL_982296|2021-01-25:0.0000484035)76.5/100:0.0000467842)76.3/100:0.0000467431)0/20:0.0000010000,(hCoV-19/Bangladesh/CHRF-0128/2020|EPI_ISL_906091|2020-12-31:0.0000475190,hCoV-19/Spain/CT-IrsiCaixaM001RQ1D8/2021|EPI_ISL_1013049|2021-01-28:0.0002803805)78.5/100:0.0000465276)0/20:0.0000010000,(hCoV-19/England/NORW-F76CE/2020|EPI_ISL_704757|2020-11-29:0.0000466665,hCoV-19/Hong_Kong/CM20000461/2020|EPI_ISL_733577|2020-12-13:0.0000942485)80.9/100:0.0000466843)0/21:0.0000010000,hCoV-19/Dominican_Republic/CDC-9KZX-8454/2020|EPI_ISL_906851|2020-12-27:0.0000462016)0/18:0.0000010000,(ECB1:0.0002982177,((hCoV-19/Finland/HEL-16-332/2021|EPI_ISL_995865|2021-01-19:0.0003262977,(hCoV-19/Italy/APU-POLBA10/2021|EPI_ISL_949182|2021-01-18:0.0000010000,hCoV-19/Italy/APU-POLBA14/2021|EPI_ISL_949184|2021-01-27:0.0000465859)97.2/100:0.0001860858)0/100:0.0000010000,hCoV-19/Jordan/AM-ALSR-5829/2020|EPI_ISL_878571|2020-12-25:0.0001847186)77.6/100:0.0000461784)78.2/100:0.0000461289)0/21:0.0000010000,hCoV-19/Germany/SH-ChVir22584/2021|EPI_ISL_869117|2021-01-17:0.0001853776)0/21:0.0000010000,hCoV-19/Gambia/3930/2021|EPI_ISL_915421|2021-01-15:0.0001894771)0/20:0.0000010000,(hCoV-19/Bangladesh/G039392/2021|EPI_ISL_890237|2021-01-06:0.0001398116,hCoV-19/Gambia/13007/2021|EPI_ISL_915192|2021-01-06:0.0000961840)0/41:0.0000010000)0/25:0.0000010000,(hCoV-19/Mexico/NLE-InDRE_237/2021|EPI_ISL_961467|2021-01-18:0.0000924304,hCoV-19/USA/CA-RD-RA03287/2021|EPI_ISL_984948|2021-01-29:0.0000492625)77.6/100:0.0000465451)0/25:0.0000010000,hCoV-19/England/CAMC-1172919/2021|EPI_ISL_987606|2021-01-24:0.0003281576)84.2/51:0.0000566614)0/15:0.0000011080,hCoV-19/England/QEUH-14F317F/2021|EPI_ISL_1700331|2021-04-11:0.0001023518)0/15:0.0000021165,((((CVQ87412:0.0000467900,CVQ87413:0.0000925253)75.4/100:0.0000517484,NR2:0.0001371679)16.6/100:0.0000465544,NR3:0.0000514845)85.1/100:0.0000880080,CVQ87434:0.0000928965)98.2/100:0.0002791623)0/15:0.0000020715,hCoV-19/Spain/CT-HUVH-Bellvitge20936/2021|EPI_ISL_981283|2021-01-13:0.0001860382)0/15:0.0000010000,hCoV-19/North_Macedonia/32319/2021|EPI_ISL_1014934|2021-01-22:0.0000921241)0/18:0.0000010000)84.4/26:0.0000454999,((hCoV-19/Turkey/HSGM-1222/2021|EPI_ISL_811142|2021-01-04:0.0000947269,hCoV-19/Thailand/CU-SI2105081-NT/2021|EPI_ISL_956275|2021-01-27:0.0000462666)89.8/100:0.0000920099,((hCoV-19/England/QEUH-14A98CE/2021|EPI_ISL_1519735|2021-03-29:0.0001407064,hCoV-19/Wales/ALDP-11BEE12/2021|EPI_ISL_989770|2021-01-29:0.0001874907)96/100:0.0001875031,hCoV-19/Ecuador/USFQ-737/2021|EPI_ISL_877562|2021-01-22:0.0001403978)0/35:0.0000010000)0/28:0.0000010000)94.3/71:0.0000921408,hCoV-19/Nigeria/CV637/2020|EPI_ISL_941285|2020-12-29:0.0000462964)0/71:0.0000022091,((hCoV-19/Saint_Lucia/LCA47889/2020|EPI_ISL_872193|2020-12-23:0.0000976704,hCoV-19/Oman/182621/2020|EPI_ISL_766569|2020-12-22:0.0002332899)73.7/96:0.0000465435,hCoV-19/South_Korea/KDCA1314/2021|EPI_ISL_1007652|2021-01-28:0.0001868489)0/77:0.0000010000)84.7/73:0.0000463371,(hCoV-19/Australia/WA616/2021|EPI_ISL_933799|2021-01-28:0.0003377216,hCoV-19/Nigeria/CV605/2020|EPI_ISL_906298|2020-12-17:0.0003526231)0/88:0.0000025610)96/93:0.0001754038,(NR24:0.0002325756,NR126:0.0000010000)77.4/44:0.0000562109)42.1/23:0.0000463160,NR23:0.0002889145)0/52:0.0000025369,(NR9:0.0001033871,NR125:0.0000876827)90.3/100:0.0001399754)87.8/96:0.0001286901,CDR79:0.0002322956)63.7/96:0.0000925757,CDR99:0.0003279997);
