# Supplementary material for: Genomic and Epidemiological Analysis of SARS-CoV-2 Viruses in Sri Lanka
Source: Front Microbiol. 2021 Sep 16;12:722838. doi: 10.3389/fmicb.2021.722838 (PMC8483294; doi:10.3389/fmicb.2021.722838)
Supplement: Supplementary file 1 [file Data_Sheet_1.ZIP › Supplementary_1_global_tree/SL_global_tree.R]

####################################################################################
### 
# R Code for global tree visualization
# code for reproducible research (prepared for CODECHECK codecheck.org.uk)
#
# This code is part of, and published under the same terms and conditions as, the following publication 
# Chandima Jeewandara, Deshni Jayathilaka, Diyanath Ranasinghe, Nienyun Sharon Hsu, Dinuka Ariyaratne, 
# Tibutius Thanesh Jayadas, Deshan Madushanka, Benjamin B. Lindsey, Laksiri Gomes, Matthew D. Parker, 
# Ananda Wijewickrama, Malika Karunaratne, Graham S. Ogg, Thushan I. de Silva, Gathsaurie Neelika Malavige.
# (2021). Genomic and epidemiological analysis of SARS-CoV-2 viruses in Sri Lanka. 
# Frontiers in Microbiology, section Infectious Diseases. 
#
#
# Code authored N Hsu (2016-2020)
# was first written for R(v3.5.3), R Studio(v1.2.5019)
# Last tested on  R(v4.0.4), R Studio(v1.4.1103)
# 
# Recommended first use is to manually execute each Stage incrementally in RStudio.
#
###
####################################################################################
### STAGE 1 - load libraries and import data
####################################################################################

cat("\014") ## clear RStudio console
rm(list=ls()) ## clear the Global Environment

### load required libraries 
library(ape)
library(ggtree)
library(ggtreeExtra)
library(ggplot2)
library(dplyr)
library(ggstar)


### import metadata data
dat <- read.table("SL_metadata.tsv", sep = "\t", header = TRUE)

### import tree file
tr <-  read.tree("SL_Global.treefile")

####################################################################################
### STAGE 2 - create data layers for plottinng 
####################################################################################

### for the tip points (by lineages)
dat1 <- dat %>% select(c("Sequence_ID", "Lineage"))
Lineages <- sort(unique(dat1$Lineage))
dat1$Lineage <- factor(dat1$Lineage, levels=Lineages)


### for the external layer (by outbreak period)
dat2 <- dat %>% select(c("Sequence_ID", "Outbreak_period"))
Periods <- sort(unique(dat2$Outbreak_period))
dat2$Outbreak_period <- factor(dat2$Outbreak_period,levels=Periods)

####################################################################################
### STAGE 3 - remove outliners 
####################################################################################

### remove tips with long terminal branches, as these are likely to be outliners 
to_drop <- c("hCoV−19/Slovenia/146859/2020|EPI_ISL_906118|2020−10−20",
             "hCoV−19/Slovenia/122281/2020|EPI_ISL_906117|2020−10−07",
             "hCoV−19/Mozambique/INS−K007957/2020|EPI_ISL_887434|2020−09−28",
             "hCoV−19/Egypt/MASRI−030/2020|EPI_ISL_482775|2020−04−14", 
             "h0C7−o3V1−19/Malaysia/IMR−WI205/2020|EPI_ISL_718310|2020−09−29")


to_rm <- grep(to_drop[1],  tr$tip.label)
tr_clean <- drop.tip(tr, to_rm, trim.internal = T)
grep(to_drop[1], tr_clean$tip.label)

to_rm <- grep(to_drop[2],  tr_clean$tip.label)
tr_clean <- drop.tip(tr_clean, to_rm, trim.internal = T)
grep(to_drop[2],  tr_clean$tip.label)

to_rm <- grep(to_drop[3],  tr_clean$tip.label)
tr_clean <- drop.tip(tr_clean, to_rm, trim.internal = T)
grep(to_drop[3],  tr_clean$tip.label)

to_rm <- grep(to_drop[4],  tr_clean$tip.label)
tr_clean <- drop.tip(tr_clean, to_rm, trim.internal = T)
grep(to_drop[4],  tr_clean$tip.label)

to_rm <- grep(to_drop[5],  tr_clean$tip.label)
tr_clean <- drop.tip(tr_clean, to_rm, trim.internal = T)
grep(to_drop[5],  tr_clean$tip.label)

length(tr_clean$tip.label)

####################################################################################
### STAGE 4 - building tree visualisation and exporting output
####################################################################################

### basic tree
p <- ggtree(tr_clean, alpha=0.8, layout = "fan")

### add tip points (coloured by lineages)
p1 <- p %<+% dat1 +
  geom_tippoint(aes(colour=Lineage),
                alpha=1, size=2) +
  scale_colour_manual(
    name="Lineage",
     values=c("#766900",
             "#e9d93f",
             "#c1ca00",
             "#ff926e",
             "#a4170a",
             "#d9004b",
             "#495828",
             "#009200",
             "#60dd93",
             "#02a2f8",
             "#9571ff",
             "#ff50e1",
             "#ffadde",
             "#7a3f5f"),
    breaks=Lineages,
    guide=guide_legend(keywidth=1,
                       keyheight=1,
                       order=2,
                       override.aes=list(size=1,alpha=1))
  )


### add external layer (by outbreak periods)
p2 <- p1 +
  geom_fruit(
    data=dat2,
    geom=geom_star,
    mapping=aes(y=Sequence_ID, fill=Outbreak_period),
    starshape=26,
    color=NA,
    size=6,
    starstroke=0,
    offset=0.005, 
    alpha=1) + 
  scale_fill_manual(
    name="Outbreak",
    values=c("#d5c8be",
             "#ebb576",
             "#c3d77f",
             "#82dfb3",
             "#87cfe3",
             "#dda9dd"),
    na.translate=FALSE,
    guide=guide_legend(keywidth=1,
                       keyheight=1,
                       order=2, 
                       override.aes=list(c("A", "B", "C", "D", "E", "F"), 
                                         size=3))
  ) 

### save output
ggsave("SL_Global.pdf", p2, width=30, height=30, limitsize = FALSE)

####################################################################################
# end
####################################################################################
