# Supplementary material for: Genomic and Epidemiological Analysis of SARS-CoV-2 Viruses in Sri Lanka
Source: Front Microbiol. 2021 Sep 16;12:722838. doi: 10.3389/fmicb.2021.722838 (PMC8483294; doi:10.3389/fmicb.2021.722838)
Supplement: Supplementary file 1 [file Data_Sheet_1.ZIP › Supplementary_1_global_tree/SL_metadata.tsv]

Sequence_ID	Accession ID	Collection date	District	Location	Gender	Patient age	Lineage	Clade	AA Substitutions		Outbreak_period
CN102751	EPI_ISL_1233060	22/02/2021	Anuradhapura	Anuradhapura	Male	36	B.1.411	GH	(NS3_T151S,NSP12_D445G,Spike_T676A,NSP12_M666I,NS8_Q18stop,NSP1_V84del,Spike_H1159Y,NSP1_M85V,N_T205I,NSP2_T166I,NS3_Q57H,NSP2_T85I,NSP1_H83del,NSP12_P323L,Spike_D614G,NSP6_L37F,NSP1_G82del,NSP16_P236L)		A
CA81471	EPI_ISL_1717031	19/01/2021	Colombo	Awissawella	Female	40	B.1.1	GH	(NSP12_D445G,NSP12_M666I,NS8_Q18stop,Spike_H1159Y,N_T205I,NSP2_T166I,NS3_Q57H,NS3_V13L,NSP2_T85I,NSP3_V929I,NSP12_P323L,Spike_D614G,NSP6_L37F)		A
CA81375	EPI_ISL_1718049	19/01/2021	Colombo	Awissawella	Male	21	B.1.411	O	(NSP12_D445G,NSP12_M666I,NS8_Q18stop,Spike_H1159Y,NSP2_T166I,NS3_V13L,NSP2_T85I,NSP3_V929I,NSP12_P323L,Spike_D614G,NSP6_L37F)		A
CA81378	EPI_ISL_1718050	19/01/2021	Colombo	Awissawella	Male	28	B.1.411	GH	(NSP12_D445G,NSP12_M666I,NS8_Q18stop,Spike_H1159Y,NSP2_T166I,NS3_Q57H,NSP12_P323L,NSP3_A488V,Spike_D614G,NSP6_L37F,Spike_G1124V)		A
CA81381	EPI_ISL_1717029	19/01/2021	Colombo	Awissawella	Male	29	B.1.411	GH	(NSP12_M666I,NS8_Q18stop,Spike_H1159Y,N_T205I,NSP2_T166I,NS3_Q57H,NSP12_P323L,NSP3_A488V,Spike_D614G,NSP6_L37F,Spike_G1124V)		A
CA81465	EPI_ISL_1717030	19/01/2021	Colombo	Awissawella	Male	27	B.1.411	O	(NSP12_D445G,NSP12_M666I,NS8_Q18stop,Spike_H1159Y,N_T205I,NSP2_T166I,NS3_Q57H,NSP12_P323L,Spike_D614G,NSP6_L37F,Spike_G1124V)		A
CA91958	EPI_ISL_1233078	06/02/2021	Badulla	Badulla	Female	38	B.1	G	(NS3_R30H,N_T265I,NSP12_D445G,NSP6_C221F,NSP12_M666I,NS8_Q18stop,Spike_H1159Y,N_T205I,NSP2_T85I,NSP12_P323L,Spike_D614G,NSP6_L37F)		B
CA91568	EPI_ISL_1233077	06/02/2021	Badulla	Badulla	Female	33	B.1.411	GH	(NS3_R30H,N_T265I,NSP12_D445G,NSP6_C221F,NSP12_M666I,NS8_Q18stop,Spike_H1159Y,N_T205I,NSP2_T166I,NS3_Q57H,NSP2_T85I,NSP12_P323L,Spike_D614G,NSP6_L37F)		B
CA91575	EPI_ISL_1233054	06/02/2021	Badulla	Badulla	Female	39	B.1.411	GH	(NS3_R30H,NS3_V50I,NSP12_D445G,NSP6_C221F,NSP12_M666I,NS8_Q18stop,Spike_H1159Y,N_T205I,NSP2_T166I,NS3_Q57H,NSP2_T85I,NSP12_P323L,Spike_D614G,NSP6_L37F)		C
CA91924	EPI_ISL_1233121	06/02/2021	Badulla	Badulla	Female	40	B.1.411	GH	(NS3_R30H,N_T265I,NSP12_D445G,NSP6_C221F,NSP12_M666I,Spike_H1159Y,N_T205I,NSP2_T166I,NS3_Q57H,NSP2_T85I,NSP12_P323L,Spike_D614G,NSP6_L37F)		D
CDR84	EPI_ISL_1970397	28/04/2021	Kalutara	Bandaragama	Male	18	B.1.1.7	GR	(Spike_H69del,NS8_Q27stop,NSP3_T183I,NS8_K68stop,NSP6_S106del,N_R203K,Spike_A570D,NSP3_I1412T,NS3_S180P,NS8_R52I,Spike_P681H,Spike_Y144del,NSP6_G107del,NSP3_A890D,Spike_D1118H,NSP6_F108del,N_G204R,Spike_V70del,NS3_E194D,NSP12_P323L,Spike_D614G,N_D3L,Spike_S982A)		D
CDR85	EPI_ISL_1970398	28/04/2021	Kalutara	Bandaragama	Female	40	B.1.1.7	G	(Spike_H69del,NS8_Q27stop,NSP3_T183I,NSP8_T145I,Spike_T716I,NS8_K68stop,NSP6_S106del,Spike_A570D,NSP14_A320V,Spike_N501Y,NSP3_I1412T,NS8_R52I,Spike_Y144del,NSP2_Q383H,NSP6_G107del,NSP3_A890D,N_D402V,Spike_D1118H,NSP6_F108del,NS8_Y73C,Spike_V70del,NS3_E194D,NSP12_P323L,Spike_D614G,N_D3L,Spike_S982A)		D
CDR86	EPI_ISL_1970399	28/04/2021	Kalutara	Bandaragama	Female	30	B.1.525	G	(Spike_H69del,NSP12_P323F,M_I82T,Spike_A67V,N_A12G,NSP3_T1189I,NSP6_G107del,E_L21F,NSP2_K443Q,NSP6_S106del,Spike_E484K,N_T205I,NSP6_F108del,Spike_Q52R,Spike_V70del,NS3_S92L,Spike_D614G,Spike_Y144del,Spike_F888L,Spike_Q677H)		E
CDR70	EPI_ISL_1970383	27/04/2021	Batticaloa	Batticaloa	Female	83	B.1.411	O	(NS3_V255del,NS8_E59stop,NSP12_D445G,NSP3_P822L,NSP12_M666I,NS8_Q18stop,Spike_H1159Y,N_T205I,NS3_Q57H,NSP14_P203L,Spike_L5F,NSP2_T85I,NS3_W193L,NSP12_P323L,Spike_D614G,NSP6_L37F,Spike_G1167R,Spike_V1122L)		E
SL-WB04	EPI_ISL_602566	22/10/2020	Kalutara	Beruwala	Male	unknown	B.1.411	GH	(NSP12_M666I,NS8_Q18stop,Spike_H1159Y,N_T205I,NSP2_T166I,NS3_Q57H,NSP10_P107del,NSP2_T85I,NSP10_V108del,NSP12_P323L,Spike_D614G)		E
SL-WB28	EPI_ISL_602567	22/10/2020	Kalutara	Beruwala	Male	unknown	B.1.411	GH	(NSP12_M666I,Spike_H1159Y,NSP2_T166I,NS3_Q57H,NSP2_T85I,NSP12_P323L,Spike_D614G,NSP6_L37F)		E
CDR39	EPI_ISL_1970356	06/04/2021	Colombo	Boralesgamuwa	Male	27	B.1.1.7	GR	(NS8_Q27stop,NSP3_T183I,NSP8_T145I,Spike_T716I,NS8_K68stop,NSP6_S106del,N_R203K,Spike_A570D,Spike_N501Y,NSP3_I1412T,NS8_R52I,Spike_P681H,Spike_Y144del,NSP6_G107del,NSP3_A890D,Spike_D1118H,NSP6_F108del,NS8_Y73C,N_G204R,NS3_E194D,NSP12_P323L,Spike_D614G,N_D3L,Spike_S982A,N_S235F)		E
CDR40	EPI_ISL_1970357	06/04/2021	Colombo	Boralesgamuwa	Male	25	B.1.1.7	GRY	(Spike_H69del,NS8_Q27stop,NSP3_T183I,NSP8_T145I,Spike_T716I,NS8_K68stop,NSP6_S106del,N_R203K,Spike_A570D,Spike_N501Y,NSP3_I1412T,NS8_R52I,Spike_P681H,Spike_Y144del,NSP6_G107del,NSP3_A890D,Spike_D1118H,NSP6_F108del,NS8_Y73C,N_G204R,Spike_V70del,NS3_E194D,NSP12_P323L,Spike_D614G,N_D3L,Spike_S982A)		E
CDR41	EPI_ISL_1970358	06/04/2021	Colombo	Boralesgamuwa	Female	35	B.1.1.7	GR	(NS8_Q27stop,NSP3_T183I,NSP8_T145I,NS8_K68stop,NSP6_S106del,N_R203K,Spike_A570D,Spike_N501Y,NSP3_I1412T,NS8_R52I,Spike_P681H,Spike_Y144del,NSP6_G107del,NSP3_A890D,Spike_D1118H,NSP6_F108del,NS8_Y73C,N_G204R,NS3_E194D,NSP12_P323L,Spike_D614G,NSP2_S430L,N_D3L,Spike_S982A,N_S235F)		E
CoV486	EPI_ISL_428673	31/03/2020	Colombo	Colombo	Male	47	B	O	(NS3_G251V)		E
7066	EPI_ISL_525481	16/06/2020	Colombo	Colombo	Male	43	B	O	(NSP2_V198I,NSP2_R27C,NSP12_D893B,E_A41T,N_S186F,Spike_T478R,NSP4_M33I,NSP6_L37F,Spike_D80Y,NSP12_D208B)		E
CoV91	EPI_ISL_428672	19/03/2020	Colombo	Colombo	Male	37	B.1	G	(NSP3_M494I,NSP12_P323L,Spike_D614G,M_A2V)		E
1885	EPI_ISL_525476	28/04/2020	Colombo	Colombo	Female	93	B.1	G	(NS6_I60V,NSP12_D893B,NSP3_P125L,NSP12_P323L,Spike_D614G,NSP5_V157I)		E
CMC76417	EPI_ISL_1717056	25/01/2021	Colombo	Colombo	Female	42	B.1	GH	(NSP12_M666I,NS8_Q18stop,Spike_H1159Y,N_T205I,NSP2_T166I,NSP2_L410F,NS3_Q57H,Spike_L5F,Spike_D614G,NSP6_L37F)		E
CDRC2	EPI_ISL_1533803	10/03/2021	Colombo	Colombo	Male	5	B.1	G	(NSP13_S80G,NSP12_M666I,NS8_Q18stop,Spike_H1159Y,N_T205I,NS3_L106R,NSP2_T85I,NSP12_P323L,Spike_D614G,N_D377A,Spike_D178G)		E
CMC87762	EPI_ISL_1582412	25/03/2021	Colombo	Colombo	Male	42	B.1	G	(NSP12_D445G,NS8_Q18stop,Spike_H1159Y,N_T205I,NSP2_T166I,NS3_L108F,NS8_R52I,NSP12_P323L,Spike_D614G,NSP6_L37F,Spike_S640F)		E
CoV53	EPI_ISL_428671	10/03/2020	Colombo	Colombo	Male	58	B.1.1	GR	(N_R203K,N_G204R,NSP12_P323L,Spike_D614G)		E
CMC60514	EPI_ISL_1717040	30/12/2020	Colombo	Colombo	Female	43	B.1.1	GH	(NSP12_D445G,NSP13_S80G,NSP12_M666I,Spike_H1159Y,NSP2_T166I,NS3_Q57H,NSP13_D260Y,NSP12_P323L,Spike_D614G,NSP6_L37F,Spike_D178G)		E
CMC60597	EPI_ISL_1717042	30/12/2020	Colombo	Colombo	Female	29	B.1.1	GH	(NSP12_D445G,NSP13_S80G,NSP12_M666I,NS8_Q18stop,Spike_H1159Y,N_T205I,NS3_L106R,NS3_Q57H,NSP13_D260Y,NSP12_P323L,Spike_D614G,NSP6_L37F,Spike_D178G)		E
CMC69934	EPI_ISL_1717046	12/01/2021	Colombo	Colombo	Female	44	B.1.1	GH	(NSP12_D445G,NSP12_M666I,NS8_Q18stop,Spike_H1159Y,NS3_W131C,N_T205I,NSP2_T166I,NS3_Q57H,NSP2_T85I,NSP12_P323L,Spike_D614G,NSP6_L37F,Spike_C1247F)		E
CA81615	EPI_ISL_1717032	19/01/2021	Colombo	Colombo	Male	27	B.1.1	G	(NSP12_D445G,NSP12_M666I,NS8_Q18stop,NSP14_P203F,Spike_H1159Y,NSP2_T166I,NSP12_P323L,Spike_D614G,NSP2_S138L,NSP6_L37F)		E
CMC77266	EPI_ISL_1717063	28/01/2021	Colombo	Colombo	Female	49	B.1.1	GH	(NSP12_M666I,NS8_Q18stop,Spike_H1159Y,N_T205I,NSP2_T166I,NS3_Q57H,NS3_K21N,NS7a_A79V,NSP12_P323L,Spike_D614G)		E
ECB1	EPI_ISL_792555	02/01/2021	Colombo	Colombo	Male	33	B.1.1.7	GR	(NS8_Q27stop,NSP3_T183I,Spike_T716I,NSP6_S106del,N_R203K,Spike_A570D,Spike_N501Y,NSP3_I1412T,NS8_R52I,Spike_P681H,NSP3_L1700F,NSP3_P402L,NSP3_T1501I,NSP6_G107del,NSP3_A890D,Spike_D1118H,NSP6_F108del,NS8_Y73C,N_G204R,NSP12_P323L,Spike_D614G,N_D3L,Spike_S982A,N_S235F)		E
CDR38	EPI_ISL_1970355	03/04/2021	Colombo	Colombo	Male	30	B.1.1.7	GR	(Spike_H69del,NS8_Q27stop,NSP3_T183I,Spike_T716I,NS8_K68stop,NSP6_S106del,N_R203K,Spike_A570D,NSP3_I1412T,NS8_R52I,Spike_P681H,Spike_Y144del,NSP6_G107del,NSP3_A890D,Spike_D1118H,NSP6_F108del,N_G204R,Spike_V70del,NS3_E194D,NSP12_P323L,Spike_D614G,N_D3L,Spike_S982A,N_S235F)		E
CDR42	EPI_ISL_1970359	19/04/2021	Colombo	Colombo	Female	49	B.1.1.7	O	(Spike_H69del,NS8_Q27stop,NSP3_T183I,Spike_T716I,NS8_K68stop,NSP6_S106del,N_R203K,NSP3_D110Y,Spike_A570D,NSP15_E260A,Spike_N501Y,NSP3_I1412T,NS8_R52I,NSP8_S76F,Spike_P681H,Spike_Y144del,NSP6_G107del,NSP3_A890D,Spike_D1118H,NSP6_F108del,N_G204R,Spike_V70del,NSP12_P323L,Spike_D614G,N_D3L,Spike_S982A)		E
CMC88881	EPI_ISL_1972232	19/04/2021	Colombo	Colombo	Female	41	B.1.1.7	GR	(Spike_H69del,NS8_Q27stop,NSP3_T183I,Spike_T716I,NSP6_S106del,N_R203K,NSP3_D110Y,NSP15_E260A,NSP3_R1297del,NSP3_I1412T,NS8_R52I,NSP8_S76F,Spike_P681H,NSP3_V1298del,NSP6_G107del,NSP3_A890D,Spike_D1118H,NSP6_F108del,N_G204R,Spike_V70del,NSP3_S1296del,Spike_N149del,NSP12_P323L,Spike_D614G,N_D3L,Spike_S982A,N_S235F)		E
CMC88939	EPI_ISL_1970412	19/04/2021	Colombo	Colombo	Male	40	B.1.1.7	GRY	(Spike_H69del,NS8_Q27stop,NSP3_T183I,NS8_K68stop,NSP6_S106del,N_R203K,NSP3_D110Y,Spike_A570D,NSP15_E260A,Spike_N501Y,NSP3_R1297del,NSP3_L689F,NSP3_I1412T,NSP8_S76F,Spike_P681H,Spike_Y144del,NS7b_S31L,NSP3_V1298del,NSP3_A890D,NSP6_G107del,Spike_D1118H,NSP6_F108del,NS8_Y73C,N_G204R,Spike_V70del,NSP3_S1296del,NSP12_P323L,Spike_D614G,N_D3L,Spike_S982A,N_S235F)		E
CMC89508	EPI_ISL_1972230	20/04/2021	Colombo	Colombo	Male	38	B.1.1.7	GR	(NS8_Q27stop,NSP3_T183I,Spike_T716I,NS8_K68stop,Spike_N370Y,NSP6_S106del,N_R203K,NSP14_A320V,Spike_N501Y,NSP3_I1412T,NS8_R52I,Spike_P681H,Spike_Y144del,Spike_ins370KLVPFWstopSF,NSP6_G107del,NSP3_A890D,Spike_D1118H,NSP6_F108del,NS8_Y73C,NS3_E194D,NSP12_P323L,Spike_D614G,N_D3L,Spike_S982A)		E
CDR44	EPI_ISL_1970361	21/04/2021	Colombo	Colombo	Male	17	B.1.1.7	O	(NS8_Q27stop,NSP3_T183I,Spike_T716I,NS8_K68stop,NSP6_S106del,N_R203K,NSP3_D110Y,NSP15_E260A,Spike_N501Y,NSP3_R1297del,NSP3_I1412T,NS8_R52I,NSP8_S76F,Spike_P681H,Spike_Y144del,NSP3_V1298del,NSP6_G107del,NSP3_A890D,Spike_D1118H,NSP6_F108del,NS8_Y73C,N_G204R,NSP3_S1296del,NSP12_P323L,Spike_D614G,N_D3L,Spike_S982A,N_S235F)		E
CMC90016	EPI_ISL_1970413	21/04/2021	Colombo	Colombo	Male	49	B.1.1.7	G	(Spike_H69del,NS8_Q27stop,NSP3_T183I,Spike_T716I,NS8_K68stop,NSP6_S106del,Spike_A570D,NSP15_E260A,Spike_N501Y,NSP3_R1297del,NSP3_I1412T,NS8_R52I,NSP8_S76F,Spike_P681H,Spike_Y144del,NSP3_V1298del,NSP6_G107del,NSP3_A890D,Spike_D1118H,NSP6_F108del,NS8_Y73C,Spike_V70del,NSP3_S1296del,NSP12_P323L,Spike_D614G,N_D3L,Spike_S982A,N_S235F)		E
CDR68	EPI_ISL_1970381	23/04/2021	Colombo	Colombo	Female	82	B.1.1.7	G	(Spike_H69del,NS8_Q27stop,NSP3_T183I,NSP8_T145I,Spike_T716I,NSP6_S106del,Spike_A570D,NSP14_A320V,Spike_N501Y,NSP3_I1412T,NS8_R52I,Spike_P681H,Spike_Y144del,NSP6_G107del,NSP3_A890D,Spike_D1118H,NSP6_F108del,NS8_Y73C,Spike_V70del,NS3_E194D,NSP12_P323L,Spike_D614G,N_D3L,Spike_S982A)		E
CDR67	EPI_ISL_1970380	27/04/2021	Colombo	Colombo	Female	91	B.1.1.7	O	(Spike_H69del,NS8_Q27stop,NSP3_T183I,NSP8_T145I,Spike_T716I,NS8_K68stop,NSP6_S106del,N_R203K,Spike_A570D,Spike_N501Y,NSP3_I1412T,NS8_R52I,Spike_P681H,NS7a_R78C,Spike_Y144del,NSP6_G107del,NSP3_A890D,Spike_D1118H,NSP6_F108del,NS8_Y73C,N_G204R,Spike_V70del,NS3_E194D,NSP12_P323L,Spike_D614G,N_D3L,Spike_S982A)		E
CMC91808	EPI_ISL_1970414	27/04/2021	Colombo	Colombo	Male	40	B.1.1.7	G	(Spike_H69del,NS8_Q27stop,NSP3_T183I,NSP8_T145I,Spike_T716I,E_L21F,NS8_K68stop,NSP6_S106del,Spike_A570D,NSP14_A320V,Spike_N501Y,NSP3_I1412T,NS8_R52I,Spike_P681H,Spike_Y144del,NSP6_G107del,NSP3_A890D,Spike_D1118H,NSP6_F108del,NS8_Y73C,Spike_V70del,NS3_E194D,NSP12_P323L,Spike_D614G,N_D3L,Spike_S982A)		E
CMC94262	EPI_ISL_1970415	29/04/2021	Colombo	Colombo	Male	56	B.1.1.7	GRY	(Spike_H69del,NS8_Q27stop,NSP3_T183I,NSP8_T145I,Spike_T716I,NS8_K68stop,NSP6_S106del,N_R203K,Spike_A570D,Spike_N501Y,NSP3_I1412T,NS8_R52I,Spike_P681H,Spike_Y144del,NSP6_G107del,NSP3_A890D,NSP5_P96L,NSP3_G145D,Spike_D1118H,NSP6_F108del,NS8_Y73C,N_G204R,Spike_V70del,NS3_E194D,NSP12_P323L,Spike_D614G,N_D3L,Spike_S982A)		E
VQC32	EPI_ISL_862716	18/01/2021	Colombo	Colombo	Female	42	B.1.258	O	(Spike_H69del,NSP2_T175N,NSP13_H290Y,NSP13_A598S,NSP9_M101I,NSP12_V720I,Spike_V70del,NSP14_S134F,NSP6_E195D,Spike_D614G)		E
CMC75810	EPI_ISL_1717054	23/01/2021	Colombo	Colombo	Male	22	B.1.258	G	(NSP12_D445G,NSP12_M666I,Spike_T240I,Spike_H1159Y,N_T205I,NSP2_T166I,NSP2_T85I,NSP14_S503L,NSP12_P323L,Spike_D614G,NSP6_L37F)		E
CMC76300	EPI_ISL_1717055	25/01/2021	Colombo	Colombo	Female	35	B.1.258	GH	(NSP12_M666I,NS8_Q18stop,Spike_H1159Y,N_T205I,NSP2_T166I,NSP2_L410F,NS3_Q57H,Spike_L5F,NSP2_T85I,Spike_D614G,NSP6_L37F)		E
CMC77416	EPI_ISL_1717065	27/01/2021	Colombo	Colombo	Male	38	B.1.258	O	(NSP12_D445G,NSP12_M666I,NS8_Q18stop,Spike_H1159Y,N_T205I,NSP2_T166I,Spike_E583D,NSP2_T85I,NSP12_P323L,Spike_D614G,NSP6_L37F)		E
CMC77697	EPI_ISL_1717066	29/01/2021	Colombo	Colombo	Male	22	B.1.258	GH	(NSP12_D445G,N_K373R,NSP12_M666I,Spike_T716I,NS8_Q18stop,Spike_H1159Y,N_T205I,NSP2_T166I,NS3_Q57H,NSP12_P323L,Spike_D614G,NSP6_L37F)		E
CMC83757	EPI_ISL_1233098	16/02/2021	Colombo	Colombo	Female	57	B.1.258	GH	(NSP12_D445G,NSP12_M666I,Spike_T240I,NS8_Q18stop,Spike_H1159Y,N_T205I,NSP2_T166I,NS3_Q57H,NSP14_S503L,NSP12_P323L,Spike_D614G,NSP6_L37F)		E
SL-CMC9932	EPI_ISL_602572	17/10/2020	Colombo	Colombo	Male	61	B.1.411	O	(NSP12_M666I,Spike_H1159Y,NSP2_T166I,NS3_Q57H,NSP2_T85I,NSP12_P323L,NSP6_L37F)		E
SL-CMC9950	EPI_ISL_602573	17/10/2020	Colombo	Colombo	Male	22	B.1.411	GH	(NSP12_M666I,Spike_H1159Y,NSP2_T166I,NS3_Q57H,NSP2_T85I,Spike_D614G,NSP6_L37F)		E
SL-CMC11595	EPI_ISL_602565	23/10/2020	Colombo	Colombo	Male	31	B.1.411	GH	(NSP12_M666I,NS8_Q18stop,Spike_F92H,Spike_S94P,Spike_H1159Y,NSP2_T166I,NS3_Q57H,NSP2_T85I,NSP12_P323L,Spike_D614G,NSP6_L37F,Spike_A93Y)		E
SL-CSTH3262	EPI_ISL_602568	23/10/2020	Colombo	Colombo	Female	79	B.1.411	GH	(NSP12_M666I,NS8_Q18stop,Spike_H1159Y,NSP2_T166I,NS3_Q57H,NSP2_T85I,NSP12_P323L,Spike_D614G,NSP6_L37F)		E
cov3563	EPI_ISL_668454	02/11/2020	Colombo	Colombo	Male	43	B.1.411	GH	(NSP12_D445G,NSP12_M666I,NS8_Q18stop,Spike_H1159Y,N_T205I,NSP2_T166I,NS3_Q57H,NSP14_P203L,NSP12_P323L,Spike_D614G,NSP6_L37F)		E
cov3576	EPI_ISL_668455	02/11/2020	Colombo	Colombo	Male	42	B.1.411	G	(NSP12_M666I,NS8_Q18stop,Spike_H1159Y,N_T205I,NSP2_T166I,NSP12_P323L,Spike_D614G)		E
7589	EPI_ISL_668447	03/11/2020	Colombo	Colombo	Female	54	B.1.411	O	(NSP12_M666I,NS8_Q18stop,Spike_H1159Y,N_T205I,NSP2_T166I,NS3_Q57H,NSP12_P323L,Spike_D614G,NSP6_L37F)		E
14902	EPI_ISL_668448	03/11/2020	Colombo	Colombo	Male	46	B.1.411	O	(NSP12_M666I,NS8_Q18stop,N_T205I,NSP2_T166I,Spike_D614G,NSP6_L37F)		E
CM10	EPI_ISL_668453	03/11/2020	Colombo	Colombo	Male	36	B.1.411	G	(NSP12_M666I,Spike_H1159Y,N_T205I,NSP2_T166I,NSP12_P323L,Spike_D614G,NSP6_L37F)		E
15372	EPI_ISL_668449	04/11/2020	Colombo	Colombo	Male	46	B.1.411	GH	(NSP12_M666I,Spike_H1159Y,N_T205I,NSP2_T166I,NS3_Q57H,NSP2_T85I,NS7a_A79V,Spike_D614G,NSP6_L37F)		E
15386	EPI_ISL_668450	04/11/2020	Colombo	Colombo	Male	34	B.1.411	GH	(NSP12_D445G,NSP12_M666I,NS8_Q18stop,Spike_H1159Y,N_T205I,NSP2_T166I,NS3_Q57H,NS8_E106stop,Spike_D614G,NSP6_L37F)		E
17272	EPI_ISL_668452	09/11/2020	Colombo	Colombo	Male	74	B.1.411	O	(NSP12_M666I,NS8_Q18stop,Spike_H1159Y,N_T205I,NSP2_T166I,NS3_Q57H,Spike_D614G,NSP6_L37F,Spike_Q14H)		E
CMC34108	EPI_ISL_792547	26/11/2020	Colombo	Colombo	Male	19	B.1.411	GH	(NSP12_M666I,NS8_Q18stop,Spike_H1159Y,N_T205I,NSP2_T166I,NS3_Q57H,Spike_D614G,N_A134V,NSP6_L37F)		E
cov5260	EPI_ISL_792552	27/11/2020	Colombo	Colombo	Male	45	B.1.411	O	(NSP12_M666I,NS8_Q18stop,Spike_H1159Y,N_T205I,NSP2_T166I,NS3_Q57H,Spike_D614G)		E
CMC35812	EPI_ISL_792548	28/11/2020	Colombo	Colombo	Female	33	B.1.411	GH	(NSP12_M666I,NS8_Q18stop,Spike_H1159Y,N_T205I,NS3_Q57H,NSP12_P323L,Spike_D614G)		E
DKP18	EPI_ISL_792554	28/11/2020	Colombo	Colombo	Male	30	B.1.411	GH	(NSP2_L71F,NSP12_M666I,NS8_Q18stop,Spike_H1159Y,N_T205I,NSP2_T166I,NS3_Q57H,NSP2_T85I,NSP12_P323L,Spike_D614G,NSP6_L37F)		E
DKP5	EPI_ISL_792553	28/11/2020	Colombo	Colombo	Male	36	B.1.411	GH	(NSP2_L71F,NSP12_M666I,Spike_H1159Y,N_T205I,NS3_Q57H,Spike_D614G)		E
CMC37019	EPI_ISL_792549	30/11/2020	Colombo	Colombo	Male	36	B.1.411	GH	(NSP12_M666I,NS8_Q18stop,Spike_H1159Y,NS6_N39T,N_T205I,NSP2_T166I,NS3_Q57H,Spike_F186L,Spike_D614G)		E
w65	EPI_ISL_792556	07/12/2020	Colombo	Colombo	Male	unknown	B.1.411	O	(NSP12_M666I,Spike_H1159Y,N_T205I,NSP2_T166I,NS3_Q57H,Spike_D614G)		E
CMC60513	EPI_ISL_792550	30/12/2020	Colombo	Colombo	Female	76	B.1.411	O	(NSP13_S80G,NSP12_M666I,NS8_Q18stop,Spike_H1159Y,N_T205I,NSP2_T166I,NS3_L106R,NS3_Q57H,NSP13_D260Y,Spike_D614G,Spike_D178G)		E
CMC60515	EPI_ISL_1717041	30/12/2020	Colombo	Colombo	Female	12	B.1.411	G	(NSP12_D445G,NSP13_S80G,NSP12_M666I,NS8_Q18stop,Spike_H1159Y,N_T205I,NSP2_T166I,NS3_L106R,NSP2_T85I,NSP13_D260Y,NSP12_P323L,Spike_D614G,NSP6_L37F,Spike_D178G)		E
CMC64284	EPI_ISL_792551	04/01/2021	Colombo	Colombo	Female	49	B.1.411	GH	(NSP12_M666I,NS8_Q18stop,Spike_H1159Y,N_T205I,NSP2_T166I,NS3_Q57H,M_K14I,M_L16Q,M_K15M,NSP12_P323L,Spike_D614G)		E
CMC66839	EPI_ISL_1717043	07/01/2021	Colombo	Colombo	Male	54	B.1.411	G	(NSP12_M666I,Spike_H1159Y,N_T205I,NSP2_T166I,NSP2_T85I,NSP12_P323L,NSP3_Q1884H,Spike_D614G,NSP6_L37F)		E
CMC68909	EPI_ISL_1717044	11/01/2021	Colombo	Colombo	Female	48	B.1.411	GH	(NSP12_M666I,NS8_Q18stop,Spike_H1159Y,N_T205I,NSP2_T166I,NS3_Q57H,NSP2_T85I,NSP12_P323L,NSP3_Q1884H,Spike_D614G,NSP6_L37F)		E
CoV7137	EPI_ISL_872478	11/01/2021	Colombo	Colombo	Female	61	B.1.411	GH	(NSP12_M666I,NS8_Q18stop,Spike_H1159Y,N_T205I,NSP2_T166I,NS3_Q57H,N_M210V,NSP12_P323L,Spike_D614G,NSP6_L37F)		E
N22	EPI_ISL_1717091	11/01/2021	Colombo	Colombo	Male	32	B.1.411	O	(NSP12_D445G,NS7a_G38stop,NSP12_M666I,NS8_Q18stop,Spike_H1159Y,NSP4_A380V,NSP2_T166I,NS3_Q57H,NSP12_P323L,NS8_Q72H,Spike_D614G,NSP6_L37F)		E
CMC69602	EPI_ISL_1717045	12/01/2021	Colombo	Colombo	Male	77	B.1.411	GH	(NSP12_D445G,NSP12_M666I,NS8_Q18stop,Spike_H1159Y,N_T205I,NSP2_T166I,NS3_Q57H,NSP2_T85I,NSP12_P323L,Spike_D614G,NSP6_L37F)		E
P2	EPI_ISL_1717099	12/01/2021	Colombo	Colombo	Male	unknown	B.1.411	GH	(NSP12_D445G,NSP12_M666I,NS8_Q18stop,Spike_H1159Y,NSP3_M1556L,N_T205I,NSP2_T166I,NS3_Q57H,NSP2_T85I,NS7a_I3F,NSP12_P323L,Spike_D614G,NSP6_L37F,Spike_A222V)		E
P4	EPI_ISL_1717100	12/01/2021	Colombo	Colombo	Male	unknown	B.1.411	GV	(NSP12_D445G,NSP12_M666I,NS8_Q18stop,Spike_H1159Y,NSP3_M1556L,N_T205I,NS7a_I3F,NSP12_P323L,Spike_D614G,NSP6_L37F,Spike_A222V)		E
P8	EPI_ISL_862725	12/01/2021	Colombo	Colombo	Male	unknown	B.1.411	GH	(NSP12_M666I,NS8_Q18stop,Spike_H1159Y,N_T205I,NSP2_T166I,NS3_Q57H,NSP2_T85I,NSP12_P323L,Spike_D614G,NSP6_L37F,Spike_A222V)		E
CMC70666	EPI_ISL_1717047	13/01/2021	Colombo	Colombo	Male	28	B.1.411	GH	(NSP14_Y361C,NSP6_T172A,NSP12_M666I,Spike_H1159Y,N_T205I,NSP2_T166I,NS3_Q57H,NSP6_ins171MTARTVYDDG,NS3_T175I,NSP12_P323L,Spike_D614G,NSP6_L37F)		E
CMC70852	EPI_ISL_872394	13/01/2021	Colombo	Colombo	Female	34	B.1.411	GH	(NSP2_M404V,NSP12_M666I,NS8_Q18stop,Spike_H1159Y,N_T205I,NSP2_T166I,NS3_Q57H,NSP2_T85I,NSP7_A80V,Spike_L1063F,NSP12_P323L,Spike_D614G,NSP6_L37F)		E
CMC72385	EPI_ISL_1718051	16/01/2021	Colombo	Colombo	Male	24	B.1.411	GH	(NSP14_R213H,NSP14_R212H,NSP14_L209del,NSP12_M666I,NSP14_D211del,NSP14_T215K,Spike_H1159Y,N_T205I,NSP2_T166I,NSP14_C210del,NSP14_C208del,NSP12_P323L,Spike_D614G,NSP6_L37F,NSP14_F217del)		E
CMC72613	EPI_ISL_1717048	18/01/2021	Colombo	Colombo	Male	27	B.1.411	G	(NSP12_M666I,Spike_H1159Y,N_T205I,Spike_D614G,NSP6_L37F)		E
A7528	EPI_ISL_862717	19/01/2021	Colombo	Colombo	Male	30	B.1.411	O	(NSP12_M666I,NS8_Q18stop,Spike_H1159Y,N_T205I,NSP2_T166I,NS3_Q57H,NSP12_P323L,NSP3_A488V,Spike_D614G,NSP6_L37F,Spike_G1124V)		E
CMC73350	EPI_ISL_1717051	19/01/2021	Colombo	Colombo	Male	42	B.1.411	G	(NSP12_D445G,NSP12_M666I,NSP15_S308Y,Spike_H1159Y,N_T205I,NSP2_T166I,NSP7_V58A,NSP12_P323L,Spike_D614G,NSP6_L37F)		E
CMC74873	EPI_ISL_1718052	21/01/2021	Colombo	Colombo	Male	46	B.1.411	O	(NSP6_L33M,NSP6_ins35VF,NSP12_M666I,NS8_Q18stop,Spike_H1159Y,N_T205I,NSP2_T166I,NSP6_F34V,NSP6_W31Y,NS3_Q57H,NSP2_T85I,NSP6_Q30E,NSP12_P323L,Spike_D614G,NSP6_L37F,NSP6_T29P)		E
CMC75184	EPI_ISL_1717053	22/01/2021	Colombo	Colombo	Female	55	B.1.411	GH	(NSP12_D445G,NSP12_M666I,NS8_Q18stop,Spike_H1159Y,N_T205I,NS3_Q57H,NSP12_P323L,Spike_D614G,NSP6_L37F)		E
CMC76418	EPI_ISL_1717057	25/01/2021	Colombo	Colombo	Female	60	B.1.411	GH	(NSP12_D445G,NSP12_M666I,NS8_Q18stop,Spike_H1159Y,N_T205I,NSP2_L410F,NS3_Q57H,Spike_L5F,NSP2_T85I,NSP12_P323L,Spike_D614G,NSP6_L37F)		E
CMC76424	EPI_ISL_1717058	25/01/2021	Colombo	Colombo	Female	44	B.1.411	GH	(NSP12_D445G,NSP12_M666I,NS8_Q18stop,Spike_H1159Y,N_T205I,NSP2_T166I,NS3_Q57H,Spike_L5F,NSP2_T85I,NSP12_P323L,Spike_D614G,NSP6_L37F)		E
CMC76839	EPI_ISL_1717059	26/01/2021	Colombo	Colombo	Male	38	B.1.411	O	(NSP13_S80G,NSP12_M666I,NS8_Q18stop,Spike_H1159Y,N_T205I,NSP2_T166I,NS3_L106R,NS3_Q57H,NSP12_P323L,Spike_D614G,NSP6_L37F,Spike_D178G,NSP4_L353F)		E
CMC76926	EPI_ISL_1717060	26/01/2021	Colombo	Colombo	Female	57	B.1.411	G	(NSP12_D445G,NS8_F120V,NSP12_M666I,Spike_T33S,NS8_I121L,NS8_Q18stop,NSP9_V76A,Spike_H1159Y,N_T205I,NSP12_P323L,Spike_D614G)		E
CMC77019	EPI_ISL_1717061	26/01/2021	Colombo	Colombo	Female	62	B.1.411	G	(NSP12_D445G,NSP12_M666I,NS8_Q18stop,N_T205I,NSP2_T166I,NSP12_P323L,NSP5_K90R,Spike_D614G,NSP6_L37F)		E
CMC77196	EPI_ISL_1717062	26/01/2021	Colombo	Colombo	Male	28	B.1.411	O	(NSP2_L550I,N_M234V,NSP12_M666I,NS8_Q18stop,Spike_H1159Y,N_T205I,NSP2_T166I,NS3_Q57H,NSP12_P323L,Spike_D614G,NSP6_L37F,Spike_A783S)		E
CMC77309	EPI_ISL_1717064	27/01/2021	Colombo	Colombo	Male	55	B.1.411	O	(NSP12_D445G,NSP12_M666I,NS8_Q18stop,Spike_H1159Y,N_T205I,NSP2_T166I,NSP12_P323L,Spike_D614G)		E
CMC77618	EPI_ISL_1718054	27/01/2021	Colombo	Colombo	Male	59	B.1.411	GH	(NSP12_M666I,NS8_Q18stop,Spike_H1159Y,N_T205I,NSP2_T166I,NS3_Q57H,NS3_L108F,NS8_R52I,NSP12_P323L,Spike_D614G,NSP6_L37F,Spike_S640F)		E
COV7469	EPI_ISL_1717068	27/01/2021	Colombo	Colombo	Female	4	B.1.411	GH	(NSP12_M666I,NS8_Q18stop,Spike_H1159Y,N_T205I,NSP2_T166I,NS3_Q57H,NSP2_T85I,NSP16_N235R,NSP12_P323L,Spike_D614G,NSP6_L37F,NSP16_ins234MstopM)		E
COV7478	EPI_ISL_1717069	27/01/2021	Colombo	Colombo	Male	31	B.1.411	GH	(NSP12_D445G,NSP12_M666I,NS8_Q18stop,Spike_H1159Y,NS3_W131C,N_T205I,NSP2_T166I,NS3_Q57H,NSP12_P323L,Spike_D614G,NSP6_L37F)		E
CMC77485	EPI_ISL_1718053	28/01/2021	Colombo	Colombo	Female	62	B.1.411	G	(NSP12_D445G,NSP12_M666I,Spike_H1159Y,N_T205I,NSP2_T166I,NS3_L108F,NS8_R52I,NSP12_P323L,Spike_D614G,Spike_S640F)		E
C105141	EPI_ISL_1233065	03/02/2021	Colombo	Colombo	Male	36	B.1.411	G	(NSP12_D445G,NSP2_T388I,NSP12_M666I,NS8_Q18stop,Spike_H1159Y,N_T205I,NSP2_T166I,NSP2_T85I,NSP15_T48I,NSP12_P323L,Spike_D614G,NSP6_L37F,NS3_S171L)		E
CK105351	EPI_ISL_1233082	03/02/2021	Colombo	Colombo	Male	21	B.1.411	GH	(Spike_N679K,NSP12_D445G,N_T362I,NSP12_M666I,NS8_Q18stop,Spike_H1159Y,N_T205I,NSP2_T166I,NS3_Q57H,NSP2_T497K,NSP12_E254D,NSP12_P323L,Spike_D614G,NSP6_L37F)		E
CK105352	EPI_ISL_1233083	03/02/2021	Colombo	Colombo	Male	30	B.1.411	O	(Spike_N679K,NSP12_D445G,N_T362I,NSP12_M666I,NS8_Q18stop,Spike_H1159Y,N_T205I,NSP2_T166I,NS3_Q57H,NSP2_T497K,NSP2_T85I,NSP12_E254D,NSP12_P323L,Spike_D614G,NSP6_L37F)		E
CK89939	EPI_ISL_1233112	03/02/2021	Colombo	Colombo	Male	30	B.1.411	O	(NSP12_D445G,NSP12_M666I,NS8_Q18stop,Spike_H1159Y,NSP2_T166I,NS3_Q57H,Spike_L585F,NSP12_P323L,Spike_D614G,NSP6_L37F)		E
CA90197	EPI_ISL_1233115	04/02/2021	Colombo	Colombo	Female	30	B.1.411	GH	(NSP12_M666I,NS8_Q18stop,Spike_H1159Y,N_T205I,NSP2_T166I,NS3_Q57H,N_D402Y,NSP2_T85I,NSP12_P323L,Spike_D614G,NSP6_L37F)		E
CA90219	EPI_ISL_1233071	04/02/2021	Colombo	Colombo	Female	52	B.1.411	GH	(NSP12_D445G,NS8_F120V,NSP12_M666I,Spike_T33S,NS8_I121L,NS8_Q18stop,Spike_H1159Y,N_T205I,NSP2_T166I,NSP13_L581F,NS3_Q57H,NSP12_P323L,Spike_D614G,NSP6_L37F,NSP3_T1072I,NSP2_H208Y)		E
CA90221	EPI_ISL_1233072	04/02/2021	Colombo	Colombo	Female	49	B.1.411	GH	(NSP12_Q292H,NSP15_A94T,NSP12_D445G,NS8_F120V,NSP12_M666I,Spike_T33S,NS8_I121L,NS8_Q18stop,Spike_H1159Y,N_T205I,NSP2_T166I,NSP13_L581F,NS3_Q57H,NSP12_P323L,Spike_D614G,NSP6_L37F)		E
CA90222	EPI_ISL_1233073	04/02/2021	Colombo	Colombo	Female	37	B.1.411	GH	(NSP12_Q292H,NSP15_A94T,NSP12_D445G,NS8_F120V,NSP12_M666I,Spike_T33S,NS8_I121L,NS8_Q18stop,Spike_H1159Y,N_T205I,NSP2_T166I,NSP13_L581F,NS3_Q57H,NSP12_P323L,Spike_D614G,NSP6_L37F,NSP3_T1072I)		E
CA90224	EPI_ISL_1233074	04/02/2021	Colombo	Colombo	Female	21	B.1.411	GH	(NSP12_Q292H,NSP12_D445G,NS8_F120V,NSP12_M666I,Spike_T33S,NS8_I121L,NS8_Q18stop,Spike_H1159Y,N_T205I,NSP2_T166I,NSP13_L581F,NS3_Q57H,NSP2_T85I,NSP12_P323L,Spike_D614G,NSP6_L37F,NSP2_H208Y)		E
VAC01	EPI_ISL_1233108	06/02/2021	Colombo	Colombo	Male	unknown	B.1.411	GH	(Spike_N679K,NSP12_D445G,NSP12_M666I,Spike_D936Y,NS8_Q18stop,Spike_H1159Y,N_T205I,NSP2_T166I,NS3_Q57H,NSP2_T85I,NSP12_P323L,Spike_D614G,NSP6_L37F)		E
CA92688	EPI_ISL_1233122	07/02/2021	Colombo	Colombo	Female	46	B.1.411	GH	(NSP12_D445G,NSP12_M666I,Spike_H1159Y,NSP2_T166I,NS3_Q57H,NSP2_T85I,NSP3_A667T,NSP12_P323L,Spike_D614G,NSP6_L37F)		E
CMC79794	EPI_ISL_1233084	08/02/2021	Colombo	Colombo	Male	66	B.1.411	GH	(NSP12_D445G,NSP12_M666I,NS8_Q18stop,NSP2_A159S,Spike_H1159Y,NS8_C83S,N_T205I,NSP2_T166I,NS3_Q57H,NSP12_P323L,Spike_D614G,NSP6_L37F)		E
CMC80220	EPI_ISL_1233085	08/02/2021	Colombo	Colombo	Male	27	B.1.411	O	(NSP14_K349N,NSP3_A690V,NSP12_D445G,NSP12_M666I,NS8_Q18stop,Spike_H1159Y,NSP16_R86K,NSP2_T166I,NS3_Q57H,NSP12_P323L,Spike_D614G,NSP6_L37F)		E
CMC80234	EPI_ISL_1233064	08/02/2021	Colombo	Colombo	Male	32	B.1.411	GH	(NSP4_I383F,NSP3_A690V,NSP12_D445G,NSP12_M666I,NS8_Q18stop,Spike_H1159Y,NSP16_R86K,N_T205I,NSP2_T166I,NS3_Q57H,NSP3_L1266I,NSP3_S1265del,NSP12_P323L,Spike_D614G,NSP6_L37F)		E
CMC80235	EPI_ISL_1233118	08/02/2021	Colombo	Colombo	Male	36	B.1.411	G	(NSP4_I383F,NSP3_A690V,NSP12_D445G,NSP14_G481S,NSP12_M666I,Spike_H1159Y,NSP16_R86K,N_T205I,NSP2_T166I,NSP3_L1266I,NSP3_S1265del,NSP12_P323L,Spike_D614G,NSP6_L37F)		E
CMC80313	EPI_ISL_1233086	08/02/2021	Colombo	Colombo	Male	47	B.1.411	G	(NSP14_K349N,NSP12_D445G,NSP12_M666I,NS8_Q18stop,NSP16_R86K,N_T205I,NSP2_T85I,NSP12_P323L,Spike_D614G,NSP6_L37F)		E
CMC80418	EPI_ISL_1233128	08/02/2021	Colombo	Colombo	Male	19	B.1.411	O	(NSP12_D445G,NSP12_M666I,Spike_H1159Y,NSP2_T166I,NSP3_T423I,NSP14_H455Y,NSP3_H290Y,NSP12_P323L,Spike_D614G,NSP6_L37F)		E
CMC80451	EPI_ISL_1233087	08/02/2021	Colombo	Colombo	Male	73	B.1.411	GH	(NSP12_D445G,Spike_T676A,NSP12_M666I,NS8_Q18stop,NSP10_C41S,Spike_H1159Y,N_T205I,NSP2_T166I,NS3_Q57H,NSP2_T85I,NSP12_P323L,Spike_D614G,NSP6_L37F)		E
CA94316	EPI_ISL_1233079	09/02/2021	Colombo	Colombo	Female	47	B.1.411	O	(NS3_T151S,NSP12_D445G,Spike_T676A,NSP12_M666I,NS8_Q18stop,Spike_H1159Y,N_T205I,NSP2_T166I,NS3_Q57H,NSP12_P323L,Spike_D614G,M_S4F,NSP6_L37F)		E
CA94371	EPI_ISL_1233124	09/02/2021	Colombo	Colombo	Female	27	B.1.411	O	(NS3_R30H,NSP12_D445G,NSP6_C221F,NSP12_M666I,Spike_H1159Y,N_T205I,NSP2_T166I,NSP12_P323L,Spike_D614G,NSP6_L37F)		E
CMC82058	EPI_ISL_1233088	12/02/2021	Colombo	Colombo	Male	26	B.1.411	G	(NSP12_D445G,N_K373R,NSP12_M666I,Spike_T716I,NS8_Q18stop,Spike_H1159Y,N_T205I,NSP2_T166I,NSP2_T85I,NSP12_P323L,Spike_D614G,NSP6_L37F)		E
CMC82201	EPI_ISL_1239367	13/02/2021	Colombo	Colombo	Male	34	B.1.411	GH	(NSP12_M666I,NS8_Q18stop,Spike_H1159Y,NS8_T26I,N_T205I,NSP2_T166I,NS3_Q57H,NSP2_T85I,NS3_V202L,NSP13_V266L,NSP12_P323L,Spike_D614G,NSP6_L37F)		E
CMC82662	EPI_ISL_1233092	13/02/2021	Colombo	Colombo	Female	57	B.1.411	GH	(NS3_Y107C,NSP12_D445G,NSP15_S261L,NSP12_M666I,NS8_Q18stop,Spike_H1159Y,N_T205I,NSP2_T166I,NS3_Q57H,NSP2_T85I,NSP12_P323L,Spike_D614G,M_A2S,NSP6_L37F,NSP3_P654S)		E
CMC82701	EPI_ISL_1233093	13/02/2021	Colombo	Colombo	Female	48	B.1.411	GH	(NS3_R30H,N_T265I,NS3_A23S,NSP12_D445G,NSP6_C221F,NSP12_M666I,NS8_Q18stop,NSP10_V7L,Spike_H1159Y,N_T205I,NSP2_T166I,NS3_Q57H,NSP2_T85I,NSP12_P323L,Spike_D614G,NSP6_L37F)		E
CMC82283	EPI_ISL_1233089	14/02/2021	Colombo	Colombo	Male	34	B.1.411	G	(NSP12_D445G,NSP12_M666I,NS8_Q18stop,Spike_H1159Y,N_T205I,NSP2_T166I,NSP2_T85I,NSP12_P323L,Spike_D614G,NSP6_L37F)		E
CMC82819	EPI_ISL_1233094	15/02/2021	Colombo	Colombo	Male	32	B.1.411	GH	(NSP14_K349N,NSP12_D445G,NSP12_M666I,NS8_Q18stop,Spike_H1159Y,NSP16_R86K,N_T205I,NSP2_T166I,NS3_Q57H,NSP2_T85I,NSP12_P323L,Spike_D614G,NSP6_L37F)		E
CMC82904	EPI_ISL_1233129	15/02/2021	Colombo	Colombo	Male	40	B.1.411	G	(NSP12_D445G,NSP12_M666I,Spike_H1159Y,N_T205I,NSP2_T166I,NSP12_P323L,Spike_D614G,NSP6_L37F)		E
CMC83045	EPI_ISL_1233095	15/02/2021	Colombo	Colombo	Male	25	B.1.411	G	(NSP12_D445G,NSP12_M666I,NS8_Q18stop,Spike_H1159Y,N_T205I,NSP2_T166I,NS3_V13L,NSP12_P323L,Spike_D614G)		E
CMC83064	EPI_ISL_1233096	15/02/2021	Colombo	Colombo	Male	25	B.1.411	O	(NSP12_D445G,NS8_F120V,NSP12_M666I,NS8_I121L,NS8_Q18stop,NSP9_V76A,Spike_H1159Y,N_T205I,NSP2_T166I,NSP3_V267F,NS3_Q57H,Spike_D614G,NSP6_L37F,NSP2_H208Y)		E
CMC83303	EPI_ISL_1239361	15/02/2021	Colombo	Colombo	Male	28	B.1.411	GH	(NSP12_M666I,NS8_Q18stop,Spike_H1159Y,N_T205I,NSP2_T166I,NS3_Q57H,NSP2_T85I,NS3_L108F,NS8_R52I,NSP12_P323L,Spike_D614G,NSP6_L37F,Spike_S640F)		E
CMC83312	EPI_ISL_1233097	15/02/2021	Colombo	Colombo	Male	52	B.1.411	GH	(NSP12_D445G,NSP12_M666I,NS8_Q18stop,Spike_H1159Y,N_T205I,NSP2_T166I,NS3_Q57H,NSP2_T85I,NSP12_P323L,Spike_D614G,NSP6_L37F,Spike_E748D)		E
CA99139	EPI_ISL_1233126	16/02/2021	Colombo	Colombo	Male	31	B.1.411	G	(NSP12_D445G,NSP12_M666I,Spike_E484K,Spike_H1159Y,N_T205I,NSP2_T166I,NSP2_T85I,NS3_V202L,NSP12_P323L,Spike_D614G,NSP6_L37F)		E
CA99145	EPI_ISL_1233080	16/02/2021	Colombo	Colombo	Female	20	B.1.411	GH	(NSP12_D445G,NSP12_M666I,NS8_Q18stop,Spike_H1159Y,N_T205I,NSP2_T166I,NS3_Q57H,NSP2_T85I,NSP12_P323L,Spike_A684V,Spike_D614G,NSP6_L37F,NSP3_P654S)		E
CA99150	EPI_ISL_1233081	16/02/2021	Colombo	Colombo	Female	23	B.1.411	GH	(NSP12_D445G,NSP12_M666I,NS8_Q18stop,Spike_H1159Y,N_T205I,NSP2_T166I,NS3_Q57H,NSP2_T85I,NSP12_P323L,Spike_A684V,Spike_D614G,NSP6_L37F,NSP3_P654S)		E
CMC82521	EPI_ISL_1233091	16/02/2021	Colombo	Colombo	Male	51	B.1.411	G	(NSP2_T170I,NSP3_L72F,NSP12_D445G,NSP12_M666I,NS8_Q18stop,Spike_H1159Y,NSP2_T166I,NSP12_D135Y,NSP6_F35L,NSP12_P323L,Spike_D614G,NSP6_L37F)		E
CMC83433	EPI_ISL_1239364	16/02/2021	Colombo	Colombo	Male	70	B.1.411	GH	(NSP12_D445G,NSP12_M666I,NS8_Q18stop,Spike_H1159Y,N_T205I,NSP2_T166I,NS3_Q57H,NSP2_T85I,NS3_L108F,NS8_R52I,NSP12_P323L,Spike_D614G,NSP3_K1804N,NSP6_L37F,Spike_S640F)		E
CMC83434	EPI_ISL_1239365	16/02/2021	Colombo	Colombo	Female	40	B.1.411	GH	(NSP12_D445G,NSP12_M666I,NS8_Q18stop,Spike_H1159Y,N_T205I,NSP2_T166I,NS3_Q57H,NS3_L108F,NS8_R52I,NSP12_P323L,Spike_D614G,NSP3_K1804N,NSP6_L37F,Spike_S640F)		E
CMC83435	EPI_ISL_1239363	16/02/2021	Colombo	Colombo	Female	80	B.1.411	GH	(NSP12_N9Y,NSP12_D445G,NSP12_M666I,Spike_H1159Y,N_T205I,NSP2_T166I,NS3_Q57H,NSP2_T85I,NS3_L108F,NSP12_ins9stop,NS8_R52I,NSP12_R10C,NSP12_P323L,Spike_D614G,NSP3_K1804N,NSP6_L37F,NSP12_L8C,Spike_S640F)		E
CMC83466	EPI_ISL_1239366	16/02/2021	Colombo	Colombo	Male	68	B.1.411	GH	(NSP12_M666I,NS8_Q18stop,Spike_H1159Y,N_R209K,N_T205I,NSP2_T166I,NS3_Q57H,NSP2_T85I,NS3_L108F,NS8_R52I,NSP12_P323L,Spike_D614G,NSP3_K1804N,NSP6_L37F)		E
CMC83690	EPI_ISL_1233113	16/02/2021	Colombo	Colombo	Female	40	B.1.411	GH	(NSP12_M666I,NS8_Q18stop,NSP13_I333V,Spike_H1159Y,N_T205I,NSP2_T166I,NS3_Q57H,NSP2_T85I,NSP12_P323L,Spike_D614G,NSP6_L37F,Spike_D178G)		E
CMC83755	EPI_ISL_1233055	16/02/2021	Colombo	Colombo	Male	57	B.1.411	GH	(NSP12_M666I,NS8_Q18stop,Spike_H1159Y,N_T205I,NSP2_T166I,NS3_Q57H,N_D402Y,Spike_V622F,NSP2_T85I,NSP12_P323L,Spike_D614G,NSP6_L37F)		E
CMC83980	EPI_ISL_1233130	17/02/2021	Colombo	Colombo	Male	33	B.1.411	GH	(NSP12_D445G,NSP8_T148I,NSP12_M666I,Spike_H1159Y,N_T205I,NSP2_T166I,NS3_Q57H,NSP2_T85I,NSP12_P323L,Spike_D614G,NSP6_L37F,NSP3_G17C)		E
CMC83982	EPI_ISL_1233099	17/02/2021	Colombo	Colombo	Male	32	B.1.411	GH	(NSP12_D445G,NSP3_K529R,NSP8_T148I,NSP12_M666I,NS8_Q18stop,Spike_H1159Y,NSP2_T166I,NS3_Q57H,NSP2_T85I,NSP12_P323L,Spike_D614G,NS8_I58V,NSP6_L37F,NSP3_G17C)		E
CMC83991	EPI_ISL_1233100	17/02/2021	Colombo	Colombo	Male	41	B.1.411	GH	(NSP12_D445G,NSP3_K529R,NSP8_T148I,NSP12_M666I,NS8_Q18stop,Spike_H1159Y,N_T205I,NSP2_T166I,NS3_Q57H,NSP2_T85I,NSP12_P323L,Spike_D614G,NS8_I58V,NSP6_L37F)		E
CMC84013	EPI_ISL_1233056	17/02/2021	Colombo	Colombo	Male	28	B.1.411	GH	(NS7b_L32F,NSP12_M666I,NS8_Q18stop,Spike_H1159Y,N_T205I,NSP2_T166I,NS3_Q57H,NSP2_T85I,NSP12_P323L,Spike_D614G,NSP6_L37F)		E
CMC84237	EPI_ISL_1233058	17/02/2021	Colombo	Colombo	Male	31	B.1.411	O	(NSP12_M666I,NS8_Q18stop,Spike_H1159Y,N_T205I,NSP2_T166I,NS3_Q57H,NSP2_T85I,NSP12_P323L,Spike_D614G,NSP6_L37F,NS8_P93L)		E
CA103909	EPI_ISL_1233070	25/02/2021	Colombo	Colombo	Male	56	B.1.411	G	(N_K387R,NSP12_D445G,Spike_M1237I,NSP12_M666I,NS8_Q18stop,N_T205I,NSP2_T166I,NSP2_T85I,Spike_A879T,NSP12_P323L,Spike_D614G,NSP6_L37F)		E
CK104003	EPI_ISL_1233127	25/02/2021	Colombo	Colombo	Male	21	B.1.411	GH	(NSP12_D445G,NSP12_M666I,Spike_H1159Y,N_T205I,NSP2_T166I,NS3_Q57H,NSP2_T85I,NSP12_P323L,Spike_D614G,NSP6_L37F)		E
SEQ01	EPI_ISL_1233107	27/02/2021	Colombo	Colombo	Male	31	B.1.411	G	(NSP12_D445G,NSP12_M666I,NS8_Q18stop,NSP2_K456R,Spike_H1159Y,N_D144Y,NSP2_T166I,NSP12_P323L,Spike_D614G,NSP6_L37F,NS8_P93L)		E
CDRI1	EPI_ISL_1533805	09/03/2021	Colombo	Colombo	Male	48	B.1.411	O	(NSP12_D445G,NSP12_M666I,NS8_Q18stop,Spike_H1159Y,N_T205I,NSP2_T166I,NSP3_L1328F,NSP2_T85I,NSP12_P323L,Spike_D614G,NSP6_L37F,NSP6_V149F,NSP2_E201A)		E
CMC86624	EPI_ISL_1533822	10/03/2021	Colombo	Colombo	Male	46	B.1.411	G	(NSP12_D445G,NSP12_M666I,Spike_H1159Y,N_T205I,NSP2_T166I,NS3_P262S,NSP2_T85I,NSP12_P323L,Spike_D614G,NSP6_L37F)		E
CMC86789	EPI_ISL_1533823	15/03/2021	Colombo	Colombo	Male	49	B.1.411	O	(NSP12_D445G,NSP12_M666I,NS8_Q18stop,Spike_H1159Y,N_T205I,N_D144Y,NSP3_T204I,NSP15_T48I,Spike_D614G,NSP6_L37F,NS8_P93L)		E
CMC86811	EPI_ISL_1533824	15/03/2021	Colombo	Colombo	Male	52	B.1.411	G	(NSP3_G777V,NSP3_G337S,NSP12_D445G,NSP12_D618N,NSP12_M666I,Spike_H1159Y,N_T205I,N_D144Y,NSP12_ins617LR,NSP2_T166I,NSP3_ins336DHNY,NSP3_A338H,NSP3_T204I,NSP2_T85I,NSP15_T48I,NSP12_P323L,Spike_D614G,NSP6_L37F,NS8_P93L,NSP12_W617F)		E
CP107829	EPI_ISL_1533839	15/03/2021	Colombo	Colombo	Male	41	B.1.411	GH	(NSP12_D445G,NSP12_M666I,NS3_E102Q,NSP16_R86K,N_T205I,NSP2_T166I,NS3_Q57H,NSP5_K90R,Spike_D614G,NSP6_L37F,NSP2_G147D)		E
CP107863	EPI_ISL_1533841	15/03/2021	Colombo	Colombo	Male	38	B.1.411	GH	(NSP3_S284C,NSP12_M666I,NS8_Q18stop,NS3_E102Q,Spike_H1159Y,NSP3_P2L,NSP16_R86K,N_T205I,NSP2_T166I,NS3_Q57H,NSP2_T85I,NSP5_K90R,Spike_D614G,NSP6_L37F,NSP2_G147D)		E
CMC87036	EPI_ISL_1533825	16/03/2021	Colombo	Colombo	unknown	84	B.1.411	G	(NS3_T151S,NSP12_D445G,Spike_T676A,NSP12_M666I,Spike_H1159Y,N_T205I,NSP2_T166I,NSP12_P323L,Spike_D614G,NSP6_L37F,NSP14_P140S)		E
CMC87038	EPI_ISL_1533826	16/03/2021	Colombo	Colombo	unknown	75	B.1.411	G	(NS3_T151S,NSP12_D445G,Spike_T676A,NSP12_M666I,NS8_Q18stop,Spike_H1159Y,N_T205I,NSP2_T166I,NSP12_P323L,Spike_D614G,NSP6_L37F)		E
CMC87040	EPI_ISL_1533827	16/03/2021	Colombo	Colombo	unknown	68	B.1.411	G	(NS3_T151S,NSP12_D445G,Spike_T676A,NSP12_M666I,NS8_Q18stop,Spike_H1159Y,NSP2_T166I,NSP12_P323L,Spike_D614G,NSP6_L37F)		E
CMC87041	EPI_ISL_1533828	16/03/2021	Colombo	Colombo	unknown	74	B.1.411	GH	(NS3_T151S,NSP12_D445G,NSP12_M666I,Spike_H1159Y,NSP2_T166I,NS3_Q57H,NSP2_T85I,NSP12_P323L,Spike_D614G,NSP6_L37F)		E
CMC87046	EPI_ISL_1533829	16/03/2021	Colombo	Colombo	unknown	85	B.1.411	G	(NS3_T151S,NSP12_D445G,NSP12_M666I,NS8_Q18stop,Spike_H1159Y,N_T205I,NSP2_T166I,NSP12_P323L,Spike_D614G,NSP6_L37F)		E
CMC87068	EPI_ISL_1533830	16/03/2021	Colombo	Colombo	Female	68	B.1.411	O	(NS3_T151S,NSP12_D445G,Spike_T676A,NSP12_M666I,NS8_Q18stop,Spike_H1159Y,N_T205I,NSP2_T166I,NS3_Q57H,NSP12_P323L,Spike_D614G,NSP6_L37F)		E
CMC87070	EPI_ISL_1533831	16/03/2021	Colombo	Colombo	Female	56	B.1.411	O	(NSP10_T12I,NS3_T151S,NSP12_D445G,NSP12_M666I,Spike_H1159Y,NSP2_T166I,NS3_Q57H,NSP12_P323L,Spike_D614G,NSP6_L37F)		E
CMC87128	EPI_ISL_1533832	17/03/2021	Colombo	Colombo	Female	70	B.1.411	G	(NS3_T151S,NSP12_D445G,NSP12_M666I,NS8_Q18stop,Spike_H1159Y,N_T205I,NSP2_T166I,NSP12_P323L,Spike_D614G,NSP6_L37F)		E
CMC87130	EPI_ISL_1533833	17/03/2021	Colombo	Colombo	Female	70	B.1.411	G	(NS3_T151S,NSP12_D445G,Spike_T676A,NSP12_M666I,NS8_Q18stop,Spike_H1159Y,N_T205I,NSP2_T166I,NSP12_P323L,Spike_D614G,NSP6_L37F)		E
CMC87137	EPI_ISL_1582411	17/03/2021	Colombo	Colombo	Female	78	B.1.411	O	(NS3_T151S,NSP12_D445G,Spike_T676A,NSP12_M666I,NS8_Q18stop,Spike_H1159Y,N_T205I,NSP2_T166I,NSP2_T85I,NSP12_P323L,Spike_D614G)		E
CMC87140	EPI_ISL_1533834	17/03/2021	Colombo	Colombo	Female	83	B.1.411	G	(NS3_T151S,NSP12_D445G,Spike_T676A,NSP12_M666I,Spike_H1159Y,N_T205I,NSP2_T166I,NSP12_P323L,Spike_D614G)		E
CMC87144	EPI_ISL_1533835	17/03/2021	Colombo	Colombo	Female	73	B.1.411	O	(NS3_T151S,NSP12_D445G,Spike_T676A,NSP12_M666I,NS8_Q18stop,Spike_H1159Y,N_T205I,NSP2_T166I,NSP1_G137S,NSP12_P323L,Spike_D614G,NSP6_L37F)		E
CMC87190	EPI_ISL_1533836	17/03/2021	Colombo	Colombo	Male	86	B.1.411	O	(NS3_T151S,NSP12_D445G,Spike_T676A,NSP12_M666I,Spike_H1159Y,N_T205I,NSP2_T166I,NS3_Q57H,Spike_D614G,NSP6_L37F)		E
CMC87205	EPI_ISL_1533837	17/03/2021	Colombo	Colombo	Male	74	B.1.411	O	(NS3_T151S,NSP12_D445G,Spike_T676A,NSP12_M666I,Spike_H1159Y,N_T205I,NSP2_T166I,NS3_Q57H,NS3_V55I,NSP12_P323L,Spike_D614G,NSP6_L37F)		E
CP108816	EPI_ISL_1533843	23/03/2021	Colombo	Colombo	Male	26	B.1.411	GH	(NSP12_D445G,NSP12_M666I,NS8_Q18stop,Spike_H1159Y,N_T205I,NSP2_T166I,NS3_Q57H,NSP2_T85I,Spike_D287N,NSP12_P323L,Spike_D614G,NSP6_L37F)		E
CP108841	EPI_ISL_1533844	23/03/2021	Colombo	Colombo	Male	37	B.1.411	GH	(NSP12_M666I,NS8_Q18stop,Spike_H1159Y,N_T205I,NSP2_T166I,NS3_Q57H,NSP2_T85I,Spike_D287N,NSP5_K90R,Spike_D614G,NSP6_L37F)		E
CP108864	EPI_ISL_1533845	23/03/2021	Colombo	Colombo	Male	31	B.1.411	G	(NSP12_D445G,NSP12_M666I,NS8_Q18stop,Spike_H1159Y,N_T205I,NSP2_T166I,Spike_D287N,NSP12_P323L,Spike_D614G,NSP6_L37F)		E
CDR66	EPI_ISL_1970379	27/04/2021	Colombo	Colombo	Male	28	B.1.411	GH	(Spike_N679K,NSP12_D445G,NSP12_M666I,NS8_Q18stop,Spike_H1159Y,N_T205I,NS3_Q57H,NSP12_P323L,Spike_D614G,NSP6_L37F,Spike_V1040F)		E
CP107818	EPI_ISL_1533838	15/03/2021	Colombo	Colombo	Male	56	B.1.428	GH	(NSP12_M666I,NS8_Q18stop,NS3_E102Q,Spike_H1159Y,NSP3_P2L,NSP16_R86K,N_T205I,NSP2_T166I,NS3_Q57H,NSP2_T85I,NSP12_P323L,NSP5_K90R,Spike_D614G,NSP6_L37F,NSP2_G147D)		E
CP107831	EPI_ISL_1533840	15/03/2021	Colombo	Colombo	Male	46	B.1.428	GH	(NSP3_S284C,NSP12_D445G,NSP12_M666I,NS8_Q18stop,NS3_E102Q,Spike_H1159Y,NSP3_P2L,NSP16_R86K,N_T205I,NSP2_T166I,NS3_Q57H,NSP2_T85I,NSP3_T864I,NSP12_P323L,NSP5_K90R,Spike_D614G,NSP6_L37F,NSP2_G147D)		E
CP107951	EPI_ISL_1533842	15/03/2021	Colombo	Colombo	Male	53	B.1.428	GH	(NSP3_S284C,NSP12_D445G,NSP12_M666I,NS8_Q18stop,NS3_E102Q,Spike_H1159Y,NSP3_P2L,NSP16_R86K,N_T205I,NSP2_T166I,NS3_Q57H,NSP2_T85I,NSP12_P323L,NSP5_K90R,Spike_D614G,NSP6_L37F,NSP2_G147D)		E
Cov38	EPI_ISL_428670	16/03/2020	Colombo	Colombo	Male	33	B.4	O	(NSP14_M315I,NSP2_V198I,NS3_I263M,NSP6_L37F,NSP15_S288F,N_A398S)		E
C142	EPI_ISL_525474	19/04/2020	Colombo	Colombo	Male	2	B.4	O	(NSP14_M315I,NSP2_V198I,NS3_A98S,NS3_I263M,NS7b_H42Y,NSP6_L37F,NSP15_S288F,N_A398S)		E
CDRS25	EPI_ISL_1533810	10/03/2021	Gampaha	Gampaha	Male	53	B.1	G	(NSP12_D445G,NSP12_M666I,N_T205I,NSP2_T166I,NSP2_T85I,NSP12_P323L,Spike_A684V,Spike_D614G,NSP6_L37F,Spike_M1229I,NSP3_P654S,NSP13_A18V)		E
CA85022	EPI_ISL_1717033	23/01/2021	Gampaha	Gampaha	Male	33	B.1.1	GH	(NSP12_D445G,NSP12_M666I,Spike_H1159Y,N_T205I,NSP2_T166I,NS3_Q57H,NSP12_P323L,Spike_A684V,Spike_D614G,NSP6_L37F,NSP3_P654S)		E
CDR43	EPI_ISL_1970360	21/04/2021	Gampaha	Gampaha	Male	35	B.1.1.7	G	(Spike_H69del,NS8_Q27stop,NSP3_T183I,NSP3_W1196C,NSP6_S106del,NSP3_D110Y,Spike_A570D,NSP15_E260A,NSP3_R1297del,NSP3_I1412T,NSP8_S76F,Spike_P681H,Spike_Y144del,NSP3_V1298del,NSP3_A890D,NSP6_G107del,Spike_D1118H,NSP6_F108del,Spike_V70del,NSP3_S1296del,E_ins38CLX,NSP12_P323L,Spike_D614G,N_D3L,Spike_S982A)		E
SL-MIN01	EPI_ISL_602564	03/10/2020	Gampaha	Gampaha	Female	39	B.1.411	GH	(NSP12_D445G,NSP12_M666I,NS8_Q18stop,Spike_H1159Y,N_T205I,NSP2_T166I,NS3_Q57H,NSP2_T85I,NSP12_P323L,Spike_D614G,NSP6_L37F)		E
SL-BIN33	EPI_ISL_602575	22/10/2020	Gampaha	Gampaha	Male	unknown	B.1.411	O	(NSP2_ins211TSX,NSP2_E210D,NSP12_M666I,NSP2_T166I,NSP3_Y519N,Spike_L841I,NSP5_Q306R,NSP12_P323L,Spike_D614G,NSP2_S211H,NSP6_L37F)		E
SL-BIN44	EPI_ISL_602576	22/10/2020	Gampaha	Gampaha	Male	unknown	B.1.411	O	(NSP12_M666I,NS8_Q18stop,Spike_H1159Y,N_T205I,NSP2_T166I,NS3_Q57H,NSP2_T85I,NSP2_R222C,NSP12_P323L,Spike_D614G,NSP6_L37F)		E
SL-GQC12	EPI_ISL_602574	23/10/2020	Gampaha	Gampaha	Male	35	B.1.411	GH	(NSP12_M666I,NS8_Q18stop,Spike_H1159Y,N_T205I,NSP2_T166I,NS3_Q57H,NSP2_T85I,NSP12_P323L,Spike_D614G,NSP6_L37F)		E
ABG16	EPI_ISL_862718	14/01/2021	Gampaha	Gampaha	Female	46	B.1.411	O	(NSP12_M666I,NS8_Q18stop,Spike_H1159Y,N_T205I,NSP2_T166I,NS3_Q57H,Spike_A684V,Spike_D614G,NSP6_L37F,NSP3_P654S)		E
ABG34	EPI_ISL_862719	14/01/2021	Gampaha	Gampaha	Male	34	B.1.411	G	(NSP12_D445G,N_K373R,NSP12_M666I,Spike_T716I,NS8_Q18stop,NSP3_I617V,Spike_H1159Y,N_T205I,NSP2_T166I,Spike_D614G,NSP6_L37F)		E
CA79689	EPI_ISL_1717028	16/01/2021	Gampaha	Gampaha	Female	32	B.1.411	GH	(NSP12_M666I,NS8_Q18stop,Spike_H1159Y,N_T205I,NS3_Q57H,NSP12_P323L,Spike_A684V,Spike_D614G,Spike_T1238S,NSP6_L37F,NSP3_P654S)		E
CMC73331	EPI_ISL_1717050	19/01/2021	Gampaha	Gampaha	Male	63	B.1.411	GH	(NSP12_M666I,NS8_Q18stop,Spike_H1159Y,N_T205I,NSP2_T166I,NS3_Q57H,NSP2_T85I,NSP12_P323L,NSP3_Q1884H,Spike_D614G,NSP6_L37F,NSP6_V149F,Spike_D80Y)		E
CoV7350	EPI_ISL_1717067	19/01/2021	Gampaha	Gampaha	Female	37	B.1.411	GH	(NSP12_D445G,N_K373R,NSP12_M666I,Spike_T716I,NS8_Q18stop,Spike_H1159Y,N_T205I,NS3_Q57H,NSP12_P323L,Spike_D614G,NSP6_L37F)		E
CoV7356	EPI_ISL_1718055	19/01/2021	Gampaha	Gampaha	Female	26	B.1.411	G	(NSP12_D445G,NSP12_M666I,NS8_Q18stop,Spike_H1159Y,N_T205I,NSP2_T166I,NS3_L108F,NS8_R52I,NSP12_P323L,Spike_D614G,NSP6_L37F,Spike_S640F)		E
CA86899	EPI_ISL_1717034	27/01/2021	Gampaha	Gampaha	Female	25	B.1.411	GH	(NSP12_M666I,NS8_Q18stop,Spike_H1159Y,N_T205I,NSP2_T166I,NS3_Q57H,NSP2_T85I,Spike_D287N,NSP12_P323L,Spike_D614G)		E
CA86905	EPI_ISL_1717035	27/01/2021	Gampaha	Gampaha	Male	27	B.1.411	G	(NSP12_D445G,NSP12_M666I,NS8_Q18stop,Spike_H1159Y,N_T205I,NSP2_T85I,NSP12_P323L,Spike_A684V,Spike_D614G,NSP6_L37F,NSP3_P654S)		E
CA88751	EPI_ISL_1717036	30/01/2021	Gampaha	Gampaha	Male	53	B.1.411	GH	(NSP2_S378F,NSP12_D445G,NSP12_M666I,Spike_H1159Y,N_T205I,NSP2_T166I,NS3_Q57H,NSP2_T85I,NSP12_P323L,Spike_A684V,Spike_D614G,NSP6_L37F,NSP3_P654S)		E
CA89803	EPI_ISL_1717038	02/02/2021	Gampaha	Gampaha	Male	36	B.1.411	O	(NSP12_D445G,NSP12_M666I,NS8_Q18stop,Spike_H1159Y,N_T205I,NSP2_T166I,NS3_Q57H,NSP12_P323L,Spike_A684V,Spike_D614G,NSP6_L37F,NSP3_P654S)		E
CA94250	EPI_ISL_1233123	09/02/2021	Gampaha	Gampaha	Male	35	B.1.411	G	(NSP12_D445G,N_K373R,NSP12_M666I,Spike_T716I,Spike_H1159Y,N_T205I,NSP2_T166I,NSP2_T85I,NSP12_P323L,Spike_D614G,NSP6_L37F)		E
CA94441	EPI_ISL_1233125	09/02/2021	Gampaha	Gampaha	Female	25	B.1.411	O	(NSP12_D445G,NSP12_M666I,N_T205I,NSP2_T166I,Spike_V213L,NSP3_S1675I,Spike_V367F,NSP12_P323L,Spike_D614G,NSP6_L37F)		E
CMC82395	EPI_ISL_1233090	15/02/2021	Gampaha	Gampaha	Male	39	B.1.411	G	(NSP12_D445G,NSP12_M666I,NS8_Q18stop,Spike_H1159Y,N_T205I,NSP2_T166I,NSP2_T85I,NS3_D199Y,NSP12_P323L,Spike_D614G,NSP6_L37F)		E
CA103286	EPI_ISL_1233066	24/02/2021	Gampaha	Gampaha	Male	35	B.1.411	GH	(NSP12_D445G,NSP12_M666I,NS8_Q18stop,Spike_H1159Y,N_T205I,NSP2_T166I,NS3_Q57H,NSP14_S503L,NSP12_D284N,NSP12_P323L,Spike_D614G,NSP6_L37F)		E
CA103306	EPI_ISL_1233067	24/02/2021	Gampaha	Gampaha	Female	37	B.1.411	G	(NSP12_D445G,NSP12_M666I,NS8_Q18stop,Spike_H1159Y,N_T205I,NSP2_T166I,NSP2_T85I,NSP12_P323L,Spike_A684V,Spike_D614G,NSP6_L37F,NSP3_P654S)		E
CA103847	EPI_ISL_1233068	25/02/2021	Gampaha	Gampaha	Male	41	B.1.411	G	(NSP12_D445G,NSP12_M666I,NS8_Q18stop,Spike_H1159Y,N_T205I,NSP2_T166I,NS3_D210Y,NSP12_P323L,Spike_D614G,NSP6_L37F)		E
CA103848	EPI_ISL_1233069	25/02/2021	Gampaha	Gampaha	Male	34	B.1.411	GH	(NS3_A59T,NSP12_D445G,NSP12_M666I,NS8_Q18stop,Spike_H1159Y,N_T205I,NS3_Q57H,NSP2_T85I,NSP12_P323L,Spike_D614G,NSP6_L37F)		E
CDRS22	EPI_ISL_1533807	10/03/2021	Gampaha	Gampaha	Male	45	B.1.411	O	(NSP12_D445G,NSP12_M666I,Spike_H1159Y,N_T205I,NSP2_T166I,NS3_Q57H,NSP12_P323L,Spike_A684V,Spike_D614G,NSP6_L37F,Spike_M1229I,NSP3_P654S)		E
CDRS23	EPI_ISL_1533808	10/03/2021	Gampaha	Gampaha	Male	54	B.1.411	O	(NSP12_D445G,NSP12_M666I,NS8_Q18stop,Spike_H1159Y,N_T205I,NSP2_T166I,NS3_Q57H,NSP2_T85I,NSP12_P323L,Spike_A684V,Spike_D614G,NSP1_E36K,NSP6_L37F,Spike_M1229I,NSP3_P654S)		E
CDRS24	EPI_ISL_1533809	10/03/2021	Gampaha	Gampaha	Male	53	B.1.411	GH	(NSP12_D445G,NSP12_M666I,NS8_Q18stop,Spike_H1159Y,NSP2_T166I,NS3_Q57H,NSP2_T85I,Spike_A684V,Spike_D614G,NSP6_L37F,Spike_M1229I,NSP3_P654S)		E
CDRS26	EPI_ISL_1533811	10/03/2021	Gampaha	Gampaha	Male	56	B.1.411	G	(NSP12_M666I,Spike_H1159Y,N_T205I,NSP2_T166I,NSP2_T85I,NSP12_P323L,Spike_A684V,Spike_D614G,NSP6_L37F,NSP3_P654S)		E
CDRS27	EPI_ISL_1533812	10/03/2021	Gampaha	Gampaha	Male	28	B.1.411	GH	(NSP12_D445G,NSP12_M666I,NS8_Q18stop,Spike_H1159Y,N_T205I,NSP2_T166I,NS3_Q57H,NSP2_T85I,NSP12_P323L,Spike_A684V,Spike_D614G,NSP6_L37F,Spike_M1229I,NSP3_P654S)		E
CDRS28	EPI_ISL_1533813	10/03/2021	Gampaha	Gampaha	Male	44	B.1.411	GH	(NSP12_D445G,NSP12_M666I,NS8_Q18stop,Spike_H1159Y,N_T205I,NSP2_T166I,NS3_Q57H,NSP2_T85I,NSP12_P323L,Spike_A684V,Spike_D614G,NSP6_L37F,Spike_M1229I,NSP3_P654S)		E
CDRS29	EPI_ISL_1533814	10/03/2021	Gampaha	Gampaha	Male	53	B.1.411	GH	(NSP12_D445G,NSP12_M666I,NS8_Q18stop,Spike_H1159Y,N_T205I,NSP2_T166I,NS3_Q57H,NSP2_T85I,NSP12_P323L,Spike_A684V,Spike_D614G,NSP6_L37F,Spike_M1229I,NSP3_P654S)		E
CDRS30	EPI_ISL_1533815	10/03/2021	Gampaha	Gampaha	Male	45	B.1.411	GH	(NSP12_D445G,NSP12_M666I,Spike_H1159Y,N_T205I,NSP2_T166I,NS3_Q57H,NSP2_T85I,NSP12_P323L,Spike_A684V,Spike_D614G,NSP6_L37F,Spike_M1229I,NSP3_P654S)		E
CDRS31	EPI_ISL_1533816	10/03/2021	Gampaha	Gampaha	Male	67	B.1.411	GH	(NSP12_D445G,NSP12_M666I,NS8_Q18stop,Spike_H1159Y,N_T205I,NSP2_T166I,NS3_Q57H,NSP2_T85I,NSP12_P323L,Spike_A684V,Spike_D614G,NSP6_L37F,Spike_M1229I,NSP3_P654S)		E
CDRS33	EPI_ISL_1533817	10/03/2021	Gampaha	Gampaha	Male	27	B.1.411	G	(NSP3_D174Y,NSP12_M666I,NS8_Q18stop,Spike_H1159Y,N_T205I,NSP2_T166I,NSP2_T85I,NSP12_P323L,Spike_A684V,Spike_D614G,NSP6_L37F,Spike_M1229I,NSP3_P654S)		E
CA78693	EPI_ISL_1717026	14/01/2021	Kalutara	Horana	Male	25	B.1.411	GH	(NSP12_M666I,NS8_Q18stop,Spike_H1159Y,N_T205I,NSP2_T166I,NS3_Q57H,NSP2_T85I,NS3_K67R,NSP12_P323L,NSP2_V308L,Spike_D614G,NSP6_L37F)		E
CA78694	EPI_ISL_1717027	14/01/2021	Kalutara	Horana	Male	29	B.1.411	G	(NSP12_D445G,NSP12_M666I,Spike_H1159Y,N_T205I,NSP2_T166I,NSP12_P323L,Spike_D614G,NSP6_L37F)		E
CDR72	EPI_ISL_1970385	26/03/2021	Jaffna	Jaffna	Male	57	B.1.411	O	(NSP12_M666I,Spike_H1159Y,NSP2_T166I,NSP1_G30S,NSP12_P323L,NSP5_K90R,Spike_D614G,NSP6_L37F)		E
CDR56	EPI_ISL_1970370	07/04/2021	Jaffna	Jaffna	Male	36	B.1.411	O	(NS8_W45C,NSP3_K429N,NSP12_D445G,NSP3_G145C,NSP12_M666I,NS8_Q18stop,Spike_H1159Y,NS3_L53F,N_T205I,NSP2_T166I,NS3_Q57H,NSP2_T85I,NSP3_S1670F,NSP5_K90R,Spike_D614G,NSP6_L37F,NSP12_Y546C,Spike_G261V)		E
CDR57	EPI_ISL_1970371	07/04/2021	Jaffna	Jaffna	Male	16	B.1.411	G	(NS8_W45C,NSP3_K429N,NSP12_D445G,NSP12_M666I,Spike_H1159Y,NSP3_K945N,N_T205I,NSP2_T166I,NSP2_T85I,NSP3_S1670F,NSP12_P323L,NSP5_K90R,Spike_D614G,NSP6_L37F)		E
CDR59	EPI_ISL_1970373	07/04/2021	Jaffna	Jaffna	Female	19	B.1.411	G	(NS8_W45C,NSP3_K429N,NSP12_D445G,NSP12_M666I,NS8_Q18stop,Spike_H1159Y,N_T205I,NSP2_T166I,NSP2_T85I,NSP9_G37R,NSP3_S1670F,NSP12_P323L,NSP5_K90R,Spike_D614G,NSP6_L37F)		E
CDR71	EPI_ISL_1970384	26/03/2021	Jaffna	Jaffna	Male	35	B.1.428	GH	(NS8_W45C,NSP12_D445G,NSP12_M666I,NS8_Q18stop,Spike_H1159Y,NS3_L53F,N_T205I,NSP2_T166I,NS3_Q57H,NSP1_G30S,NSP2_T85I,NSP3_S1670F,NSP12_P323L,NSP5_K90R,Spike_D614G,NSP6_L37F)		E
CDR58	EPI_ISL_1970372	07/04/2021	Jaffna	Jaffna	Male	82	B.1.428	GH	(NS8_W45C,NSP3_K429N,NSP12_D445G,NSP12_M666I,Spike_H1159Y,NS3_L53F,N_T205I,NSP2_T166I,NS3_Q57H,NSP3_S1670F,NSP12_P323L,NSP5_K90R,Spike_D614G,NSP6_L37F)		E
CMC60508	EPI_ISL_1717039	30/12/2020	Colombo	Kahathuduwa	Male	58	B.1.411	GH	(NSP12_D445G,NSP12_M666I,NS8_Q18stop,NSP14_D496Y,Spike_H1159Y,Spike_E154K,N_T205I,NSP2_T166I,NS3_Q57H,NSP2_T85I,Spike_D253N,NSP12_P323L,Spike_D614G,NSP6_L37F)		E
CW103180	EPI_ISL_1233111	23/02/2021	Kalutara	Kalutara	Female	75	B.1	GH	(NSP7_T81I,NSP12_D445G,NS3_L41F,NSP12_M666I,NSP16_Q3L,Spike_H1159Y,N_T205I,NSP2_T166I,NS3_Q57H,NS8_E64stop,NSP2_G392R,NSP12_T85I,Spike_D614G,NSP2_K337E,NSP6_L37F)		E
CW103259	EPI_ISL_1233132	24/02/2021	Kalutara	Kalutara	Male	48	B.1	GH	(NSP7_T81I,NSP12_D445G,NS3_L41F,NSP16_Q3L,Spike_H1159Y,NSP2_T166I,NS3_Q57H,NSP2_G392R,NSP12_P323L,NSP12_T85I,NSP14_S450I,Spike_D614G,NSP2_K337E,NSP6_L37F)		E
COV194	EPI_ISL_525478	22/03/2020	Kalutara	Kalutara	Male	66	B.1.1	GR	(NS6_I60V,N_R203K,N_G204R,NSP12_P323L,Spike_D614G)		E
CDR76	EPI_ISL_1970389	27/04/2021	Kalutara	Kalutara	Male	30	B.1.1.7	O	(Spike_H69del,NS8_Q27stop,NSP3_T183I,NSP8_T145I,Spike_T716I,NS8_K68stop,NSP6_S106del,N_R203K,Spike_N501Y,NSP3_I1412T,NS8_R52I,Spike_P681H,Spike_Y144del,NSP6_G107del,NSP3_A890D,Spike_D1118H,NSP6_F108del,NS8_Y73C,N_G204R,Spike_V70del,NS3_E194D,NSP12_P323L,Spike_D614G,Spike_S982A,N_S235F)		E
CDR65	EPI_ISL_1970378	28/04/2021	Kalutara	Kalutara	Female	33	B.1.1.7	G	(NSP8_E20K,NSP3_T183I,NSP8_T145I,NSP3_A890D,NSP6_G107del,Spike_T716I,NS8_K68stop,NSP6_S106del,Spike_D1118H,NSP6_F108del,NS8_Y73C,Spike_N501Y,NS3_E194D,NSP3_I1412T,NS8_R52I,NSP12_P323L,Spike_D614G,Spike_Y144del,N_D3L,Spike_S982A,N_S235F)		E
CDR69	EPI_ISL_1970382	28/04/2021	Kalutara	Kalutara	Male	11	B.1.1.7	O	(Spike_H69del,NSP3_T183I,NSP8_T145I,Spike_T716I,NS8_K68stop,NSP6_S106del,N_R203K,Spike_A570D,Spike_N501Y,NSP3_I1412T,Spike_P681H,Spike_Y144del,NSP6_G107del,NSP3_A890D,Spike_D1118H,NSP6_F108del,NS8_Y73C,N_G204R,Spike_V70del,NS3_E194D,NSP12_P323L,Spike_D614G,Spike_S982A)		E
CDR89	EPI_ISL_1970402	28/04/2021	Kalutara	Kalutara	Female	58	B.1.1.7	GRY	(Spike_H69del,NS8_Q27stop,NSP3_T183I,NSP8_T145I,Spike_T716I,NSP6_S106del,N_R203K,Spike_N501Y,NSP3_I1412T,NS8_R52I,Spike_P681H,Spike_Y144del,NSP6_G107del,NSP6_F108del,NS8_Y73C,N_G204R,Spike_V70del,NS3_E194D,NSP12_P323L,Spike_D614G,N_D3L,Spike_S982A,N_S235F)		E
ING2052	EPI_ISL_1717084	19/01/2021	Kalutara	Kalutara	Male	44	B.1.411	O	(NSP12_D445G,NSP12_M666I,NS8_Q18stop,Spike_H1159Y,N_T205I,NSP2_T166I,NS3_Q57H,NSP2_T85I,NSP12_P323L,Spike_D614G,NSP6_L37F)		E
ING2084	EPI_ISL_862720	19/01/2021	Kalutara	Kalutara	Male	24	B.1.411	GH	(N_D128Y,NSP12_M666I,Spike_H1159Y,N_T205I,NSP2_T166I,NSP3_L1328F,NS3_Q57H,Spike_D614G,NSP6_L37F,NSP2_E201A)		E
MAT36	EPI_ISL_1717086	19/01/2021	Kalutara	Kalutara	Male	32	B.1.411	GH	(NSP12_D445G,NSP3_A1311V,NSP12_M666I,NS8_Q18stop,NSP4_A231V,Spike_H1159Y,NSP2_T166I,NS3_Q57H,NSP12_P323L,Spike_D614G)		E
MAT38	EPI_ISL_862724	19/01/2021	Kalutara	Kalutara	Male	35	B.1.411	GH	(NSP12_M666I,NS8_Q18stop,Spike_H1159Y,N_T205I,NSP2_T166I,NS3_Q57H,NSP12_P323L,Spike_D614G,NSP6_L37F)		E
MAT39	EPI_ISL_1718059	19/01/2021	Kalutara	Kalutara	Male	26	B.1.411	O	(NSP3_A1311V,NSP12_M666I,Spike_H1159Y,N_T205I,NSP12_P323L,Spike_D614G,NSP6_L37F)		E
MAT43	EPI_ISL_1717087	19/01/2021	Kalutara	Kalutara	Male	40	B.1.411	GH	(NSP12_D445G,NSP3_A1311V,NSP12_M666I,NS8_Q18stop,Spike_H1159Y,N_T205I,NSP2_T166I,NS3_Q57H,NSP12_P323L,Spike_D614G,NSP6_L37F)		E
CW103177	EPI_ISL_1233114	23/02/2021	Kalutara	Kalutara	Male	42	B.1.411	GH	(NSP7_T81I,NSP12_M666I,NS8_Q18stop,NSP16_Q3L,Spike_H1159Y,N_T205I,NSP2_T166I,NS3_Q57H,NSP2_T85I,NSP2_G392R,NSP12_T85I,NSP14_S450I,Spike_D614G,NSP2_K337E,NSP6_L37F)		E
CW103178	EPI_ISL_1233131	23/02/2021	Kalutara	Kalutara	Male	73	B.1.411	G	(NSP7_T81I,NSP12_D445G,NSP12_M666I,NSP16_Q3L,Spike_H1159Y,N_T205I,NSP2_T166I,NSP2_T85I,NSP2_G392R,NSP12_P323L,NSP12_T85I,NSP14_S450I,Spike_D614G,NSP2_K337E,NSP6_L37F)		E
CW103261	EPI_ISL_1233133	24/02/2021	Kalutara	Kalutara	Male	10	B.1.411	GH	(NSP7_T81I,NSP12_D445G,NS3_L41F,NSP12_M666I,NSP16_Q3L,Spike_H1159Y,N_T205I,NSP2_T166I,NS3_Q57H,NSP2_G392R,NSP12_P323L,NSP12_T85I,NSP14_S450I,Spike_D614G,NSP2_K337E,NSP6_L37F)		E
CW103264	EPI_ISL_1233101	24/02/2021	Kalutara	Kalutara	Female	96	B.1.411	G	(NSP7_T81I,NSP12_D445G,NSP12_M666I,NS8_Q18stop,NSP16_Q3L,Spike_H1159Y,N_T205I,NSP2_T166I,NSP2_G392R,NSP12_P323L,NSP12_T85I,NSP14_S450I,Spike_D614G,NSP2_K337E,NSP6_L37F)		E
CW103267	EPI_ISL_1233102	24/02/2021	Kalutara	Kalutara	Male	53	B.1.411	GH	(Spike_E180G,NSP12_D445G,NSP12_M666I,NS8_Q18stop,Spike_H1159Y,N_T205I,NSP2_T166I,NS3_Q57H,NSP2_T85I,Spike_D614G,NSP6_L37F)		E
STF103572	EPI_ISL_1233138	24/02/2021	Kalutara	Kalutara	Female	unknown	B.1.411	GH	(Spike_F1121L,NSP12_D445G,NSP12_M666I,Spike_H1159Y,N_T205I,NSP2_T166I,NS3_Q57H,NS8_V62L,NSP12_P323L,Spike_D614G,NSP6_L37F)		E
COV503	EPI_ISL_525479	31/03/2020	Kalutara	Kalutara	Female	53	B.4.7	O	(N_P199S,NSP2_V198I,NSP2_R27C,NS8_G8stop,NS3_M260T,NSP14_D345G,NSP4_M33I,NSP6_L37F)		E
KK224	EPI_ISL_525488	21/07/2020	Quarantine	Kandakadu QC	Male	37	B.1	GH	(Spike_G769V,NS3_V90F,NSP3_P74S,NS3_Y156H,NSP12_K91R,NS3_Q57H,NSP5_A234V,NSP2_T85I,NSP2_F93V,NSP12_A706T,Spike_D614G)		E
KK230	EPI_ISL_525489	21/07/2020	Quarantine	Kandakadu QC	Male	37	B.1	GH	(NSP3_S377I,Spike_G769V,NS3_V90F,NSP3_P74S,NS3_Y156H,Spike_P1162L,NS3_Q57H,NSP5_A234V,NSP3_V50A,NSP2_T85I,NSP2_K384E,NSP12_P323L,NSP12_A706T,Spike_D614G)		E
KK57	EPI_ISL_525486	21/07/2020	Quarantine	Kandakadu QC	Male	23	B.1	GH	(NSP3_S377I,Spike_G769V,NS3_V90F,NSP3_P74S,NS3_Y156H,NS3_Q57H,NSP5_A234V,NSP2_T85I,NSP12_A706T,Spike_D614G,N_Q418H)		E
CDR104	EPI_ISL_1970352	21/04/2021	Kandy	Kandy	Female	33	B.1.1.7	GRY	(Spike_H69del,NS8_Q27stop,NSP3_T183I,NSP8_T145I,Spike_T716I,NS8_K68stop,NSP6_S106del,N_R203K,Spike_A570D,Spike_N501Y,NSP3_I1412T,NS8_R52I,Spike_P681H,Spike_Y144del,NSP6_G107del,NSP3_A890D,Spike_D1118H,NSP6_F108del,NS8_Y73C,N_G204R,Spike_V70del,NS3_E194D,NSP12_P323L,Spike_D614G,N_D3L,Spike_S982A,N_S235F)		E
CDR105	EPI_ISL_1970353	21/04/2021	Kandy	Kandy	Female	33	B.1.1.7	GR	(Spike_H69del,NS8_Q27stop,NSP3_T183I,Spike_T716I,NS8_K68stop,NSP3_W1196C,NSP6_S106del,N_R203K,NSP15_E260A,NSP3_I1412T,NS8_R52I,NSP8_S76F,Spike_P681H,Spike_Y144del,NSP6_G107del,NSP3_A890D,Spike_D1118H,NSP6_F108del,NS8_Y73C,N_G204R,Spike_V70del,NSP12_P323L,Spike_D614G,N_D3L,Spike_S982A,N_S235F)		E
CDR106	EPI_ISL_1970354	21/04/2021	Kandy	Kandy	Male	49	B.1.1.7	GRY	(Spike_H69del,NS8_Q27stop,NSP3_T183I,NSP8_T145I,Spike_T716I,NS8_K68stop,NSP6_S106del,N_R203K,Spike_A570D,Spike_N501Y,NSP3_I1412T,NS8_R52I,Spike_P681H,Spike_Y144del,NSP6_G107del,NSP3_A890D,Spike_D1118H,NSP6_F108del,NS8_Y73C,N_G204R,NSP15_H234Y,Spike_V70del,NS3_E194D,NSP12_P323L,Spike_D614G,N_D3L,Spike_S982A,N_S235F)		E
CDR107	EPI_ISL_1972227	21/04/2021	Kandy	Kandy	Male	65	B.1.1.7	G	(Spike_H69del,NS8_Q27stop,NSP3_T183I,NSP12_L775M,NSP3_A890D,NS8_K68stop,Spike_D1118H,NSP12_Q773H,NS8_Y73C,Spike_V70del,NS3_E194D,NSP3_I1412T,NS8_R52I,NSP12_P323L,NSP12_ins772LstopA,Spike_P681H,Spike_D614G,Spike_Y144del,NSP12_ins774TLR,N_D3L,Spike_S982A)		E
CDRW10	EPI_ISL_1533818	21/03/2021	Kegalle	Kegalle	Male	71	B.1.411	O	(NSP12_D445G,NSP12_M666I,NS8_Q18stop,Spike_H1159Y,N_T205I,NSP2_T166I,NS3_Q57H,NSP2_T85I,NSP12_P323L,Spike_D614G,NSP6_L37F)		E
CDRW11	EPI_ISL_1533819	21/03/2021	Kegalle	Kegalle	Female	32	B.1.411	O	(NSP12_D445G,NSP12_M666I,NS8_Q18stop,Spike_H1159Y,N_T205I,NSP2_T166I,NSP12_P323L,Spike_D614G,NSP6_L37F)		E
CDRW12	EPI_ISL_1533820	21/03/2021	Kegalle	Kegalle	Female	70	B.1.411	G	(NSP12_D445G,NSP12_M666I,Spike_H1159Y,NSP2_T166I,NSP12_P323L,Spike_D614G,NSP6_L37F)		E
CDR45	EPI_ISL_1970362	22/04/2021	Kurunegala	Kurunegala	Female	57	B.1.1.7	GRY	(Spike_H69del,NS8_Q27stop,NSP3_T183I,Spike_T716I,NS8_K68stop,NSP6_S106del,N_R203K,NSP3_D110Y,Spike_A570D,NSP15_E260A,Spike_N501Y,NSP3_I1412T,NS8_R52I,NSP8_S76F,Spike_P681H,Spike_Y144del,NSP6_G107del,NSP3_A890D,Spike_D1118H,NSP6_F108del,NS8_Y73C,N_G204R,Spike_V70del,NSP12_P323L,Spike_D614G,N_D3L,Spike_S982A,N_S235F)		E
CDR46	EPI_ISL_1970363	22/04/2021	Kurunegala	Kurunegala	Male	unknown	B.1.1.7	GRY	(Spike_H69del,NSP3_T183I,Spike_T716I,NS8_K68stop,NSP6_S106del,N_R203K,NSP3_D110Y,Spike_A570D,NSP15_E260A,NSP3_M560I,Spike_N501Y,NSP3_I1412T,NS8_R52I,NSP8_S76F,Spike_P681H,Spike_Y144del,NSP6_G107del,NSP3_A890D,Spike_D1118H,NSP6_F108del,NS8_Y73C,N_G204R,Spike_V70del,NSP12_P323L,Spike_D614G,N_D3L,Spike_S982A,N_S235F)		E
CDR47	EPI_ISL_1972233	22/04/2021	Kurunegala	Kurunegala	Female	16	B.1.1.7	GR	(Spike_H69del,NS8_Q27stop,NSP3_T183I,Spike_T716I,NSP12_Q5H,NSP3_W1196C,NSP6_S106del,N_R203K,NSP3_D110Y,Spike_A570D,NSP15_E260A,NSP12_F7L,NSP12_N9I,Spike_N501Y,NSP3_R1297del,NSP12_S6stop,NSP3_I1412T,NS8_R52I,NSP8_S76F,Spike_P681H,NSP12_V11M,NSP3_V1298del,NSP6_G107del,NSP3_A890D,Spike_D1118H,NSP6_F108del,NS8_Y73C,N_G204R,NSP12_R10A,Spike_V70del,NSP12_G13T,NSP3_S1296del,NSP12_L8K,NSP12_P323L,NSP12_V…		E
CDR48	EPI_ISL_1970364	22/04/2021	Kurunegala	Kurunegala	Male	28	B.1.1.7	O	(NS8_Q27stop,NSP3_T183I,Spike_T716I,NS8_K68stop,NSP3_W1196C,NSP6_S106del,N_R203K,NSP3_D110Y,Spike_A570D,NSP15_E260A,Spike_N501Y,NSP3_I1412T,NS8_R52I,NSP8_S76F,Spike_P681H,Spike_Y144del,NSP6_G107del,NSP3_A890D,Spike_D1118H,NSP6_F108del,NS8_Y73C,N_G204R,NSP12_P323L,Spike_D614G,N_D3L,Spike_S982A)		E
CDR49	EPI_ISL_1970365	22/04/2021	Kurunegala	Kurunegala	Male	11	B.1.1.7	O	(Spike_R21I,NS8_Q27stop,Spike_T716I,NS8_K68stop,NSP3_W1196C,NSP6_S106del,N_R203K,NSP3_D110Y,Spike_A570D,NSP15_E260A,Spike_N501Y,NSP3_I1412T,NS8_R52I,NSP8_S76F,Spike_P681H,Spike_Y144del,Spike_Q14H,NS3_R134C,NSP6_G107del,NSP3_A890D,Spike_D1118H,NSP6_F108del,NS8_Y73C,N_G204R,NSP12_P323L,Spike_D614G,N_D3L,Spike_S982A)		E
CDR50	EPI_ISL_1970366	22/04/2021	Kurunegala	Kurunegala	Male	31	B.1.1.7	GRY	(Spike_H69del,NS8_Q27stop,NSP3_T183I,NSP8_T145I,Spike_T716I,NS8_K68stop,NSP6_S106del,N_R203K,Spike_A570D,Spike_N501Y,NSP3_I1412T,NS8_R52I,Spike_P681H,Spike_Y144del,NSP15_G246C,NSP6_G107del,NSP3_A890D,Spike_D1118H,NSP6_F108del,NS8_Y73C,N_G204R,Spike_V70del,NS3_E194D,NSP12_P323L,Spike_D614G,N_D3L,Spike_S982A,N_S235F)		E
CDR51	EPI_ISL_1972229	22/04/2021	Kurunegala	Kurunegala	Male	27	B.1.1.7	GR	(Spike_H69del,NS8_Q27stop,NSP3_T183I,Spike_T716I,NS8_K68stop,NSP6_S106del,N_R203K,NSP3_D110Y,Spike_A570D,NSP15_E260A,NSP2_K110R,Spike_ins370LVPFWstopSF,Spike_N501Y,NSP3_R1297del,NSP3_I1412T,NS8_R52I,NSP8_S76F,Spike_P681H,NSP3_V1298del,NSP6_G107del,NSP3_A890D,Spike_D1118H,NSP6_F108del,N_G204R,Spike_V70del,NSP3_S1296del,NSP12_P323L,Spike_D614G,Spike_S982A,Spike_N370K,N_S235F)		E
CDR53	EPI_ISL_1970368	22/04/2021	Kurunegala	Kurunegala	unknown	unknown	B.1.1.7	GR	(NSP3_T183I,Spike_T716I,NS8_K68stop,NSP6_S106del,N_R203K,NSP4_A231V,NS3_T89I,NSP15_E260A,Spike_N501Y,NSP3_I1412T,Spike_P681H,Spike_Y144del,NSP12_P227L,NSP6_G107del,NSP3_A890D,NSP3_D782N,Spike_D1118H,NSP6_F108del,NS8_Y73C,N_G204R,NSP12_P323L,Spike_D614G,N_D3L,Spike_S982A)		E
CDR54	EPI_ISL_1972234	22/04/2021	Kurunegala	Kurunegala	Female	unknown	B.1.1.7	O	(Spike_H69del,NS8_Q27stop,NSP3_T183I,Spike_T716I,NS8_K68stop,NSP6_S106del,Spike_A570D,NSP15_E260A,NSP3_I1412T,NS8_R52I,NSP8_S76F,Spike_P681H,Spike_Y144del,NS7a_T14I,NSP6_G107del,NSP3_A890D,Spike_D1118H,NSP6_F108del,NS8_Y73C,NSP3_T779I,Spike_V70del,NSP12_P323L,Spike_D614G,N_D3L,Spike_S982A)		E
CDR55	EPI_ISL_1970369	22/04/2021	Kurunegala	Kurunegala	Female	unknown	B.1.1.7	GRY	(Spike_H69del,NS8_Q27stop,NSP3_T183I,Spike_T716I,NS8_K68stop,NSP6_S106del,N_R203K,NSP3_D110Y,Spike_A570D,NSP15_E260A,Spike_N501Y,NSP3_I1412T,NS8_R52I,NSP8_S76F,Spike_P681H,Spike_Y144del,NS7a_T28I,NSP6_G107del,NSP3_A890D,Spike_D1118H,NSP6_F108del,NS8_Y73C,N_G204R,Spike_V70del,NSP12_P323L,Spike_D614G,N_D3L,Spike_S982A)		E
CDR60	EPI_ISL_1970374	22/04/2021	Kurunegala	Kurunegala	Female	52	B.1.1.7	GRY	(Spike_H69del,NS8_Q27stop,NSP3_T183I,Spike_T716I,NS8_K68stop,NSP6_S106del,N_R203K,Spike_A570D,NSP15_E260A,Spike_N501Y,NSP3_I1412T,NS8_R52I,NSP8_S76F,Spike_P681H,Spike_Y144del,NSP6_G107del,NSP3_A890D,Spike_D1118H,NSP6_F108del,NS8_Y73C,NSP12_A699S,N_G204R,Spike_V70del,NSP12_P323L,Spike_D614G,N_D3L,Spike_S982A)		E
CDR61	EPI_ISL_1970375	22/04/2021	Kurunegala	Kurunegala	unknown	unknown	B.1.1.7	GRY	(Spike_H69del,NS8_Q27stop,NSP3_T183I,NSP8_T145I,Spike_T716I,NS8_K68stop,NSP6_S106del,N_R203K,Spike_A570D,Spike_N501Y,NS6_W27L,NS8_R52I,Spike_P681H,Spike_Y144del,NSP6_G107del,NSP3_A890D,N_P46S,Spike_D1118H,NSP6_F108del,NS8_Y73C,N_G204R,Spike_V70del,NS3_E194D,Spike_D614G,N_D3L,Spike_S982A)		E
CDR62	EPI_ISL_1970376	22/04/2021	Kurunegala	Kurunegala	unknown	unknown	B.1.1.7	O	(Spike_H69del,NS8_Q27stop,NSP3_T183I,Spike_T716I,NS8_K68stop,NSP6_S106del,N_R203K,NSP3_D110Y,Spike_A570D,NSP15_E260A,NSP2_K110R,Spike_N501Y,NSP3_I1412T,NS8_R52I,NSP8_S76F,Spike_P681H,Spike_Y144del,NSP6_G107del,NSP3_A890D,Spike_D1118H,NSP6_F108del,NS8_Y73C,N_G204R,Spike_V70del,NSP12_P323L,Spike_D614G,N_D3L,Spike_S982A,N_S235F)		E
CDR63	EPI_ISL_1970377	22/04/2021	Kurunegala	Kurunegala	Male	unknown	B.1.1.7	GRY	(Spike_H69del,NS8_Q27stop,NSP3_T183I,Spike_T716I,NS8_K68stop,NSP6_S106del,N_R203K,NSP15_E260A,NSP2_K110R,Spike_N501Y,NSP3_I1412T,NS8_R52I,NSP8_S76F,Spike_P681H,Spike_Y144del,NSP6_G107del,NSP3_A890D,Spike_D1118H,NSP6_F108del,NS8_Y73C,N_G204R,Spike_V70del,NSP12_P323L,Spike_D614G,N_D3L,Spike_S982A)		E
CDR91	EPI_ISL_1970404	27/04/2021	Kurunegala	Kurunegala	Female	17	B.1.1.7	G	(Spike_H69del,NS8_Q27stop,NSP3_T183I,Spike_T716I,NSP6_S106del,NSP3_D110Y,NSP15_E260A,Spike_N501Y,NSP3_I1412T,NS8_R52I,NSP8_S76F,Spike_P681H,Spike_Y144del,NSP6_G107del,NSP3_A890D,Spike_D1118H,NSP6_F108del,NS8_Y73C,Spike_V70del,NSP12_P323L,Spike_D614G,N_D3L,Spike_S982A,N_S235F)		E
CDR92	EPI_ISL_1970405	27/04/2021	Kurunegala	Kurunegala	Male	49	B.1.1.7	GR	(NS8_Q27stop,NSP3_V1298del,NSP3_A890D,NSP6_G107del,Spike_T716I,NS8_K68stop,NSP6_S106del,N_R203K,Spike_A570D,Spike_D1118H,NSP6_F108del,NSP15_E260A,N_G204R,Spike_M153del,NSP3_S1296del,NSP3_R1297del,NS8_R52I,NSP8_S76F,Spike_P681H,Spike_D614G,N_D3L,Spike_S982A)		E
CDR93	EPI_ISL_1970406	27/04/2021	Kurunegala	Kurunegala	Female	52	B.1.1.7	O	(Spike_H69del,NS8_Q27stop,Spike_T716I,NS8_K68stop,NSP3_W1196C,NSP6_S106del,N_R203K,NSP3_D110Y,Spike_A570D,NSP15_E260A,Spike_N501Y,NSP3_I1412T,NS8_R52I,NSP8_S76F,Spike_P681H,Spike_Y144del,NSP6_G107del,NSP3_A890D,Spike_D1118H,NSP6_F108del,NS8_Y73C,N_G204R,Spike_V70del,NSP12_P323L,Spike_D614G,N_D3L,Spike_S982A,N_S235F)		E
CDR94	EPI_ISL_1970407	27/04/2021	Kurunegala	Kurunegala	Female	17	B.1.1.7	GRY	(Spike_H69del,NS8_Q27stop,NSP3_T183I,Spike_T716I,NS8_K68stop,NSP3_W1196C,NSP6_S106del,N_R203K,NSP3_D110Y,Spike_A570D,NSP15_E260A,Spike_N501Y,NSP3_R1297del,NSP3_I1412T,NS8_R52I,NSP8_S76F,Spike_P681H,Spike_Y144del,NSP3_V1298del,NSP6_G107del,NSP3_A890D,Spike_D1118H,NSP6_F108del,NS8_Y73C,N_G204R,Spike_V70del,NSP3_S1296del,NSP12_P323L,Spike_D614G,N_D3L,Spike_S982A,N_S235F)		E
CDR95	EPI_ISL_1970408	27/04/2021	Kurunegala	Kurunegala	Male	31	B.1.1.7	GR	(Spike_H69del,NS8_Q27stop,NSP3_T183I,Spike_T716I,NS8_K68stop,NSP3_W1196C,NSP6_S106del,N_R203K,NSP3_D110Y,Spike_A570D,NSP15_E260A,Spike_N501Y,NSP3_I1412T,NS8_R52I,NSP8_S76F,Spike_P681H,NSP6_G107del,NSP3_A890D,Spike_D1118H,NSP6_F108del,NS8_Y73C,N_G204R,Spike_V70del,Spike_D614G,N_D3L,Spike_S982A)		E
CDR96	EPI_ISL_1970409	27/04/2021	Kurunegala	Kurunegala	Male	72	B.1.1.7	GRY	(Spike_H69del,NS8_Q27stop,NSP3_T183I,Spike_T716I,NS8_K68stop,NSP6_S106del,N_R203K,Spike_A570D,NSP15_E260A,NSP2_K110R,NSP3_I1412T,NS8_R52I,NSP8_S76F,Spike_P681H,Spike_Y144del,NSP6_G107del,NSP3_A890D,Spike_D1118H,NSP6_F108del,NS8_Y73C,N_G204R,Spike_V70del,NSP9_T21I,NSP12_P323L,Spike_D614G,N_D3L,Spike_S982A,N_S235F)		E
CDR97	EPI_ISL_1972228	27/04/2021	Kurunegala	Kurunegala	Male	20	B.1.1.7	G	(Spike_H69del,NS8_Q27stop,NSP15_R138L,NSP3_T183I,NS8_K68stop,NSP6_S106del,NSP3_D110Y,NSP15_E260A,NSP5_L67F,NSP3_R1297del,NSP3_I1412T,NS8_R52I,NSP8_S76F,Spike_P681H,Spike_Y144del,NSP3_V1298del,NSP3_A890D,NSP6_G107del,Spike_D1118H,NSP6_F108del,NS8_Y73C,Spike_V70del,NSP3_S1296del,NSP12_P323L,Spike_D614G,N_D3L,Spike_S982A,NSP3_S699F)		E
CDR100	EPI_ISL_1970350	28/04/2021	Kurunegala	Kurunegala	Female	17	B.1.1.7	GRY	(Spike_H69del,NS8_Q27stop,NSP3_T183I,Spike_T716I,NS8_K68stop,NSP6_S106del,N_R203K,NSP4_A231V,Spike_A570D,NS3_T89I,NSP13_L581F,NSP3_I1412T,NS8_R52I,Spike_P681H,Spike_Y144del,NSP12_P227L,NSP3_P67L,NSP6_G107del,NSP3_A890D,NSP3_D782N,Spike_D1118H,NSP6_F108del,NS8_Y73C,N_G204R,NSP3_T275A,Spike_V70del,NSP5_A193V,NSP12_P323L,NSP14_P451S,Spike_D614G,N_D3L,Spike_S982A,N_S235F)		E
CDR83	EPI_ISL_1970396	28/04/2021	Kurunegala	Kurunegala	Male	unknown	B.1.1.7	O	(Spike_H69del,NS8_Q27stop,NSP3_T183I,Spike_T716I,NSP6_S106del,N_R203K,NSP3_D110Y,Spike_A570D,NSP15_E260A,NSP3_R1297del,NSP3_I1412T,NS8_R52I,NSP8_S76F,Spike_P681H,Spike_Y144del,NSP3_V1298del,NSP6_G107del,NSP3_A890D,Spike_D1118H,NSP6_F108del,N_G204R,Spike_V70del,NSP3_S1296del,NSP12_P323L,Spike_D614G,N_D3L,Spike_S982A,N_S235F)		E
CDR98	EPI_ISL_1970410	28/04/2021	Kurunegala	Kurunegala	Male	52	B.1.1.7	G	(Spike_H69del,NS8_Q27stop,NSP3_T183I,NSP8_T145I,NSP6_L148F,Spike_T716I,NS8_K68stop,NSP6_S106del,Spike_A570D,Spike_N501Y,NSP3_I1412T,Spike_P681H,Spike_Y144del,NSP6_G107del,NSP3_A890D,Spike_D1118H,NSP6_F108del,NS8_Y73C,Spike_V70del,NS3_E194D,NSP12_P323L,Spike_D614G,N_D3L,Spike_S982A)		E
CDR99	EPI_ISL_1970411	28/04/2021	Kurunegala	Kurunegala	Male	74	B.1.1.7	GR	(Spike_H69del,NSP3_T183I,Spike_T716I,NSP6_S106del,N_R203K,NSP4_A231V,Spike_A570D,NS3_T89I,NSP13_L581F,NSP3_I1412T,Spike_P681H,Spike_Y144del,NSP12_P227L,NSP3_P67L,NSP6_G107del,NSP3_A890D,Spike_D1118H,NSP6_F108del,N_G204R,NSP3_T275A,Spike_V70del,NSP5_A193V,NSP12_P323L,NSP14_P451S,Spike_D614G,N_D3L,Spike_S982A,N_S235F)		E
CDR101	EPI_ISL_1970351	29/04/2021	Kurunegala	Kurunegala	Female	49	B.1.1.7	G	(Spike_H69del,NS8_Q27stop,NSP3_T183I,NSP8_T145I,Spike_T716I,NS8_K68stop,NSP6_S106del,Spike_A570D,NSP14_A320V,Spike_N501Y,NSP3_I1412T,NS8_R52I,Spike_P681H,Spike_Y144del,NSP6_G107del,NSP3_A890D,Spike_E748V,Spike_D1118H,NSP6_F108del,NS8_Y73C,Spike_V70del,NS3_E194D,NSP12_P323L,Spike_D614G,N_D3L,Spike_S982A)		E
CDR102	EPI_ISL_1972231	29/04/2021	Kurunegala	Kurunegala	Female	61	B.1.1.7	GRY	(Spike_H69del,NS8_Q27stop,NSP3_T183I,E_Y57F,Spike_T716I,NSP3_W1196C,NSP6_S106del,N_R203K,NSP15_E260A,Spike_N501Y,NSP3_R1297del,NSP3_I1412T,NS8_R52I,NSP8_S76F,Spike_P681H,Spike_S151del,NSP3_V1298del,NSP6_G107del,NSP3_A890D,Spike_D1118H,NSP6_F108del,E_F56A,N_G204R,Spike_V70del,NSP3_S1296del,NSP12_P323L,Spike_D614G,N_D3L,Spike_S982A,N_S235F)		E
CDR52	EPI_ISL_1970367	22/04/2021	Kurunegala	Kurunegala	Male	22	B.1.411	O	(NSP12_D445G,N_D144N,NSP12_M666I,NSP6_L125F,Spike_H1159Y,N_T205I,NSP2_T166I,NSP2_T85I,NSP12_P323L,Spike_D614G,NSP6_L37F)		E
CA90544	EPI_ISL_1233075	05/02/2021	Mahiyangana	Mahiyangana	Female	39	B.1.411	GH	(NS3_R30H,N_T265I,NSP6_C221F,NSP12_M666I,NS8_Q18stop,Spike_H1159Y,NSP2_T166I,NS3_Q57H,NSP12_P323L,Spike_D614G,NSP6_L37F)		E
CA90800	EPI_ISL_1233120	05/02/2021	Mahiyangana	Mahiyangana	Female	41	B.1.411	O	(NS3_R30H,N_T265I,NSP12_D445G,NSP6_C221F,NSP12_M666I,Spike_H1159Y,N_T205I,NSP2_T166I,NS3_Q57H,NSP12_P323L,Spike_D614G,NSP6_L37F)		E
CA90834	EPI_ISL_1233076	05/02/2021	Mahiyangana	Mahiyangana	Female	45	B.1.411	G	(N_T265I,NSP12_D445G,NSP6_C221F,NSP12_M666I,NS8_Q18stop,Spike_H1159Y,N_T205I,NSP2_T166I,NSP2_T85I,NSP12_P323L,Spike_D614G,NSP6_L37F)		E
CA90907	EPI_ISL_1233059	05/02/2021	Mahiyangana	Mahiyangana	Female	41	B.1.411	O	(NSP12_M666I,NS8_Q18stop,Spike_H1159Y,N_T205I,NSP2_T166I,NS3_Q57H,NSP2_T85I,NSP5_V261F,NSP15_V320L,NSP12_P323L,Spike_D614G)		E
CA91156	EPI_ISL_1233057	05/02/2021	Mahiyangana	Mahiyangana	Female	36	B.1.411	GH	(N_T265I,NSP12_D445G,NSP6_C221F,NSP12_M666I,NS8_Q18stop,Spike_H1159Y,NSP2_T166I,NS3_Q57H,NSP2_T85I,NSP12_P323L,Spike_D614G,NSP6_L37F)		E
CA91949	EPI_ISL_1233062	06/02/2021	Mahiyangana	Mahiyangana	Male	47	B.1.411	GH	(NS3_R30H,NSP6_C221F,NSP12_M666I,NS8_Q18stop,Spike_H1159Y,N_T205I,NS3_Q57H,NSP2_T85I,NSP12_P323L,Spike_D614G,NSP6_L37F)		E
15899	EPI_ISL_668451	06/11/2020	Colombo	Maligawatta	Male	22	B.1.411	G	(NSP12_D445G,NSP12_M666I,Spike_H1159Y,N_T205I,NSP2_T166I,NSP2_T85I,NSP12_P323L,Spike_D614G,NSP6_L37F)		E
CMC75126	EPI_ISL_1717052	22/01/2021	Colombo	Maligawatta	Male	51	B.1.411	O	(NSP12_D445G,NSP12_M666I,Spike_H1159Y,N_T205I,NSP2_T166I,NS3_Q57H,NSP12_Q822H,NS3_T175I,NS3_E102K,NSP12_P323L,Spike_D614G,NSP6_L37F,Spike_T76I)		E
CDR90	EPI_ISL_1970403	27/04/2021	Mannar	Mannar	Male	37	B.1.1.7	GRY	(Spike_H69del,NS8_Q27stop,NSP3_T183I,NSP8_T145I,Spike_T716I,NS8_K68stop,NSP6_S106del,N_R203K,Spike_A570D,Spike_N501Y,NSP3_I1412T,NS8_R52I,Spike_P681H,Spike_Y144del,NSP6_G107del,NSP3_A890D,NS7a_P99S,Spike_D1118H,NSP6_F108del,NS8_Y73C,N_G204R,Spike_V70del,NS3_E194D,NSP12_P323L,Spike_D614G,N_D3L,Spike_S982A,N_S235F)		E
CDR87	EPI_ISL_1970400	28/04/2021	Mannar	Mannar	Male	23	B.1.1.7	GR	(Spike_H69del,NS8_Q27stop,NSP3_T183I,NSP8_T145I,Spike_T716I,NS8_K68stop,NSP6_S106del,N_R203K,Spike_A570D,NSP3_I1412T,NS8_R52I,Spike_P681H,Spike_Y144del,NSP6_G107del,NSP3_A890D,Spike_D1118H,NSP6_F108del,NS8_Y73C,N_G204R,Spike_V70del,NS3_E194D,NSP12_P323L,Spike_D614G,N_D3L,Spike_S982A,N_S235F)		E
CDR88	EPI_ISL_1970401	28/04/2021	Mannar	Mannar	Male	31	B.1.1.7	GR	(Spike_H69del,Spike_V1264L,NSP3_T183I,NSP8_T145I,Spike_T716I,NS8_K68stop,NSP6_S106del,N_R203K,Spike_A570D,NSP3_I1412T,NS8_R52I,Spike_P681H,Spike_Y144del,NSP6_G107del,NSP3_A890D,Spike_D1118H,NSP6_F108del,NS8_Y73C,N_G204R,Spike_V70del,NS3_E194D,NSP12_P323L,Spike_D614G,N_D3L,Spike_S982A,N_S235F)		E
MAN3	EPI_ISL_1718058	28/01/2021	Mannar	Mannar	Male	15	B.1.411	O	(NS3_V255del,NSP12_D445G,NSP14_A425V,NSP12_M666I,Spike_H1159Y,NSP13_P504S,NSP2_T166I,NS3_W193L,NSP3_V1936S,NSP12_P323L,Spike_T63A,Spike_D614G,NSP3_V1935L,NSP6_L37F)		E
MAN4	EPI_ISL_1717085	28/01/2021	Mannar	Mannar	Male	22	B.1.411	G	(NSP12_D445G,Spike_S98P,NSP12_M666I,NS8_Q18stop,Spike_H1159Y,N_T205I,NSP12_P323L,Spike_D614G,NSP6_L37F)		E
CM108341	EPI_ISL_1533821	17/03/2021	Mannar	Mannar	Female	26	B.1.411	O	(NS8_L95F,NS8_W45C,NSP12_D445G,NSP16_Q238H,NSP12_M666I,NS8_Q18stop,Spike_H1159Y,N_T205I,NSP2_T166I,NSP1_G30S,E_S55F,NSP3_S1670F,NS7a_L102P,NSP12_P323L,NSP5_K90R,Spike_D614G,NSP6_L37F)		E
CM109233	EPI_ISL_1582410	24/03/2021	Mannar	Mannar	Female	18	B.1.411	G	(NSP12_D445G,N_K373R,NSP12_M666I,Spike_H1159Y,N_T205I,NSP2_T166I,NSP12_P323L,Spike_D614G,NSP6_L37F)		E
M151	EPI_ISL_862721	19/01/2021	Matale	Matale	Female	unknown	B.1.411	O	(Spike_P1263L,N_K373R,NSP12_M666I,Spike_T716I,NS8_Q18stop,Spike_H1159Y,N_T205I,NSP2_T166I,NS3_Q57H,NS8_V62L,Spike_D614G,NSP6_L37F)		E
DMC_C_111	EPI_ISL_1233061	19/02/2021	Matale	Matale	Female	17	B.1.411	O	(NSP12_D445G,NSP3_A1321V,NSP12_M666I,NS8_Q18stop,Spike_H1159Y,N_T205I,NSP2_T166I,NS3_Q57H,NSP2_T85I,NSP12_P323L,Spike_D614G,NSP6_L37F)		E
RATT_C_02	EPI_ISL_1233104	19/02/2021	Matale	Matale	Male	18	B.1.411	GH	(NSP3_A1105T,NSP12_D445G,NSP3_P1228S,NSP12_M666I,NS8_Q18stop,Spike_H1159Y,N_T205I,NSP2_T166I,NS3_Q57H,NSP2_T85I,NSP3_Q995H,NSP12_P323L,NS3_S92L,Spike_D614G,NSP6_L37F)		E
NP47	EPI_ISL_1717092	30/12/2020	Gampaha	Negombo	Male	unknown	B.1.411	O	(NSP12_D445G,NSP12_M666I,NS8_Q18stop,Spike_H1159Y,N_T205I,NSP2_T166I,NSP2_T85I,NSP12_P323L,Spike_D614G,N_A134V,NSP6_L37F,NSP3_L1096I)		E
NP55	EPI_ISL_1717093	30/12/2020	Gampaha	Negombo	Male	unknown	B.1.411	GH	(NSP12_D445G,NSP12_M666I,NS8_Q18stop,Spike_H1159Y,N_T205I,NSP2_T166I,NS3_Q57H,NSP12_P323L,Spike_D614G,N_A134V,NSP6_L37F,NSP3_L1096I)		E
CMC95123	EPI_ISL_1972226	27/04/2021	Colombo	Nugegoda	Male	71	B.1.1.7	O	(NS3_D250E,Spike_H69del,NS8_Q27stop,NSP6_S106del,N_R203K,Spike_A570D,NSP3_G277F,NSP3_A274K,NS8_R52I,NSP3_N276M,Spike_P681H,Spike_Y144del,E_K63T,NSP2_G235C,NSP3_T275P,NSP3_A890D,NSP6_G107del,NSP6_F108del,NSP3_D1208E,N_G204R,E_N64A,Spike_V70del,NSP3_I273L,NS3_E194D,NSP12_P323L,Spike_D614G,NSP3_K280N,NSP3_Y272H,N_D3L,NSP3_P278T,NSP3_V281M,N_S235F)		E
CDR73	EPI_ISL_1970386	28/04/2021	Kalutara	Panadura	Male	31	B.1.1.7	O	(Spike_H69del,NS8_Q27stop,NSP3_T183I,Spike_T716I,NS8_K68stop,NSP6_S106del,N_R203K,Spike_A570D,NSP14_A320V,Spike_N501Y,NSP3_I1412T,NS8_R52I,Spike_P681H,Spike_Y144del,NSP6_G107del,NSP3_A890D,Spike_D1118H,NSP6_F108del,NS8_Y73C,N_G204R,Spike_V70del,NS3_E194D,NSP12_P323L,Spike_D614G,N_D3L,Spike_S982A)		E
CDR80	EPI_ISL_1970393	28/04/2021	Kalutara	Panadura	Female	27	B.1.1.7	G	(Spike_H69del,NS8_Q27stop,NSP3_T183I,NSP8_T145I,Spike_T716I,NS8_K68stop,NSP6_S106del,Spike_A570D,Spike_N501Y,NSP3_I1412T,NS8_R52I,Spike_P681H,Spike_Y144del,NSP6_G107del,NSP3_A890D,Spike_D1118H,NSP6_F108del,NS8_Y73C,Spike_V70del,NS3_E194D,NSP12_P323L,Spike_D614G,N_D3L)		E
CDR81	EPI_ISL_1970394	28/04/2021	Kalutara	Panadura	Male	41	B.1.1.7	G	(Spike_H69del,NS8_Q27stop,NSP3_T183I,NSP8_T145I,NSP3_A890D,NSP6_G107del,NS8_K68stop,NSP6_S106del,Spike_A570D,Spike_D1118H,NSP6_F108del,NS8_Y73C,Spike_V70del,NS3_E194D,NSP3_I1412T,NS8_R52I,NSP12_P323L,Spike_P681H,Spike_D614G,Spike_Y144del,N_D3L,Spike_S982A)		E
CDR82	EPI_ISL_1970395	28/04/2021	Kalutara	Panadura	Male	52	B.1.1.7	GR	(NS8_Q27stop,NSP3_T183I,NSP8_T145I,NS8_K68stop,NSP6_S106del,N_R203K,Spike_A570D,Spike_N501Y,NSP3_I1412T,NS8_R52I,Spike_Y144del,NSP6_G107del,NSP3_A890D,Spike_D1118H,NSP6_F108del,NS8_Y73C,N_G204R,NS3_E194D,NSP12_P323L,Spike_D614G,N_D3L,Spike_S982A,N_S235F)		E
CMC73322	EPI_ISL_1717049	19/01/2021	Colombo	Piliyandala	Male	70	B.1.411	GH	(NSP12_D445G,NSP12_M666I,NS8_Q18stop,Spike_H1159Y,N_T205I,NSP2_T166I,NS3_Q57H,NSP7_V58A,NSP12_P323L,Spike_D614G,NSP6_L37F)		E
CDR79	EPI_ISL_1970392	22/04/2021	Polonnaruwa	Polonnaruwa	Male	34	B.1.1.7	GRY	(Spike_H69del,NS8_Q27stop,NSP3_T183I,Spike_T716I,NS8_K68stop,NSP6_S106del,N_R203K,NSP4_A231V,Spike_A570D,NS3_T89I,Spike_N501Y,NSP3_I1412T,NS8_R52I,Spike_Y144del,NSP12_P227L,Spike_L141F,NSP3_P67L,NSP6_G107del,NSP3_A890D,Spike_D1118H,NSP6_F108del,NS8_Y73C,N_G204R,NSP3_T275A,Spike_V70del,NSP12_P323L,NSP14_P451S,Spike_D614G,N_D3L,Spike_S982A,N_S235F)		E
CDR74	EPI_ISL_1970387	27/04/2021	Polonnaruwa	Polonnaruwa	Female	76	B.1.1.7	GRY	(Spike_H69del,NS8_Q27stop,NSP3_T183I,NSP8_T145I,Spike_T716I,NS8_K68stop,NSP6_S106del,N_R203K,Spike_A570D,Spike_N501Y,NSP3_I1412T,NS8_R52I,Spike_P681H,NS7a_R78C,Spike_Y144del,NSP6_G107del,NSP3_A890D,Spike_D1118H,NSP6_F108del,NS8_Y73C,N_G204R,Spike_V70del,NS3_E194D,NSP12_P323L,Spike_D614G,N_D3L,Spike_S982A,N_S235F)		E
CDR75	EPI_ISL_1970388	27/04/2021	Polonnaruwa	Polonnaruwa	Female	52	B.1.1.7	GRY	(Spike_H69del,NS8_Q27stop,Spike_T716I,NS8_K68stop,NSP6_S106del,N_R203K,Spike_A570D,Spike_N501Y,NSP3_I1412T,NS8_R52I,Spike_P681H,NS7a_R78C,Spike_Y144del,NSP6_G107del,Spike_D1118H,NSP6_F108del,NS8_Y73C,N_G204R,Spike_V70del,NS3_E194D,NSP12_P323L,Spike_D614G,Spike_S982A)		E
CDR77	EPI_ISL_1970390	27/04/2021	Polonnaruwa	Polonnaruwa	Male	51	B.1.1.7	GR	(NSP6_G107del,Spike_T716I,NSP6_S106del,N_R203K,Spike_A570D,Spike_D1118H,NSP6_F108del,N_G204R,NS3_E194D,NSP3_I1412T,Spike_P681H,Spike_D614G,N_D3L,Spike_S982A,N_S235F)		E
CDR78	EPI_ISL_1970391	27/04/2021	Polonnaruwa	Polonnaruwa	Male	34	B.1.1.7	GRY	(Spike_H69del,NS8_Q27stop,NSP3_T183I,NSP8_T145I,NS8_K68stop,NSP6_S106del,N_R203K,Spike_A570D,Spike_N501Y,NSP3_I1412T,NS8_R52I,Spike_P681H,NS7a_R78C,Spike_Y144del,NSP6_G107del,NSP3_A890D,NSP6_F108del,NS8_Y73C,N_G204R,Spike_V70del,NS3_E194D,NSP12_P323L,Spike_D614G,N_D3L,Spike_S982A)		F
CA89635	EPI_ISL_1717037	02/02/2021	Polonnaruwa	Polonnaruwa	Male	44	B.1.411	O	(NSP12_M666I,NS8_Q18stop,Spike_H1159Y,N_T205I,NSP2_T166I,NS3_Q57H,NSP6_L37F)		F
NR18	EPI_ISL_1582414	20/03/2021	Quarantine	Quarantine	Male	25	B.1	O	(Spike_D215G,E_P71L,NSP3_K837N,Spike_K417N,Spike_L244del,NSP6_G107del,NS8_I121L,NSP6_S106del,Spike_E484K,N_T205I,NSP6_F108del,Spike_L242del,NS3_Q57H,NSP12_T120E,Spike_D80A,NSP12_P323L,Spike_D614G,NSP13_T588I,Spike_A243del,NS3_S171L)		F
NR4	EPI_ISL_1717097	29/01/2021	Quarantine	Quarantine	unknown	unknown	B.1.1	GR	(M_D209Y,NS8_A55V,N_R203K,NSP4_M458I,NS3_G224C,N_G204R,NS3_F114S,NSP12_P323L,Spike_D614G,NSP3_N22D)		F
NR128	EPI_ISL_1233134	02/03/2021	Quarantine	Quarantine	Male	56	B.1.1.25	GR	(Spike_V1264L,NS6_I60V,N_R203K,NSP3_K412N,N_G204R,M_F28L,Spike_P681R,NS3_K75N,NS8_V62L,NSP2_I120F,NS8_S54L,NSP12_P323L,Spike_D614G,NSP6_L37F,Spike_Q677H,Spike_W258L)		F
NR17	EPI_ISL_1582413	22/03/2021	Quarantine	Quarantine	Female	27	B.1.1.365	G	(N_L139F,NSP3_T1189I,N_S194L,Spike_E484K,NSP3_A1165V,NSP12_D92G,NSP12_P323L,Spike_D614G,NS3_G100C)		F
QA31	EPI_ISL_1717101	21/01/2021	Quarantine	Quarantine	Female	47	B.1.1.7	O	(Spike_H69del,NS8_Q27stop,NSP3_T183I,NS8_K68stop,NSP6_S106del,N_R203K,Spike_A570D,Spike_N501Y,NSP3_I1412T,NS8_R52I,Spike_P681H,Spike_Y144del,NSP6_G107del,NSP3_A890D,Spike_D1118H,NSP6_F108del,NS8_Y73C,N_G204R,Spike_V70del,NSP12_P323L,Spike_D614G,N_D3L,Spike_S982A)		F
QA71	EPI_ISL_1717102	21/01/2021	Quarantine	Quarantine	Female	46	B.1.1.7	GR	(NS8_Q27stop,NSP3_T183I,NSP3_A890D,NSP6_G107del,Spike_T716I,NS8_K68stop,NSP6_S106del,N_R203K,Spike_D1118H,NSP6_F108del,NS8_Y73C,N_G204R,NSP3_I1412T,NS8_R52I,NSP12_P323L,Spike_P681H,Spike_D614G,Spike_Y144del,N_D3L,Spike_S982A,N_S235F)		F
QA72	EPI_ISL_1717103	21/01/2021	Quarantine	Quarantine	Female	29	B.1.1.7	GRY	(Spike_H69del,NS8_Q27stop,NSP3_T183I,Spike_T716I,NS8_K68stop,NSP6_S106del,N_R203K,Spike_A570D,Spike_N501Y,NSP3_I1412T,NS8_R52I,Spike_P681H,Spike_Y144del,NSP6_G107del,NSP3_A890D,Spike_D1118H,NSP6_F108del,NS8_Y73C,N_G204R,Spike_V70del,NSP12_P323L,Spike_D614G,N_D3L,Spike_S982A)		F
NR5	EPI_ISL_1717098	22/01/2021	Quarantine	Quarantine	unknown	unknown	B.1.1.7	GRY	(Spike_H69del,NS3_L15F,NS8_Q27stop,NSP3_T183I,NSP6_S106del,N_R203K,Spike_A570D,NSP13_K460R,NSP4_F17L,Spike_N501Y,NSP3_I1412T,NS8_R52I,Spike_Y144del,NSP3_A890D,NSP6_G107del,Spike_D1118H,NSP6_F108del,NS8_Y73C,N_G204R,Spike_V70del,NSP12_P323L,Spike_D614G,N_D3L,Spike_S982A,N_S235F)		F
NR2	EPI_ISL_1717095	26/01/2021	Quarantine	Quarantine	Male	36	B.1.1.7	GRY	(Spike_H69del,NS8_Q27stop,NSP3_T183I,Spike_T716I,NSP6_S106del,N_R203K,Spike_N501Y,NSP3_I1412T,NS8_R52I,Spike_P681H,NS7a_Q62stop,NSP6_G107del,NSP3_A890D,Spike_D1118H,NSP6_F108del,NS8_Y73C,N_G204R,Spike_V70del,NS3_T151I,Spike_N149del,NSP12_P323L,Spike_D614G,N_D3L,Spike_S982A,N_S235F)		F
NR3	EPI_ISL_1717096	26/01/2021	Quarantine	Quarantine	unknown	43	B.1.1.7	O	(Spike_H69del,NS8_Q27stop,NSP3_T183I,NSP6_S106del,N_R203K,Spike_A570D,Spike_L5F,Spike_N501Y,NSP3_I1412T,NS8_R52I,Spike_P681H,Spike_Y144del,NS7a_Q62stop,NSP3_A890D,NSP6_G107del,Spike_D1118H,NSP6_F108del,NS8_Y73C,N_G204R,Spike_V70del,NS3_T151I,NSP12_P323L,Spike_D614G,N_D3L,Spike_S982A,N_S235F)		F
CVQ87412	EPI_ISL_1717081	27/01/2021	Quarantine	Quarantine	Female	33	B.1.1.7	GRY	(Spike_H69del,NS8_Q27stop,NSP3_T183I,NSP6_S106del,N_R203K,Spike_A570D,Spike_L5F,NSP3_I1412T,NS8_R52I,Spike_P681H,Spike_Y144del,NS7a_Q62stop,NSP3_A890D,NSP6_G107del,Spike_D1118H,NSP6_F108del,NS8_Y73C,N_G204R,Spike_V70del,NS3_T151I,NSP12_P323L,Spike_D614G,N_D3L,Spike_S982A,N_S235F)		F
CVQ87413	EPI_ISL_1717082	27/01/2021	Quarantine	Quarantine	Female	3	B.1.1.7	GRY	(Spike_H69del,NS8_Q27stop,NSP3_T183I,NSP6_S106del,N_R203K,Spike_A570D,Spike_L5F,Spike_N501Y,NSP3_I1412T,NS8_R52I,Spike_Y144del,NS3_G100C,NS7a_Q62stop,NSP3_A890D,NSP6_G107del,Spike_D1118H,NSP6_F108del,NS8_Y73C,N_G204R,Spike_V70del,NS3_T151I,NSP12_P323L,Spike_D614G,N_D3L,Spike_S982A,N_S235F)		F
CVQ87434	EPI_ISL_1717083	27/01/2021	Quarantine	Quarantine	Female	56	B.1.1.7	O	(Spike_H69del,NS8_Q27stop,NSP3_T183I,Spike_T716I,NSP6_S106del,N_R203K,Spike_A570D,Spike_L5F,Spike_N501Y,NSP3_I1412T,NS8_R52I,Spike_P681H,Spike_Y144del,NS7a_Q62stop,NSP6_G107del,NSP3_A890D,Spike_D1118H,NSP6_F108del,NS8_Y73C,N_G204R,Spike_V70del,NS3_T151I,NSP12_P323L,Spike_D614G,N_D3L,Spike_S982A,N_S235F)		F
MULQ106	EPI_ISL_1717088	29/01/2021	Quarantine	Quarantine	Male	36	B.1.1.7	GRY	(Spike_H69del,NS8_Q27stop,NSP3_T183I,Spike_T716I,NS8_K68stop,NSP6_S106del,N_R203K,Spike_A570D,Spike_N501Y,NSP3_I1412T,NS8_R52I,Spike_P681H,Spike_Y144del,NSP6_G107del,NSP3_A890D,Spike_D1118H,NSP6_F108del,NS8_Y73C,N_G204R,Spike_V70del,NSP12_P323L,Spike_D614G,N_D3L,Spike_S982A)		F
MULQ112	EPI_ISL_1717089	29/01/2021	Quarantine	Quarantine	Male	41	B.1.1.7	GR	(Spike_H69del,NS8_Q27stop,NSP3_T183I,NSP3_A890D,NSP6_G107del,Spike_T716I,NS8_K68stop,NS8_Q18stop,NSP6_S106del,Spike_D1118H,NSP6_F108del,NS8_Y73C,N_G204R,Spike_V70del,Spike_N501Y,NS8_R52I,NSP12_P323L,Spike_D614G,N_D3L,N_S235F)		F
MULQ66	EPI_ISL_1717090	29/01/2021	Quarantine	Quarantine	Male	22	B.1.1.7	GRY	(Spike_H69del,NS8_Q27stop,NSP3_T183I,Spike_T716I,NS8_K68stop,NSP6_S106del,N_R203K,Spike_A570D,Spike_N501Y,NSP3_I1412T,NSP15_T33I,NS8_R52I,Spike_P681H,Spike_Y144del,NSP6_G107del,NSP3_A890D,Spike_D1118H,NSP6_F108del,NS8_Y73C,N_G204R,Spike_V70del,NSP12_P323L,Spike_D614G,N_D3L,Spike_S982A)		F
QCF12	EPI_ISL_1717104	29/01/2021	Quarantine	Quarantine	Female	38	B.1.1.7	GR	(NS8_Q27stop,NSP3_T183I,NSP3_D339G,Spike_T716I,NS8_K68stop,NSP6_S106del,N_R203K,Spike_A570D,Spike_N501Y,NSP3_I1412T,NS8_R52I,Spike_P681H,N_R195I,NSP6_G107del,NSP3_A890D,Spike_D1118H,NSP3_R407I,NSP6_F108del,NS8_Y73C,N_G204R,NSP12_P323L,Spike_D614G,N_D3L,Spike_S982A)		F
QCF6	EPI_ISL_1717105	29/01/2021	Quarantine	Quarantine	Female	56	B.1.1.7	GR	(NS8_Q27stop,NSP3_T183I,NSP3_D339G,Spike_T716I,NS8_K68stop,NSP6_S106del,N_R203K,Spike_A570D,Spike_N501Y,NSP3_I1412T,NS8_R52I,Spike_P681H,Spike_Y144del,N_R195I,NSP6_G107del,NSP3_A890D,Spike_D1118H,NSP6_F108del,NS8_Y73C,N_G204R,NSP12_P323L,Spike_D614G,Spike_S982A)		F
QCF7	EPI_ISL_1717106	29/01/2021	Quarantine	Quarantine	Female	33	B.1.1.7	GRY	(Spike_H69del,NS8_Q27stop,NSP3_T183I,Spike_T716I,NS8_K68stop,NSP6_S106del,N_R203K,Spike_A570D,Spike_N501Y,NSP3_I1412T,Spike_P681H,Spike_Y144del,N_R195I,NSP6_G107del,NSP3_A890D,Spike_D1118H,NSP3_R407I,NSP6_F108del,NS8_Y73C,N_G204R,Spike_V70del,NSP12_P323L,Spike_D614G,N_D3L,Spike_S982A,N_S235F)		F
NR125	EPI_ISL_1233116	03/02/2021	Quarantine	Quarantine	Male	52	B.1.1.7	G	(Spike_H69del,NS8_Q27stop,NSP3_T183I,Spike_T716I,NSP6_S106del,NS3_T89I,Spike_N501Y,NSP3_I1412T,NS8_R52I,Spike_P681H,NSP12_P227L,NSP3_P67L,NSP6_G107del,NSP3_A890D,NSP3_D782N,Spike_D1118H,NSP6_F108del,Spike_V70del,NSP12_P323L,NSP14_P451S,Spike_D614G,N_D3L,Spike_S982A,N_S235F)		F
CQ104596	EPI_ISL_1233063	26/02/2021	Quarantine	Quarantine	Male	25	B.1.1.7	GRY	(Spike_H69del,NS8_Q27stop,NSP3_T183I,NSP1_V106A,NSP6_S106del,N_R203K,Spike_A570D,NSP2_L400F,Spike_N501Y,NSP3_I1412T,Spike_Y144del,NSP15_S288F,NSP3_A890D,NSP6_G107del,E_ins38CLL,Spike_D1118H,NSP6_F108del,NS8_Y73C,N_G204R,Spike_V70del,NS3_E261G,NSP12_P323L,Spike_D614G,N_D3L,N_S235F)		F
NR123	EPI_ISL_1233109	02/03/2021	Quarantine	Quarantine	Male	28	B.1.1.7	GRY	(Spike_H69del,NS8_Q27stop,NSP3_T183I,Spike_T716I,NS8_K68stop,NSP6_S106del,N_R203K,Spike_A570D,NS3_W131C,Spike_E96D,Spike_G1251V,Spike_N501Y,NSP3_I1412T,NS8_R52I,Spike_P681H,Spike_Y144del,NSP6_G107del,Spike_D1118H,NSP6_F108del,N_G204R,Spike_V70del,NSP12_P323L,Spike_D614G,N_D3L,Spike_S982A)		F
NR126	EPI_ISL_1233110	02/03/2021	Quarantine	Quarantine	Male	40	B.1.1.7	GRY	(Spike_H69del,NS8_Q27stop,NSP3_T183I,Spike_T716I,NS8_K68stop,NSP6_S106del,N_R203K,Spike_A570D,NS3_T89I,Spike_N501Y,NSP3_I1412T,NS8_R52I,Spike_P681H,Spike_Y144del,NSP12_P227L,NSP3_P67L,NSP6_G107del,NSP3_A890D,NSP3_D782N,Spike_D1118H,NSP6_F108del,NS8_Y73C,N_G204R,Spike_V70del,NSP12_P323L,NSP14_P451S,Spike_D614G,N_D3L,Spike_S982A)		F
NR22	EPI_ISL_1533846	07/03/2021	Quarantine	Quarantine	Female	71	B.1.1.7	GRY	(Spike_H69del,NS8_Q27stop,NSP3_T183I,Spike_T716I,NSP6_S106del,N_R203K,Spike_A570D,Spike_N501Y,NS8_R52I,Spike_P681H,Spike_Y144del,NSP3_I441L,NSP6_G107del,NSP3_A890D,Spike_D1118H,NSP6_F108del,NS8_Y73C,N_G204R,Spike_V70del,NSP12_P323L,Spike_D614G,N_D3L,Spike_S982A,N_S235F)		F
CDRF36	EPI_ISL_1533804	09/03/2021	Quarantine	Quarantine	Male	unknown	B.1.1.7	G	(Spike_H69del,NSP3_T183I,NSP6_G107del,Spike_T716I,NSP6_S106del,N_R203K,Spike_D1118H,NSP6_F108del,NS3_Q57H,N_G204R,Spike_V70del,NSP3_I1412T,NS8_R52I,NSP3_T1830I,Spike_P681H,Spike_D614G,N_D3L,Spike_S982A,N_S235F)		F
CDRQ4	EPI_ISL_1533806	10/03/2021	Quarantine	Quarantine	Male	28	B.1.1.7	O	(NS8_Q27stop,NSP3_T183I,NSP1_V106A,Spike_T716I,NSP6_S106del,Spike_A570D,NSP2_L400F,Spike_N501Y,NSP3_I1412T,NS8_R52I,Spike_P681H,Spike_Y144del,NSP15_S288F,NSP6_G107del,NSP3_A890D,Spike_D1118H,NSP6_F108del,NS8_Y73C,NS3_E261G,NSP12_P323L,Spike_D614G,N_D3L,Spike_S982A)		F
NR23	EPI_ISL_1533847	12/03/2021	Quarantine	Quarantine	Male	14	B.1.1.7	O	(Spike_H69del,Spike_T716I,NS8_K68stop,NSP6_S106del,N_R203K,Spike_A570D,NS3_T89I,NSP5_L75F,Spike_N501Y,NSP3_I1412T,NS8_R52I,Spike_P681H,Spike_Y144del,NSP12_P227L,NSP3_P67L,NSP6_G107del,NSP3_A890D,NSP3_D782N,Spike_D1118H,NSP6_F108del,NS8_Y73C,N_G204R,Spike_V70del,NSP12_P323L,NSP14_P451S,Spike_D614G,N_D3L)		F
NR24	EPI_ISL_1533848	12/03/2021	Quarantine	Quarantine	Female	40	B.1.1.7	O	(NS8_Q27stop,NSP3_T183I,NS8_K68stop,NSP6_S106del,N_R203K,Spike_A570D,NS3_T89I,NSP5_L75F,Spike_N501Y,NS8_R52I,Spike_P681H,Spike_Y144del,NSP12_P227L,NSP3_P67L,NSP6_G107del,NSP3_A890D,NSP3_D782N,Spike_D1118H,NSP6_F108del,NS8_Y73C,N_G204R,NSP14_P451S,Spike_D614G,N_D3L,Spike_S982A)		F
NR9	EPI_ISL_1533851	12/03/2021	Quarantine	Quarantine	Male	18	B.1.1.7	G	(Spike_H69del,NS8_Q27stop,NSP3_T183I,Spike_T716I,NS8_K68stop,NSP6_S106del,Spike_A570D,Spike_N501Y,NSP3_I1412T,NS8_R52I,Spike_P681H,Spike_Y144del,NSP12_P227L,NSP3_P67L,NSP6_G107del,NSP3_A890D,NSP3_D782N,Spike_D1118H,NSP6_F108del,NS8_Y73C,Spike_V70del,NSP12_P323L,NSP14_P451S,Spike_D614G,N_D3L,Spike_S982A)		F
NR25	EPI_ISL_1533849	21/03/2021	Quarantine	Quarantine	Male	37	B.1.1.7	GRY	(Spike_H69del,NS8_Q27stop,NSP3_T183I,Spike_T716I,NS8_K68stop,NSP6_S106del,N_R203K,Spike_A570D,Spike_N501Y,NSP3_I1412T,NS8_R52I,Spike_P681H,Spike_Y144del,NSP6_G107del,NSP3_A890D,Spike_D1118H,NSP6_F108del,NSP13_S38L,NS8_Y73C,N_G204R,Spike_V70del,NSP12_P323L,Spike_D614G,NSP6_L37F,N_D3L,Spike_S982A)		F
NR29	EPI_ISL_1970417	30/03/2021	Quarantine	Quarantine	Male	49	B.1.1.7	O	(NS8_Q27stop,NSP3_A890D,NSP6_G107del,Spike_T716I,NS8_K68stop,NSP6_S106del,N_R203K,Spike_A570D,Spike_D1118H,NS3_W131C,NSP6_F108del,NS8_Y73C,N_G204R,Spike_N501Y,NSP3_I1412T,NS8_R52I,NSP12_P323L,Spike_P681H,Spike_D614G,Spike_Y144del,N_D3L,Spike_S982A)		F
NR127	EPI_ISL_1233119	02/03/2021	Quarantine	Quarantine	Male	30	B.1.351	G	(Spike_D215G,E_P71L,NSP3_K837N,Spike_K417N,Spike_L244del,NSP6_G107del,NSP6_S106del,Spike_E484K,N_T205I,NSP6_F108del,Spike_L242del,Spike_A701V,NSP2_T85I,Spike_D80A,Spike_N501Y,NSP12_P323L,NSP4_L264F,NSP5_K90R,Spike_D614G,Spike_A243del,NS3_S171L)		F
NR27	EPI_ISL_1533850	20/03/2021	Quarantine	Quarantine	Male	26	B.1.351	GH	(NSP3_T1251I,Spike_D215G,E_P71L,NSP3_K837N,Spike_K417N,Spike_L244del,NSP6_G107del,NS8_I121L,NSP6_S106del,Spike_E484K,N_T205I,NSP6_F108del,Spike_L242del,NS3_Q57H,Spike_A701V,Spike_D80A,Spike_N501Y,NSP12_P323L,NSP5_K90R,Spike_D614G,Spike_A243del,NS3_S171L)		F
NR26	EPI_ISL_1582415	22/03/2021	Quarantine	Quarantine	Male	39	B.1.351	GH	(NSP3_T1251I,E_P71L,NSP3_K837N,Spike_K417N,NS8_I121L,NSP6_S106del,Spike_E484K,Spike_A701V,NSP3_V1933P,NSP3_V1935R,NSP3_T1938N,Spike_A243del,Spike_L244del,NSP6_G107del,N_T205I,NSP6_F108del,Spike_L242del,NS3_Q57H,NSP3_K1939I,Spike_D80A,NSP12_P323L,NSP5_K90R,Spike_D614G,NSP13_T588I,NSP3_V1936K,NS3_S171L)		F
NR28	EPI_ISL_1970416	26/03/2021	Quarantine	Quarantine	Male	28	B.1.351	GH	(NSP3_T1251I,E_P71L,NSP3_K837N,Spike_K417N,NS8_I121L,NSP6_S106del,Spike_E484K,NSP13_P78S,Spike_N501Y,Spike_A243del,Spike_D215G,Spike_L244del,NSP6_G107del,N_T205I,NSP6_F108del,Spike_L242del,NS3_Q57H,NSP2_T85I,Spike_D80A,NSP12_P323L,NSP5_K90R,Spike_D614G,NSP13_T588I,NS3_S171L)		F
CV80518	EPI_ISL_1717070	18/01/2021	Quarantine	Quarantine	Female	42	B.1.411	G	(Spike_H69del,NSP13_H290Y,NSP13_A505P,NSP3_I1683T,Spike_N439K,NSP13_A598S,NSP9_M101I,NSP12_V720I,Spike_V70del,NSP14_S134F,NSP6_E195D,NSP12_P323L,Spike_D614G,NS7b_A15S)		F
CV80604	EPI_ISL_1717071	18/01/2021	Quarantine	Quarantine	Female	34	B.1.411	G	(Spike_H69del,NSP13_H290Y,NSP3_I1683T,NSP9_M101I,NSP12_V720I,Spike_V70del,NSP6_E195D,NSP12_P323L,Spike_D614G)		F
CV80630	EPI_ISL_1717072	18/01/2021	Quarantine	Quarantine	Female	45	B.1.411	G	(Spike_H69del,NSP13_H290Y,NSP13_A505P,Spike_N439K,NSP13_A598S,NSP9_M101I,NSP12_V720I,Spike_V70del,NSP14_S134F,NSP6_E195D,NSP12_P323L,Spike_D614G)		F
NR1	EPI_ISL_1717094	23/01/2021	Quarantine	Quarantine	Female	67	B.1.411	G	(N_P199S,NSP3_P1261S,NS3_G174V,NSP14_P203L,NSP3_S1206L,NS3_Y264H,N_V72I,NSP12_P323L,Spike_D614G,NSP2_V447F,Spike_T76I)		F
NR124	EPI_ISL_1233103	02/03/2021	Quarantine	Quarantine	Male	40	B.1.411	GH	(NSP7_T81I,NSP12_D445G,NS3_L41F,NSP12_M666I,NS8_Q18stop,Spike_H1159Y,N_T205I,NSP2_T166I,NS3_Q57H,NSP12_P323L,NSP12_T85I,NSP14_S450I,Spike_D614G,NSP6_L37F,NSP3_N922S)		F
NR44	EPI_ISL_1970418	07/04/2021	Quarantine	Quarantine	Male	32	B.1.617.2	G	(NS7a_L116F,N_D63G,N_R203M,NSP12_G671S,Spike_G142D,NSP2_P129L,NS3_S26L,NSP14_P46L,NSP2_R246H,Spike_P681R,Spike_R158del,NS7a_V82A,Spike_F157del,Spike_T19R,NS7a_T120I,M_I82T,NSP6_V149A,Spike_D950N,NSP3_P822L,NSP13_P77L,Spike_E156G,NSP4_A446V,NSP12_P323L,Spike_D614G,Spike_L452R,NS7a_T11K)		F
RTH2	EPI_ISL_1239368	17/02/2021	Ratnapura	Ratnapura	Female	17	B.1	G	(Spike_L18F,NSP12_D445G,NSP12_M666I,NS8_Q18stop,Spike_H1159Y,N_T205I,NSP14_P203L,NSP2_T85I,NSP12_P323L,Spike_D614G,NSP6_L37F)		F
RTH6	EPI_ISL_1233106	15/02/2021	Ratnapura	Ratnapura	Female	17	B.1.411	O	(NSP12_D445G,NSP2_T388I,NSP12_M666I,NS8_Q18stop,Spike_H1159Y,N_T205I,NSP2_T85I,NSP15_T48I,NSP12_P323L,NS3_Q185H,Spike_D614G,NSP6_L37F,NS3_S171L)		F
RTH7	EPI_ISL_1233136	15/02/2021	Ratnapura	Ratnapura	Female	48	B.1.411	G	(NSP13_P326L,Spike_N751K,Spike_H1101Y,NSP12_D445G,NSP12_M666I,N_T205I,NSP3_L862F,NSP12_P323L,Spike_D614G,NSP6_L37F)		F
RTH8	EPI_ISL_1233137	15/02/2021	Ratnapura	Ratnapura	Male	54	B.1.411	O	(NSP3_I967T,NSP12_D445G,NSP2_T388I,NSP12_M666I,Spike_H1159Y,NSP2_T166I,NS3_Q57H,NSP16_D26H,NSP3_A1280V,NSP15_T48I,NSP12_P323L,Spike_D614G,NSP6_L37F,NS3_S171L)		F
RTH1	EPI_ISL_1239362	17/02/2021	Ratnapura	Ratnapura	Female	33	B.1.411	G	(NSP3_T1303I,NSP12_M666I,NS8_Q18stop,Spike_T859I,N_T205I,NSP2_T166I,NSP12_P323L,Spike_D614G,NSP6_L37F,NSP3_P395L,NSP8_A21V)		F
RTH4	EPI_ISL_1233105	17/02/2021	Ratnapura	Ratnapura	Female	13	B.1.411	G	(Spike_L18F,NSP12_D445G,NSP12_M666I,NS8_Q18stop,Spike_H1159Y,N_T205I,NSP2_T166I,NSP14_P203L,NSP2_T85I,NSP12_P323L,Spike_D614G,NSP6_L37F,NSP3_H1880Y)		F
RTH3	EPI_ISL_1233135	18/02/2021	Ratnapura	Ratnapura	Male	36	B.1.411	O	(NSP12_D445G,NSP12_M666I,Spike_H1159Y,NSP2_T166I,NSP3_A667T,NSP3_H290Y,NSP12_P323L,Spike_D614G)		F
RTH5	EPI_ISL_1233117	19/02/2021	Ratnapura	Ratnapura	Female	48	B.1.411	GH	(NSP12_D445G,E_L39del,NSP12_M666I,Spike_H1159Y,N_T205I,NSP2_T166I,NS3_Q57H,E_C40del,NSP3_A667T,N_S201N,NSP3_H290Y,NSP12_P323L,E_A41S,Spike_D614G,NSP6_L37F)		F
VQC30	EPI_ISL_862727	18/01/2021	Vavuniya	Vavuniya	Female	31	B.1.258	G	(NSP13_H290Y,NSP9_M101I,NSP12_V720I,NSP6_E195D,NSP12_P323L,Spike_D614G)		F
MVP03	EPI_ISL_872567	15/01/2021	Vavuniya	Vavuniya	Male	20	B.1.411	O	(NSP3_P985L,NSP12_M666I,NS8_Q18stop,Spike_H1159Y,N_T205I,NSP2_T166I,NS3_Q57H,NSP2_T85I,NSP9_T24I,NSP12_P323L,Spike_D614G,NSP6_L37F)		F
VQC14	EPI_ISL_862726	18/01/2021	Vavuniya	Vavuniya	Female	53	B.1.411	G	(NSP13_H290Y,NSP13_A505P,NSP13_A598S,NSP9_M101I,NSP12_V720I,NSP14_S134F,NSP6_E195D,Spike_D614G)		F
MVP46	EPI_ISL_872568	19/01/2021	Vavuniya	Vavuniya	Male	44	B.1.411	GH	(NSP12_M666I,NS8_Q18stop,Spike_H1159Y,N_T205I,NSP2_T166I,NS3_Q57H,NSP2_T85I,NSP3_S1443F,NSP12_P323L,Spike_D614G,NSP6_L37F)		F
CV85548	EPI_ISL_1717073	25/01/2021	Vavuniya	Vavuniya	Male	36	B.1.411	GH	(NSP12_M666I,NS8_Q18stop,Spike_H1159Y,N_T205I,NS3_Q57H,NS3_V13L,NSP2_T85I,NSP4_C296F,NSP12_P323L,Spike_D614G,NSP14_S255I,NSP6_L37F,Spike_V1176F)		F
CV86866	EPI_ISL_1717074	27/01/2021	Vavuniya	Vavuniya	Male	37	B.1.411	GH	(NSP12_D445G,Spike_S98P,NSP12_M666I,Spike_H1159Y,N_T205I,NSP2_T166I,NS3_Q57H,NSP9_T24I,NSP12_P323L,Spike_D614G,NSP6_L37F)		F
CV86867	EPI_ISL_1717075	27/01/2021	Vavuniya	Vavuniya	Male	31	B.1.411	GH	(NSP12_D445G,Spike_S98P,NSP12_M666I,Spike_H1159Y,N_T205I,NSP2_T166I,NS3_Q57H,NSP2_T85I,N_V270L,NSP12_P323L,Spike_D614G,NSP6_L37F)		F
CV86870	EPI_ISL_1717076	27/01/2021	Vavuniya	Vavuniya	Male	30	B.1.411	GH	(NSP12_D445G,Spike_S98P,NSP12_M666I,NS8_Q18stop,Spike_H1159Y,N_T205I,NS3_Q57H,NSP12_P323L,Spike_D614G,NSP6_L37F)		F
CV86880	EPI_ISL_1717077	27/01/2021	Vavuniya	Vavuniya	Male	40	B.1.411	G	(NSP12_D445G,Spike_S98P,NSP12_M666I,NS8_Q18stop,Spike_H1159Y,N_T205I,NSP2_T166I,NSP12_P323L,Spike_D614G,NSP6_L37F)		F
CV87792	EPI_ISL_1717078	29/01/2021	Vavuniya	Vavuniya	Male	33	B.1.411	G	(NSP3_N1680D,NSP12_D445G,Spike_S98P,NSP12_M666I,NS8_Q18stop,Spike_H1159Y,N_T205I,NSP2_T166I,NSP12_P323L,Spike_D614G,NSP6_L37F)		F
CV87795	EPI_ISL_1717079	29/01/2021	Vavuniya	Vavuniya	Male	49	B.1.411	G	(NSP12_D445G,Spike_S98P,NSP12_M666I,NS8_Q18stop,Spike_H1159Y,N_T205I,NSP2_T166I,NSP9_T24I,NSP12_P323L,Spike_D614G,NSP6_L37F)		F
CV87812	EPI_ISL_1717080	29/01/2021	Vavuniya	Vavuniya	Male	35	B.1.411	O	(NSP12_D445G,Spike_S98P,NSP12_M666I,NS8_Q18stop,Spike_H1159Y,N_T205I,NSP2_T166I,NSP9_T24I,NSP12_P323L)		F
CV87923	EPI_ISL_1718056	29/01/2021	Vavuniya	Vavuniya	Female	55	B.1.411	G	(Spike_H69del,NSP13_H290Y,NSP13_A505P,NSP3_I1683T,Spike_N439K,NS7a_P99S,NSP13_A598S,NSP9_M101I,NSP12_V720I,Spike_V70del,NSP14_S134F,NSP6_E195D,NSP12_M380L,Spike_D614G)		F
CV87946	EPI_ISL_1718057	29/01/2021	Vavuniya	Vavuniya	Female	55	B.1.411	O	(Spike_N439K,NSP9_M101I,NSP12_V720I,NSP6_E195D,Spike_D614G)		F
