# Supplementary material for: Genomic and Epidemiological Analysis of SARS-CoV-2 Viruses in Sri Lanka
Source: Front Microbiol. 2021 Sep 16;12:722838. doi: 10.3389/fmicb.2021.722838 (PMC8483294; doi:10.3389/fmicb.2021.722838)
Supplement: Supplementary file 1 [file Data_Sheet_1.ZIP › Supplementary_3_clock_tree/SL_BEAST_clock_tree.R]

####################################################################################
### 
# R Code for global tree visualization
# code for reproducible research (prepared for CODECHECK codecheck.org.uk)
#
# This code is part of, and published under the same terms and conditions as, the following publication 
# Chandima Jeewandara, Deshni Jayathilaka, Diyanath Ranasinghe, Nienyun Sharon Hsu, Dinuka Ariyaratne, 
# Tibutius Thanesh Jayadas, Deshan Madushanka, Benjamin B. Lindsey, Laksiri Gomes, Matthew D. Parker, 
# Ananda Wijewickrama, Malika Karunaratne, Graham S. Ogg, Thushan I. de Silva, Gathsaurie Neelika Malavige.
# (2021). Genomic and epidemiological analysis of SARS-CoV-2 viruses in Sri Lanka. 
# Frontiers in Microbiology, section Infectious Diseases. 
#
#
# Code authored N Hsu (2016-2020)
# was first written for R(v3.5.3), R Studio(v1.2.5019)
# Last tested on  R(v4.0.4), R Studio(v1.4.1103)
# 
# Recommended first use is to manually execute each Stage incrementally in RStudio.
#
###
####################################################################################
### STAGE 1 - load libraries and import data
####################################################################################

cat("\014") ## clear RStudio console
rm(list=ls()) ## clear the Global Environment

### load required libraries 
library(ape)
library(ggtree)
library(ggtreeExtra)
library(ggplot2)
library(ggnewscale)
library(dplyr)
library(tidytree)
library(ggstar)
library(tidyverse)

### import metadata data
dat <- read.table("SL_metadata.tsv", sep = "\t", header = T)

### import tree file
tr <- read.nexus("SL_BEAST_summary_tree.tree")

####################################################################################
### STAGE 2 - create data layers for plottinng 
####################################################################################

### for the points layer (by location)
dat1 <- dat %>% select(c("Sequence_ID", "District"))
Districts <- sort(unique(dat1$District))
dat1$District <- factor(dat1$District,levels=Districts)


### for the points layer (by lineages information)
dat2 <- dat %>% select(c("Sequence_ID", "Lineage"))
Lineages <- sort(unique(dat2$Lineage))
dat2$Lineage <- factor(dat2$Lineage,levels=Lineages)

####################################################################################
### STAGE 3 - building tree visualisation and exporting output
####################################################################################

### This plots the tree with annotated time scale, but was not used in the manuscript
# p_date <- ggtree(tr, mrsd="2021-04-28", as.Date=TRUE) +
#   theme_tree2() + 
#   scale_x_date(breaks=waiver(), date_breaks = "2 months", minor_breaks = "1 month", date_labels = "%b %Y") +
#   theme(panel.grid.major.x = element_line(color="grey10", linetype="dotted", size=.2), panel.grid.minor.x = element_line(color="grey10", linetype="dotted", size=.2))

### basic tree
p <- ggtree(tr, mrsd="2021-04-28") +
  theme_tree2() + 
  scale_x_continuous(breaks=c(2019.915,
                              2020, 
                              2020.085, 
                              2020.164,
                              2020.249,
                              2020.331,
                              2020.415,
                              2020.497,
                              2020.582,
                              2020.667,
                              2020.749,
                              2020.833,
                              2020.915,
                              2021.000 ,
                              2021.085,
                              2021.162, 
                              2021.247, 
                              2021.329)) +
  theme(panel.grid.major.x = element_line(color="grey10", linetype="dotted", size=.2))

### lineage colours 
colour = c("#cb4bba",
           "#7cd849",
           "#cecb46",
           "#8758d9",
           "#6870be",
           "#66da89",
           "#cc4472",
           "#659431",
           "#c683ba",
           "#4d8958",
           "#d74831",
           "#5dd2c1",
           "#d98d3a",
           "#65a9d8",
           "#927b37",
           "#c87563",
           "#c1cd8a")

### add tip points to the basic tree (coloured by locations)
p1 <- p %<+% dat1 +
  geom_tippoint(aes(colour=District),
                alpha=1, size=2.5) +
  scale_color_manual("District", 
                     values = colour, 
                     breaks=Districts) + 
  guides(guide_legend(keywidth=1.5,
                      keyheight=1.5,
                      order=1,
                      override.aes=list(size=3,alpha=1)))  + 
  new_scale_fill()


### location colours 
Lcolour = c("#766900",
            "#e9d93f",
            "#c1ca00",
            "#ff926e",
            "#a4170a",
            "#d9004b",
            "#495828",
            "#009200",
            "#60dd93",
            "#02a2f8",
            "#9571ff",
            "#ff50e1",
            "#ffadde",
            "#7a3f5f")

### add an external layer to the tree (coloured by lineage)
p2 <- p1 + 
  geom_fruit(
  data=dat2,
  geom=geom_star,
  mapping=aes(y=Sequence_ID, fill=Lineage),
  starshape=26,
  color=NA,
  offset=0.08,
  starstroke=0,
  alpha=1,
  size=2.5,
  na.rm=TRUE) +
  scale_fill_manual("Lineage", 
                     values = Lcolour)+
  guides(guide_legend(keywidth=1.5,
                      keyheight=1.5,
                      order=2,
                      override.aes=list(size=5,alpha=1))) 

### save output
ggsave("SL_BEAST_clock_tree.pdf", p2, width=20, height=20)


####################################################################################
# end
####################################################################################
