# Supplementary material for: Genomic and Epidemiological Analysis of SARS-CoV-2 Viruses in Sri Lanka
Source: Front Microbiol. 2021 Sep 16;12:722838. doi: 10.3389/fmicb.2021.722838 (PMC8483294; doi:10.3389/fmicb.2021.722838)
Supplement: Supplementary file 1 [file Data_Sheet_1.ZIP › Supplementary_3_clock_tree/SL_BEAST_summary_tree.tree]

#NEXUS
Begin taxa;
	Dimensions ntax=365;
	Taxlabels
		14902
		15372
		15386
		15899
		17272
		7066
		7589
		A7528
		ABG16
		ABG34
		C105141
		C142
		CA103286
		CA103306
		CA103847
		CA103848
		CA103909
		CA78693
		CA78694
		CA79689
		CA81375
		CA81378
		CA81381
		CA81465
		CA81471
		CA81615
		CA85022
		CA86899
		CA86905
		CA88751
		CA89635
		CA89803
		CA90197
		CA90219
		CA90221
		CA90222
		CA90224
		CA90544
		CA90800
		CA90834
		CA90907
		CA91156
		CA91568
		CA91575
		CA91924
		CA91949
		CA91958
		CA92688
		CA94250
		CA94316
		CA94371
		CA94441
		CA99139
		CA99145
		CA99150
		CDR100
		CDR101
		CDR102
		CDR104
		CDR105
		CDR106
		CDR38
		CDR39
		CDR40
		CDR41
		CDR42
		CDR43
		CDR44
		CDR45
		CDR46
		CDR48
		CDR49
		CDR50
		CDR51
		CDR52
		CDR53
		CDR54
		CDR55
		CDR56
		CDR57
		CDR58
		CDR59
		CDR60
		CDR61
		CDR62
		CDR63
		CDR65
		CDR66
		CDR67
		CDR68
		CDR69
		CDR70
		CDR71
		CDR72
		CDR73
		CDR74
		CDR75
		CDR76
		CDR77
		CDR78
		CDR79
		CDR80
		CDR81
		CDR82
		CDR83
		CDR84
		CDR85
		CDR86
		CDR87
		CDR88
		CDR89
		CDR90
		CDR91
		CDR92
		CDR93
		CDR94
		CDR95
		CDR96
		CDR97
		CDR98
		CDR99
		CDRC2
		CDRF36
		CDRI1
		CDRQ4
		CDRS22
		CDRS23
		CDRS24
		CDRS25
		CDRS26
		CDRS27
		CDRS28
		CDRS29
		CDRS30
		CDRS31
		CDRS33
		CDRW10
		CDRW11
		CDRW12
		CK104003
		CK105351
		CK105352
		CK89939
		CM10
		CM108341
		CM109233
		CMC34108
		CMC35812
		CMC37019
		CMC60508
		CMC60513
		CMC60514
		CMC60515
		CMC60597
		CMC64284
		CMC66839
		CMC68909
		CMC69602
		CMC69934
		CMC70666
		CMC70852
		CMC72385
		CMC72613
		CMC73322
		CMC73331
		CMC73350
		CMC74873
		CMC75126
		CMC75184
		CMC75810
		CMC76300
		CMC76417
		CMC76418
		CMC76424
		CMC76839
		CMC76926
		CMC77019
		CMC77196
		CMC77266
		CMC77309
		CMC77416
		CMC77485
		CMC77618
		CMC77697
		CMC79794
		CMC80220
		CMC80234
		CMC80235
		CMC80313
		CMC80418
		CMC80451
		CMC82058
		CMC82201
		CMC82283
		CMC82395
		CMC82521
		CMC82662
		CMC82701
		CMC82819
		CMC82904
		CMC83045
		CMC83064
		CMC83303
		CMC83312
		CMC83433
		CMC83434
		CMC83435
		CMC83466
		CMC83690
		CMC83755
		CMC83757
		CMC83980
		CMC83982
		CMC83991
		CMC84013
		CMC84237
		CMC86624
		CMC86789
		CMC86811
		CMC87036
		CMC87038
		CMC87040
		CMC87041
		CMC87046
		CMC87068
		CMC87070
		CMC87128
		CMC87130
		CMC87137
		CMC87140
		CMC87144
		CMC87190
		CMC87205
		CMC87762
		CMC88881
		CMC88939
		CMC89508
		CMC90016
		CMC91808
		CMC94262
		CMC95123
		CN102751
		COV3563
		COV3576
		COV38
		COV486
		COV503
		COV5260
		COV7350
		COV7356
		COV7469
		COV7478
		COV91
		CP107818
		CP107829
		CP107831
		CP107863
		CP107951
		CP108816
		CP108841
		CP108864
		CQ104596
		CV80518
		CV80604
		CV80630
		CV85548
		CV86866
		CV86867
		CV86870
		CV86880
		CV87792
		CV87795
		CV87812
		CV87923
		CV87946
		CVQ87412
		CVQ87413
		CVQ87434
		CW103177
		CW103178
		CW103259
		CW103261
		CW103264
		CW103267
		DKP18
		DKP5
		DMC_C_111
		ECB1
		ING2052
		KK224
		KK230
		KK57
		M151
		MAN3
		MAN4
		MAT36
		MAT38
		MAT39
		MAT43
		MULQ106
		MULQ112
		MULQ66
		MVP03
		MVP46
		N22
		NP47
		NP55
		NR1
		NR123
		NR124
		NR125
		NR126
		NR127
		NR128
		NR17
		NR18
		NR2
		NR22
		NR23
		NR24
		NR25
		NR26
		NR27
		NR28
		NR29
		NR3
		NR4
		NR44
		NR5
		NR9
		P2
		P4
		P8
		QA31
		QA71
		QA72
		QCF12
		QCF6
		QCF7
		RATT_C_02
		RTH1
		RTH2
		RTH3
		RTH4
		RTH5
		RTH6
		RTH7
		RTH8
		SEQ01
		SL-BIN33
		SL-BIN44
		SL-CMC11595
		SL-CMC9932
		SL-CMC9950
		SL-CSTH3262
		SL-GQC12
		SL-MIN01
		SL-WB04
		SL-WB28
		STF103572
		VAC01
		VQC14
		VQC30
		VQC32
		W65
		;
End;
Begin trees;
	Translate
		1 14902,
		2 15372,
		3 15386,
		4 15899,
		5 17272,
		6 7066,
		7 7589,
		8 A7528,
		9 ABG16,
		10 ABG34,
		11 C105141,
		12 C142,
		13 CA103286,
		14 CA103306,
		15 CA103847,
		16 CA103848,
		17 CA103909,
		18 CA78693,
		19 CA78694,
		20 CA79689,
		21 CA81375,
		22 CA81378,
		23 CA81381,
		24 CA81465,
		25 CA81471,
		26 CA81615,
		27 CA85022,
		28 CA86899,
		29 CA86905,
		30 CA88751,
		31 CA89635,
		32 CA89803,
		33 CA90197,
		34 CA90219,
		35 CA90221,
		36 CA90222,
		37 CA90224,
		38 CA90544,
		39 CA90800,
		40 CA90834,
		41 CA90907,
		42 CA91156,
		43 CA91568,
		44 CA91575,
		45 CA91924,
		46 CA91949,
		47 CA91958,
		48 CA92688,
		49 CA94250,
		50 CA94316,
		51 CA94371,
		52 CA94441,
		53 CA99139,
		54 CA99145,
		55 CA99150,
		56 CDR100,
		57 CDR101,
		58 CDR102,
		59 CDR104,
		60 CDR105,
		61 CDR106,
		62 CDR38,
		63 CDR39,
		64 CDR40,
		65 CDR41,
		66 CDR42,
		67 CDR43,
		68 CDR44,
		69 CDR45,
		70 CDR46,
		71 CDR48,
		72 CDR49,
		73 CDR50,
		74 CDR51,
		75 CDR52,
		76 CDR53,
		77 CDR54,
		78 CDR55,
		79 CDR56,
		80 CDR57,
		81 CDR58,
		82 CDR59,
		83 CDR60,
		84 CDR61,
		85 CDR62,
		86 CDR63,
		87 CDR65,
		88 CDR66,
		89 CDR67,
		90 CDR68,
		91 CDR69,
		92 CDR70,
		93 CDR71,
		94 CDR72,
		95 CDR73,
		96 CDR74,
		97 CDR75,
		98 CDR76,
		99 CDR77,
		100 CDR78,
		101 CDR79,
		102 CDR80,
		103 CDR81,
		104 CDR82,
		105 CDR83,
		106 CDR84,
		107 CDR85,
		108 CDR86,
		109 CDR87,
		110 CDR88,
		111 CDR89,
		112 CDR90,
		113 CDR91,
		114 CDR92,
		115 CDR93,
		116 CDR94,
		117 CDR95,
		118 CDR96,
		119 CDR97,
		120 CDR98,
		121 CDR99,
		122 CDRC2,
		123 CDRF36,
		124 CDRI1,
		125 CDRQ4,
		126 CDRS22,
		127 CDRS23,
		128 CDRS24,
		129 CDRS25,
		130 CDRS26,
		131 CDRS27,
		132 CDRS28,
		133 CDRS29,
		134 CDRS30,
		135 CDRS31,
		136 CDRS33,
		137 CDRW10,
		138 CDRW11,
		139 CDRW12,
		140 CK104003,
		141 CK105351,
		142 CK105352,
		143 CK89939,
		144 CM10,
		145 CM108341,
		146 CM109233,
		147 CMC34108,
		148 CMC35812,
		149 CMC37019,
		150 CMC60508,
		151 CMC60513,
		152 CMC60514,
		153 CMC60515,
		154 CMC60597,
		155 CMC64284,
		156 CMC66839,
		157 CMC68909,
		158 CMC69602,
		159 CMC69934,
		160 CMC70666,
		161 CMC70852,
		162 CMC72385,
		163 CMC72613,
		164 CMC73322,
		165 CMC73331,
		166 CMC73350,
		167 CMC74873,
		168 CMC75126,
		169 CMC75184,
		170 CMC75810,
		171 CMC76300,
		172 CMC76417,
		173 CMC76418,
		174 CMC76424,
		175 CMC76839,
		176 CMC76926,
		177 CMC77019,
		178 CMC77196,
		179 CMC77266,
		180 CMC77309,
		181 CMC77416,
		182 CMC77485,
		183 CMC77618,
		184 CMC77697,
		185 CMC79794,
		186 CMC80220,
		187 CMC80234,
		188 CMC80235,
		189 CMC80313,
		190 CMC80418,
		191 CMC80451,
		192 CMC82058,
		193 CMC82201,
		194 CMC82283,
		195 CMC82395,
		196 CMC82521,
		197 CMC82662,
		198 CMC82701,
		199 CMC82819,
		200 CMC82904,
		201 CMC83045,
		202 CMC83064,
		203 CMC83303,
		204 CMC83312,
		205 CMC83433,
		206 CMC83434,
		207 CMC83435,
		208 CMC83466,
		209 CMC83690,
		210 CMC83755,
		211 CMC83757,
		212 CMC83980,
		213 CMC83982,
		214 CMC83991,
		215 CMC84013,
		216 CMC84237,
		217 CMC86624,
		218 CMC86789,
		219 CMC86811,
		220 CMC87036,
		221 CMC87038,
		222 CMC87040,
		223 CMC87041,
		224 CMC87046,
		225 CMC87068,
		226 CMC87070,
		227 CMC87128,
		228 CMC87130,
		229 CMC87137,
		230 CMC87140,
		231 CMC87144,
		232 CMC87190,
		233 CMC87205,
		234 CMC87762,
		235 CMC88881,
		236 CMC88939,
		237 CMC89508,
		238 CMC90016,
		239 CMC91808,
		240 CMC94262,
		241 CMC95123,
		242 CN102751,
		243 COV3563,
		244 COV3576,
		245 COV38,
		246 COV486,
		247 COV503,
		248 COV5260,
		249 COV7350,
		250 COV7356,
		251 COV7469,
		252 COV7478,
		253 COV91,
		254 CP107818,
		255 CP107829,
		256 CP107831,
		257 CP107863,
		258 CP107951,
		259 CP108816,
		260 CP108841,
		261 CP108864,
		262 CQ104596,
		263 CV80518,
		264 CV80604,
		265 CV80630,
		266 CV85548,
		267 CV86866,
		268 CV86867,
		269 CV86870,
		270 CV86880,
		271 CV87792,
		272 CV87795,
		273 CV87812,
		274 CV87923,
		275 CV87946,
		276 CVQ87412,
		277 CVQ87413,
		278 CVQ87434,
		279 CW103177,
		280 CW103178,
		281 CW103259,
		282 CW103261,
		283 CW103264,
		284 CW103267,
		285 DKP18,
		286 DKP5,
		287 DMC_C_111,
		288 ECB1,
		289 ING2052,
		290 KK224,
		291 KK230,
		292 KK57,
		293 M151,
		294 MAN3,
		295 MAN4,
		296 MAT36,
		297 MAT38,
		298 MAT39,
		299 MAT43,
		300 MULQ106,
		301 MULQ112,
		302 MULQ66,
		303 MVP03,
		304 MVP46,
		305 N22,
		306 NP47,
		307 NP55,
		308 NR1,
		309 NR123,
		310 NR124,
		311 NR125,
		312 NR126,
		313 NR127,
		314 NR128,
		315 NR17,
		316 NR18,
		317 NR2,
		318 NR22,
		319 NR23,
		320 NR24,
		321 NR25,
		322 NR26,
		323 NR27,
		324 NR28,
		325 NR29,
		326 NR3,
		327 NR4,
		328 NR44,
		329 NR5,
		330 NR9,
		331 P2,
		332 P4,
		333 P8,
		334 QA31,
		335 QA71,
		336 QA72,
		337 QCF12,
		338 QCF6,
		339 QCF7,
		340 RATT_C_02,
		341 RTH1,
		342 RTH2,
		343 RTH3,
		344 RTH4,
		345 RTH5,
		346 RTH6,
		347 RTH7,
		348 RTH8,
		349 SEQ01,
		350 SL-BIN33,
		351 SL-BIN44,
		352 SL-CMC11595,
		353 SL-CMC9932,
		354 SL-CMC9950,
		355 SL-CSTH3262,
		356 SL-GQC12,
		357 SL-MIN01,
		358 SL-WB04,
		359 SL-WB28,
		360 STF103572,
		361 VAC01,
		362 VQC14,
		363 VQC30,
		364 VQC32,
		365 W65
		;
tree TREE1 = [&R] ((((253[&length_range={1.6528579218433315E-4,0.28795593859577884},height_95%_HPD={1.1101730000000314,1.110173000000032},rate_95%_HPD={2.6943536066552045E-4,0.002503057531463583},length_95%_HPD={0.003363868361732747,0.09046095270867216},rate=0.0012128481430607153,length=0.040207377950500056,rate_median=0.0010647850325345809,length_median=0.034666783588288785,height_median=1.11017…
End;
