# Supplementary material for: Genomic and Epidemiological Analysis of SARS-CoV-2 Viruses in Sri Lanka
Source: Front Microbiol. 2021 Sep 16;12:722838. doi: 10.3389/fmicb.2021.722838 (PMC8483294; doi:10.3389/fmicb.2021.722838)
Supplement: Supplementary file 1 [file Data_Sheet_1.ZIP › Supplementary_4_map/sl_sampling_data.xlsx]

## Sheet: B.1.411
name	country.etc	Tests	lat	long	Location	loc
Beruwala	Sri Lanka	2	6.48	79.98	Kalutara	Beruwala
Matugama	Sri Lanka	2	6.52	80.11	Kalutara	Matugama
Kalutara	Sri Lanka	5	6.56	79.96	Kalutara	Kalutara
Wadduwa	Sri Lanka	5	6.63	79.95	Kalutara	Wadduwa
Pelmadulla	Sri Lanka	2	6.63	80.53	Ratnapura	Ratnapura
Ratnapura	Sri Lanka	4	6.7	80.38	Ratnapura
Horana	Sri Lanka	2	6.72	80.05	Kalutara	Horana
Kahathuduwa	Sri Lanka	1	6.78	79.99	Colombo
Piliyandala	Sri Lanka	1	6.8	79.92	Colombo
Kuruwita	Sri Lanka	1	6.82	80.36	Ratnapura	Kuruwita
Boralesgamuwa	Sri Lanka	3	6.84	79.9	Colombo	Boralesgamuwa
Kalubowila	Sri Lanka	6	6.85	79.87	Colombo
Nugegoda	Sri Lanka	4	6.86	79.89	Colombo
Col 6	Sri Lanka	12	6.87	79.86	Colombo
Col 5	Sri Lanka	17	6.88	79.87	Colombo	Colombo
Hanwella	Sri Lanka	1	6.89	80.08	Colombo	Hanwella
Col 7	Sri Lanka	1	6.8979	79.86	Colombo
Col 3	Sri Lanka	5	6.9	79.86	Colombo
Col 4	Sri Lanka	4	6.9	79.86	Colombo
Bambalapitiya	Sri Lanka	2	6.9	79.86	Colombo
Battaramulla	Sri Lanka	1	6.9	79.92	Colombo
Malabe	Sri Lanka	1	6.9	79.96	Colombo	Malabe
Col 8	Sri Lanka	12	6.91	79.88	Colombo
Col 7	Sri Lanka	4	6.91	79.86	Colombo
Col 10	Sri Lanka	12	6.92	79.86	Colombo
Col 2	Sri Lanka	2	6.92	79.86	Colombo
Col 01	Sri Lanka	8	6.93	79.85	Colombo
Col 12	Sri Lanka	5	6.93	79.86	Colombo
Angoda	Sri Lanka	5	6.93	79.92	Colombo
Maligawatta	Sri Lanka	2	6.93	79.87	Colombo
Col 13	Sri Lanka	11	6.94	79.86	Colombo
Biyagama	Sri Lanka	10	6.94	79.98	Gampaha
Avissawella	Sri Lanka	4	6.95	80.2	Colombo	Avissawella
Col 14	Sri Lanka	3	6.95	79.87	Colombo
Sapugaskanda	Sri Lanka	12	6.9585	79.9056	Gampaha	Sapugaskanda
Col 15	Sri Lanka	4	6.96	79.87	Colombo
Wattala	Sri Lanka	3	6.97	79.89	Gampaha
Badulla	Sri Lanka	3	6.99	81.05	Badulla	Badulla
Ganemulla	Sri Lanka	1	7.06	79.96	Gampaha	Gampaha
Minuwangoda	Sri Lanka	5	7.17	79.95	Gampaha
Katunayaka	Sri Lanka	1	7.18	79.87	Gampaha	Katunayaka
Negombo	Sri Lanka	2	7.22	79.83	Gampaha	Negombo
Kegalle	Sri Lanka	3	7.2532	80.3454	Kegalle	Kegalle
Mahiyangana	Sri Lanka	6	7.33	81	Mahiyangana	Mahiyangana
Matale	Sri Lanka	3	7.47	80.62	Matale	Matale
Kurunegala	Sri Lanka	1	7.4833	80.3667	Kurunegala	Kurunegala
Batticaloa	Sri Lanka	1	7.717	81.67	Batticaloa	Batticaloa
Polonnaruwa	Sri Lanka	1	7.93954	81.0003	Polonnaruwa	Polonnaruwa
Anuradhapura	Sri Lanka	1	8.32	80.41	Anuradhapura	Anuradhapura
Vavuniya	Sri Lanka	13	8.76	80.49	Vavuniya	Vavuniya
Mannar	Sri Lanka	4	8.97	80	Mannar	Mannar
Jaffna	Sri Lanka	4	9.6647	80.0167	Jaffna	Jaffna

## Sheet: B.1.1.7
name	country.etc	Tests	lat	long	Location	loc
Angoda	Sri Lanka	1	6.93	79.92	Colombo	Angoda
Bandaragama	Sri Lanka	2	6.7145	79.989	Kalutara	Bandaragama
Boralesgamuwa	Sri Lanka	3	6.84	79.9	Colombo	Boralesgamuwa
Col 10	Sri Lanka	1	6.92	79.86	Colombo
Col 13	Sri Lanka	1	6.94	79.86	Colombo
Col 15	Sri Lanka	1	6.96	79.87	Colombo
Col 3	Sri Lanka	1	6.9	79.86	Colombo
Col 5	Sri Lanka	1	6.88	79.87	Colombo
Colombo	Sri Lanka	5	6.9	79.86	Colombo	Colombo
Gampaha	Sri Lanka	1	7.06	79.96	Gampaha	Gampaha
Kalubowila	Sri Lanka	3	6.85	79.87	Colombo	Kalubowila
Kalutara	Sri Lanka	4	6.56	79.96	Kalutara	Kalutara
Kandy	Sri Lanka	4	7.29309	80.6351	Kandy	Kandy
Kurunegala	Sri Lanka	27	7.4833	80.3667	Kurunegala	Kurunegala
Mannar	Sri Lanka	3	8.97	80	Mannar	Mannar
Nugegoda	Sri Lanka	1	6.86	79.89	Colombo	Nugegoda
Panadura	Sri Lanka	4	6.7106	79.9074	Kalutara	Panadura
Polonnaruwa	Sri Lanka	5	7.93954	81.0003	Polonnaruwa	Polonnaruwa
